# Supplementary material for: Characterization of paucibacillary ileal lesions in sheep with subclinical active infection by Mycobacterium avium subsp. paratuberculosis
Source: Vet Res. 2018 Dec 4;49:117. doi: 10.1186/s13567-018-0612-0 (PMC6278003; doi:10.1186/s13567-018-0612-0)
Supplement: Supplementary file 3 — Additional file 3. Protein identification details and differential proteomic results based on label-free quantitation. Excel file reporting: the list of all proteins identified in each sample with the detailed data for coverage, proteins, unique peptides, and PSMs; the average NSAF value of each sheep protein in all experimental samples; the average NSAF value of each MAP protein in all experimental samples; and the complete list of all differential proteins detected in PTB vs K, PTB1 vs K, and PTB2 vs K, with the respective RSC, FC, beta-binomial p value, and beta-binomial p value after Benjamini–Hochberg correction. [file 13567_2018_612_MOESM3_ESM.xlsx]

## Sheet: Identified proteins 
Accession	Description	ΣCoverage	Σ# Proteins	Σ# Unique Peptides	Σ# Peptides	Σ# PSMs	Score K1_01	Coverage K1_01	# Peptides K1_01	# PSM K1_01	Score K1_02	Coverage K1_02	# Peptides K1_02	# PSM K1_02	Score K2_01	Coverage K2_01	# Peptides K2_01	# PSM K2_01	Score K2_02	Coverage K2_02	# Peptides K2_02	# PSM K2_02	Score K3_01	Coverage K3_01	# Peptides K3_01	# PSM K3_01	Score K3_02	Coverage K3_02	# Peptides K3_02	# PSM K3_02	Score P1_01	Coverage P1_01	# Peptides P1_01	# PSM P1_01	Score P1_02	Coverage P1_02	# Peptides P1_02	# PSM P1_02	Score P2_01	Coverage P2_01	# Peptides P2_01	# PSM P2_01	Score P2_02	Coverage P2_02	# Peptides P2_02	# PSM P2_02	Score P3_01	Coverage P3_01	# Peptides P3_01
Q2KJG8	[3-methyl-2-oxobutanoate dehydrogenase [lipoamide]] kinase, mitochondrial OS=Bos taurus GN=BCKDK PE=2 SV=1 - [BCKD_BOVIN]	22.09	1	7	8	21	3.4932	5.1	1	1	2.60771	5.58	2	2	2.15335	2.18	1	1		0				0			0	4.13	1	1		0				0			13.2923	15.53	5	6	6.06927	10.19	3	4		0
Q32KR8	[Protein ADP-ribosylarginine] hydrolase OS=Bos taurus GN=ADPRH PE=2 SV=1 - [ADPRH_BOVIN]	9.35	1	2	2	7	2.94802	3.68	1	1		0				0				0				0				0				0				0			6.94812	9.35	2	2	7.06124	9.35	2	2		0
P35816	[Pyruvate dehydrogenase [acetyl-transferring]]-phosphatase 1, mitochondrial OS=Bos taurus GN=PDP1 PE=1 SV=1 - [PDP1_BOVIN]	12.27	1	5	5	37	5.87177	4.65	2	2	8.90065	5.76	2	2	4.96306	2.79	1	1		0			9.24506	7.62	3	3	6.50905	5.76	2	2	5.55514	5.76	2	2	1.72436	2.97	1	1	3.54032	2.97	1	1	13.895	5.76	2	4	6.11454	5.76	2
Q3ZBL1	1,2-dihydroxy-3-keto-5-methylthiopentene dioxygenase OS=Bos taurus GN=ADI1 PE=2 SV=2 - [MTND_BOVIN]	35.75	1	7	7	52	8.52805	14.53	2	3	9.27734	17.88	3	4	6.13448	14.53	2	2	1.90747	16.2	3	3	10.6622	28.49	5	5	5.40791	17.88	3	3		0				0			5.45466	20.11	3	3	3.38875	7.26	1	1	2.00327	7.26	1
A0QKR3	10 kDa chaperonin OS=Mycobacterium avium (strain 104) GN=groS PE=3 SV=1 - [CH10_MYCA1]	83	1	6	6	15		0				0				0				0				0				0				0				0			30.1831	83	6	9	17.0711	52	4	6
P61603	10 kDa heat shock protein, mitochondrial OS=Bos taurus GN=HSPE1 PE=3 SV=2 - [CH10_BOVIN]	93.14	1	18	18	596	62.8249	79.41	10	24	90.3389	88.24	12	34	49.3275	70.59	9	19	43.5835	70.59	9	18	94.2947	88.24	12	43	81.8188	84.31	11	39	57.5166	70.59	9	30	45.8964	70.59	9	25	96.411	88.24	16	34	113.358	88.24	16	43	45.218	70.59	9
A4FUD3	116 kDa U5 small nuclear ribonucleoprotein component OS=Bos taurus GN=EFTUD2 PE=2 SV=1 - [U5S1_BOVIN]	61.32	1	39	41	529	98.7716	27.06	19	33	81.101	26.95	17	27	53.766	18.52	15	22	49.8672	20.99	16	21	41.5522	17.18	13	19	52.3255	19.75	14	21	44.5064	19.55	12	15	42.9969	18.83	13	17	103.872	36.42	23	38	75.9198	29.01	19	30	59.5338	19.75	13
Q32PA4	14 kDa phosphohistidine phosphatase OS=Bos taurus GN=PHPT1 PE=2 SV=1 - [PHP14_BOVIN]	52	1	10	10	124	20.8761	36.8	4	8	18.7771	42.4	5	8	9.46182	29.6	3	4	9.43666	29.6	3	4	15.7266	35.2	4	6	16.9886	36.8	4	6	4.52437	20.8	2	2	5.72147	20.8	2	2	20.3053	42.4	5	8	13.366	30.4	4	5	5.56733	26.4	3
P68250	14-3-3 protein beta/alpha OS=Bos taurus GN=YWHAB PE=1 SV=2 - [1433B_BOVIN]	72.76	2	15	26	1150	216.618	66.67	22	64	190.221	69.51	22	59	192.456	60.57	17	65	142.036	63.41	16	55	172.45	63.41	15	70	163.387	60.57	15	68	94.1193	55.69	15	37	82.4765	63.41	14	34	195.033	72.76	25	65	179.042	72.76	24	65	90.7371	60.57	15
P62261	14-3-3 protein epsilon OS=Bos taurus GN=YWHAE PE=2 SV=1 - [1433E_BOVIN]	83.53	1	28	31	1438	221.34	73.33	21	73	175.551	77.65	22	59	264.425	77.65	21	90	232.656	70.59	19	86	184.823	77.65	20	71	185.395	77.65	21	70	142.904	55.29	19	47	147.707	65.88	21	52	260.484	80	26	84	239.172	80	28	81	122.752	72.94	21
P68509	14-3-3 protein eta OS=Bos taurus GN=YWHAH PE=1 SV=2 - [1433F_BOVIN]	60.16	1	11	18	730	100.325	49.19	13	38	86.306	49.19	12	36	100.273	52.44	13	45	63.027	49.19	12	35	101.679	48.37	12	49	96.8083	49.19	11	48	44.1339	45.12	10	21	29.344	41.46	10	20	80.2263	51.63	14	32	69.0873	57.72	16	37	47.4295	49.19	11
P68252	14-3-3 protein gamma OS=Bos taurus GN=YWHAG PE=1 SV=2 - [1433G_BOVIN]	85.02	2	17	26	1075	160.244	63.16	20	58	138.667	63.16	18	52	154.513	72.06	19	61	120.42	69.64	16	54	147.58	61.13	17	64	152.112	60.32	17	65	72.9136	65.18	16	32	52.141	59.92	15	31	176.853	65.59	23	65	154.33	65.59	24	62	79.9051	60.73	16
Q0VC36	14-3-3 protein sigma OS=Bos taurus GN=SFN PE=2 SV=1 - [1433S_BOVIN]	70.16	1	13	19	617	101.901	63.31	14	38	106.521	56.05	13	38	97.293	68.95	16	44	59.0199	48.79	10	31	110.713	62.5	13	54	100.011	44.35	9	47	20.8625	13.31	4	10	26.1462	40.32	9	17	80.7996	51.61	12	30	68.2427	51.21	11	30	30.4363	34.68	8
Q3SZI4	14-3-3 protein theta OS=Bos taurus GN=YWHAQ PE=2 SV=1 - [1433T_BOVIN]	79.59	1	21	29	1013	173.446	75.92	22	55	143.194	75.92	22	50	183.655	69.39	19	64	151.759	68.57	21	57	143.693	68.57	16	60	142.728	65.71	17	60	87.8622	68.57	19	33	76.7721	65.31	17	30	156.268	76.73	25	54	133.287	73.47	25	53	85.955	53.06	16
P63103	14-3-3 protein zeta/delta OS=Bos taurus GN=YWHAZ PE=1 SV=1 - [1433Z_BOVIN]	84.08	1	2	37	1564	263.599	75.1	23	84	250.907	67.35	24	77	243.53	75.1	25	80	208.418	64.49	21	76	212.003	69.39	19	97	213.526	77.96	20	97	112.435	62.04	16	49	94.4999	64.9	16	46	225.424	84.08	28	77	227.883	82.04	28	79	108.761	60.82	18
P29361	14-3-3 protein zeta/delta OS=Ovis aries GN=YWHAZ PE=1 SV=1 - [1433Z_SHEEP]	81.63	2	1	36	1356	237.158	72.65	22	79	233.524	64.9	23	73	227.58	70.2	23	75	185.992	59.59	19	69	190.716	64.49	18	82	181.992	73.06	18	79	99.0195	57.14	15	38	81.6322	60	15	35	207.51	79.18	26	71	214.777	77.14	26	75
A8YXY3	15 kDa selenoprotein OS=Bos taurus GN=SEP15 PE=2 SV=2 - [SEP15_BOVIN]	27.78	1	5	5	64	14.5535	17.28	2	5	7.16105	17.28	2	2	6.21988	17.28	2	2	5.67157	17.28	2	3	8.56465	17.28	2	3	9.60762	17.28	2	3	5.28432	15.43	2	2	3.04941	16.05	2	2	11.7223	17.28	2	5	5.70494	17.28	2	3	5.51686	17.28	2
Q3T0C2	15-hydroxyprostaglandin dehydrogenase [NAD(+)] OS=Bos taurus GN=HPGD PE=2 SV=1 - [PGDH_BOVIN]	10.53	1	2	2	4		0				0				0			2.6184	5.64	1	1		0				0				0				0				0			2.36754	4.89	1	1		0
Q9MYP6	17-beta-hydroxysteroid dehydrogenase 14 OS=Bos taurus GN=HSD17B14 PE=2 SV=1 - [DHB14_BOVIN]	26.67	1	5	5	11		0				0				0				0				0				0				0				0			15.4467	26.67	5	6	11.609	23.33	4	5		0
Q95JH2	1-acyl-sn-glycerol-3-phosphate acyltransferase alpha OS=Bos taurus GN=AGPAT1 PE=2 SV=1 - [PLCA_BOVIN]	13.24	2	3	3	36	3.6058	7.32	1	1	7.33784	7.32	1	2	5.44056	7.32	1	2	5.14486	7.32	1	2	2.98175	7.32	1	1		0			3.29794	7.32	1	1	5.86389	7.32	1	2	6.26336	7.32	1	2	5.99951	7.32	1	2	2.91322	7.32	1
Q5E9H2	1-aminocyclopropane-1-carboxylate synthase-like protein 1 OS=Bos taurus GN=ACCS PE=2 SV=1 - [1A1L1_BOVIN]	1.59	1	1	1	1		0				0				0				0				0				0				0				0				0				0				0
A0QCB7	1D-myo-inositol 2-acetamido-2-deoxy-alpha-D-glucopyranoside deacetylase OS=Mycobacterium avium (strain 104) GN=mshB PE=3 SV=1 - [MSHB_MYCA1]	3	2	1	1	1		0				0				0				0				0				0				0				0				0			0	3	1	1
P10894	1-phosphatidylinositol 4,5-bisphosphate phosphodiesterase beta-1 OS=Bos taurus GN=PLCB1 PE=1 SV=1 - [PLCB1_BOVIN]	10.86	1	8	8	24	3.19134	0.99	1	1	4.67528	3.37	3	3		0			0	2.55	2	2	0	2.14	2	2	0	1.15	1	1		0				0				0				0				0
Q07722	1-phosphatidylinositol 4,5-bisphosphate phosphodiesterase beta-4 (Fragment) OS=Bos taurus GN=PLCB4 PE=1 SV=1 - [PLCB4_BOVIN]	7.23	1	6	6	34	5.18121	2.35	2	2	6.12865	2.93	3	3	9.08547	4.11	4	4	3.82271	2.93	3	3	4.43657	2.15	2	2	6.89575	3.32	3	3	2.54376	1.17	1	1	2.17647	1.17	1	1	4.06039	2.15	2	2	2.14653	1.17	1	1		0
P10895	1-phosphatidylinositol 4,5-bisphosphate phosphodiesterase delta-1 OS=Bos taurus GN=PLCD1 PE=2 SV=2 - [PLCD1_BOVIN]	28.04	1	18	18	127	36.5817	16.4	8	11	22.6851	12.7	7	8	11.3222	8.47	6	6	4.38532	9.13	6	6	10.5833	5.56	4	4	10.5706	5.82	4	4	3.16156	1.59	1	1	4.67164	3.84	3	3	18.6154	15.34	8	8	8.89501	11.51	6	6	6.83057	5.16	4
P21671	1-phosphatidylinositol 4,5-bisphosphate phosphodiesterase delta-4 OS=Bos taurus GN=PLCD4 PE=1 SV=2 - [PLCD4_BOVIN]	9.61	1	3	3	5		0				0				0				0				0				0				0				0			3.35633	3.67	2	2	1.92378	1.26	1	1		0
P08487	1-phosphatidylinositol 4,5-bisphosphate phosphodiesterase gamma-1 OS=Bos taurus GN=PLCG1 PE=1 SV=1 - [PLCG1_BOVIN]	4.8	1	5	5	6		0				0				0				0			2.012	0.7	1	1		0				0				0			1.64228	0.7	1	1		0				0
Q1RML2	1-phosphatidylinositol 4,5-bisphosphate phosphodiesterase zeta-1 OS=Bos taurus GN=PLCZ1 PE=2 SV=1 - [PLCZ1_BOVIN]	3.63	1	1	1	1		0				0				0				0				0				0				0				0				0				0				0
P06623	2',3'-cyclic-nucleotide 3'-phosphodiesterase OS=Bos taurus GN=CNP PE=2 SV=2 - [CN37_BOVIN]	44.25	1	18	19	238	38.1876	28.25	8	11	39.9311	29.25	9	13	43.8803	30.75	10	15	42.2841	31.75	10	14	37.5511	25.5	8	11	23.5676	21.25	7	11	14.6146	12.5	4	4	19.0707	22	6	6	47.3684	19.5	7	15	32.8124	19.25	8	13	16.9067	21	6
Q08DF7	2',5'-phosphodiesterase 12 OS=Bos taurus GN=PDE12 PE=1 SV=1 - [PDE12_BOVIN]	17.41	1	8	8	23		0			2.06491	2.3	1	1	1.97075	2.3	1	1	2.2325	1.81	1	1		0			3.00771	1.97	1	1		0				0			2.77914	4.11	1	1	6.27404	5.25	2	2	1.9756	2.79	1
Q2KIW6	26S protease regulatory subunit 10B OS=Bos taurus GN=PSMC6 PE=2 SV=1 - [PRS10_BOVIN]	64.52	1	23	23	274	53.5678	33.68	11	17	58.4378	35.22	10	19	30.6397	29.05	9	12	32.1416	31.62	9	12	34.6523	26.22	8	11	28.991	21.34	6	10	13.7476	18.25	5	5	28.2074	36.5	10	12	53.2985	48.07	13	17	34.0432	39.33	10	14	30.5771	23.39	7
Q3T030	26S protease regulatory subunit 6B OS=Bos taurus GN=PSMC4 PE=2 SV=1 - [PRS6B_BOVIN]	75.36	1	27	28	257	49.7493	37.08	13	17	64.4255	44.98	12	18	51.2646	39.23	13	18	19.0973	27.99	9	11	18.0698	17.7	6	6	30.3466	35.89	11	11	27.8411	22.01	9	9	28.1178	28.47	8	8	42.0624	38.28	11	15	57.1588	43.78	14	19	20.8148	27.27	6
Q5E9F9	26S protease regulatory subunit 7 OS=Bos taurus GN=PSMC2 PE=2 SV=3 - [PRS7_BOVIN]	77.83	1	38	38	381	57.762	39.49	15	19	58.7518	44.11	18	21	52.008	40.18	15	21	41.0025	32.56	12	18	29.156	23.09	9	12	34.4479	27.25	12	14	28.0592	24.94	8	9	21.9477	30.25	10	10	61.9205	44.11	17	23	50.7435	40.18	17	21	26.0283	19.63	7
P62194	26S protease regulatory subunit 8 OS=Bos taurus GN=PSMC5 PE=2 SV=1 - [PRS8_BOVIN]	73.4	2	29	30	328	54.6976	39.41	11	17	54.2773	47.54	14	18	43.6163	43.1	13	15	43.925	39.41	12	19	51.0957	47.54	14	18	34.3896	32.27	9	10	15.3132	18.23	5	6	10.4601	12.56	3	3	65.2909	46.55	15	21	64.57	42.86	14	22	26.0001	28.57	9
Q2KI42	26S proteasome non-ATPase regulatory subunit 11 OS=Bos taurus GN=PSMD11 PE=2 SV=3 - [PSD11_BOVIN]	66.82	1	31	31	351	62.0552	26.07	9	20	49.1835	33.65	11	16	60.6789	41	14	21	49.5373	32.7	11	18	51.4464	36.49	12	16	43.1812	38.39	14	17	34.8	36.26	12	13	25.1427	25.83	9	11	66.7658	42.18	14	21	56.9598	44.79	15	20	42.3629	37.68	12
Q2KJ25	26S proteasome non-ATPase regulatory subunit 12 OS=Bos taurus GN=PSMD12 PE=2 SV=3 - [PSD12_BOVIN]	57.02	1	28	28	273	56.6025	22.81	11	15	37.0003	20.18	8	10	42.1825	26.1	10	14	26.696	25.22	9	11	27.7699	19.74	8	11	29.8162	28.29	10	10	13.7812	12.06	5	6	25.1588	19.96	9	10	57.6184	31.36	14	18	50.6562	37.06	16	20	34.0881	25	9
Q5E964	26S proteasome non-ATPase regulatory subunit 13 OS=Bos taurus GN=PSMD13 PE=2 SV=1 - [PSD13_BOVIN]	39.89	1	16	16	193	23.0343	20.48	8	9	25.1397	22.34	7	10	19.0224	21.54	7	8	24.813	28.99	10	15	20.6839	21.28	7	8	22.1898	18.35	7	10	15.099	16.49	6	6	15.1176	13.56	5	7	25.9934	15.96	6	11	25.9416	24.2	10	11	18.1544	19.15	7
P56701	26S proteasome non-ATPase regulatory subunit 2 OS=Bos taurus GN=PSMD2 PE=1 SV=2 - [PSMD2_BOVIN]	48.9	1	37	37	441	63.5643	17.4	13	18	68.6125	18.83	13	20	60.344	24.56	16	20	57.0012	19.6	15	19	85.5903	29.3	20	27	61.0711	21.7	16	19	24.3772	11.23	9	9	31.1971	12.56	10	12	106.052	30.73	20	31	87.1893	29.19	21	29	19.8558	9.25	7
Q2KJ46	26S proteasome non-ATPase regulatory subunit 3 OS=Bos taurus GN=PSMD3 PE=2 SV=1 - [PSMD3_BOVIN]	63.11	1	33	33	314	41.0269	24.34	11	13	62.7163	29.59	13	22	29.9176	25.84	11	12	36.0256	23.41	12	16	43.5998	22.66	10	17	27.5713	15.73	8	11	36.9854	29.03	12	16	15.7897	16.67	8	8	83.7075	41.57	19	27	58.0965	27.9	12	22	23.9457	17.79	8
Q58DA0	26S proteasome non-ATPase regulatory subunit 4 OS=Bos taurus GN=PSMD4 PE=2 SV=1 - [PSMD4_BOVIN]	40.84	1	14	14	130	20.3532	22.51	5	5	27.7411	22.77	6	8	19.8383	21.2	6	6	6.35726	16.75	4	4	20.1551	21.2	6	6	20.8455	23.3	6	7	13.9073	13.09	3	3	17.9967	18.32	6	6	35.4248	29.32	8	11	19.042	25.39	7	8	18.6955	23.3	5
Q0P5A6	26S proteasome non-ATPase regulatory subunit 5 OS=Bos taurus GN=PSMD5 PE=2 SV=1 - [PSMD5_BOVIN]	40.76	1	16	16	209	43.733	23.26	8	13	43.332	25.65	9	13	36.4557	27.63	12	14	18.3266	20.48	8	8	34.6456	22.27	9	11	24.0103	18.89	8	8	7.94647	6.76	3	3	16.4577	12.33	5	6	43.4554	29.42	12	14	40.0254	26.24	11	14	13.3945	14.12	6
Q3T0B2	26S proteasome non-ATPase regulatory subunit 6 OS=Bos taurus GN=PSMD6 PE=2 SV=1 - [PSMD6_BOVIN]	38.3	1	16	16	163	40.3523	27.51	10	13	25.2935	24.42	9	10	19.868	15.94	6	8	28.5485	22.11	8	10	14.6061	10.8	4	7	20.9546	15.94	5	7	11.5454	11.57	4	4	12.1719	12.6	4	5	32.3011	28.28	10	12	35.6291	26.48	11	14	17.1639	17.48	6
Q3ZBD0	26S proteasome non-ATPase regulatory subunit 7 OS=Bos taurus GN=PSMD7 PE=2 SV=1 - [PSMD7_BOVIN]	48.45	1	13	13	182	30.6756	17.08	4	11	39.8153	24.53	7	15	40.518	40.06	10	13	27.3904	26.09	6	10	31.6277	32.92	8	10	26.1354	27.33	7	8	11.577	18.63	4	4	2.32299	3.42	1	1	35.7976	26.71	7	11	34.9669	28.57	9	12	14.3334	18.63	4
Q3SYT7	26S proteasome non-ATPase regulatory subunit 8 OS=Bos taurus GN=PSMD8 PE=2 SV=3 - [PSMD8_BOVIN]	45.99	1	12	12	95	12.6937	11.15	4	6	4.75108	8.71	3	3	5.80952	14.63	5	5	2.38689	8.36	3	3	7.25333	11.85	3	3	6.60818	9.06	3	3	6.37951	11.5	3	3	4.88668	11.85	3	3	16.9607	17.07	6	8	11.3256	12.2	4	5	7.5347	11.5	3
Q3SZ19	26S proteasome non-ATPase regulatory subunit 9 OS=Bos taurus GN=PSMD9 PE=1 SV=1 - [PSMD9_BOVIN]	42.53	1	9	9	110	20.6848	25.79	5	6	15.7281	26.7	5	5	9.5956	12.67	2	3	5.83242	12.67	2	2	18.5877	31.67	6	7	11.9704	23.98	4	4	8.7286	11.76	2	3	10.4686	16.74	3	4	32.5813	42.53	9	12	15.3538	23.08	4	5	12.7677	22.17	4
P82670	28S ribosomal protein S10, mitochondrial OS=Bos taurus GN=MRPS10 PE=1 SV=2 - [RT10_BOVIN]	22.39	1	3	3	5		0				0				0				0				0			2.0214	5.97	1	1		0				0			2.11517	5.97	1	1	2.50238	8.96	1	1		0
P82911	28S ribosomal protein S11, mitochondrial OS=Bos taurus GN=MRPS11 PE=1 SV=2 - [RT11_BOVIN]	8.12	1	1	1	3	2.12374	8.12	1	1		0				0				0				0			0	8.12	1	1		0				0				0				0				0
Q29RU1	28S ribosomal protein S12, mitochondrial OS=Bos taurus GN=MRPS12 PE=1 SV=1 - [RT12_BOVIN]	12.95	1	2	2	2		0			0	7.19	1	1		0				0				0				0				0				0				0				0				0
Q6B860	28S ribosomal protein S14, mitochondrial OS=Bos taurus GN=MRPS14 PE=1 SV=1 - [RT14_BOVIN]	10.16	1	1	1	4		0				0				0			2.5901	10.16	1	1		0				0				0				0				0				0			2.09454	10.16	1
P82915	28S ribosomal protein S16, mitochondrial OS=Bos taurus GN=MRPS16 PE=1 SV=2 - [RT16_BOVIN]	42.22	1	4	4	19	2.40885	5.93	1	1	1.72841	5.93	1	1	4.76136	19.26	2	2		0			4.85609	36.3	3	3	3.63287	19.26	2	2		0				0				0				0			2.16223	5.93	1
P82916	28S ribosomal protein S17, mitochondrial OS=Bos taurus GN=MRPS17 PE=1 SV=3 - [RT17_BOVIN]	15.38	1	2	2	16	2.22856	6.92	1	1	1.77126	6.92	1	1	1.61525	6.92	1	1	1.62415	6.92	1	1	1.6952	6.92	1	1	1.70889	6.92	1	1		0				0				0				0				0
P82919	28S ribosomal protein S18a, mitochondrial OS=Bos taurus GN=MRPS18A PE=1 SV=3 - [RT18A_BOVIN]	3.57	1	1	1	3		0				0				0				0				0			0	3.57	1	1		0				0			0	3.57	1	1		0				0
P82918	28S ribosomal protein S18b, mitochondrial OS=Bos taurus GN=MRPS18B PE=1 SV=2 - [RT18B_BOVIN]	3.88	1	1	1	1		0				0				0				0				0				0				0				0				0				0				0
P82923	28S ribosomal protein S2, mitochondrial OS=Bos taurus GN=MRPS2 PE=1 SV=2 - [RT02_BOVIN]	3.07	1	1	1	1		0				0				0				0				0				0				0				0				0				0				0
P82920	28S ribosomal protein S21, mitochondrial OS=Bos taurus GN=MRPS21 PE=1 SV=3 - [RT21_BOVIN]	31.03	1	2	2	13	4.44872	14.94	1	1		0				0				0				0				0			2.96902	16.09	1	1		0			9.1704	31.03	2	3	4.52345	31.03	2	2		0
P82649	28S ribosomal protein S22, mitochondrial OS=Bos taurus GN=MRPS22 PE=1 SV=2 - [RT22_BOVIN]	19.78	2	7	7	29	3.40833	5.57	2	2	4.51329	5.57	2	2	4.85897	6.41	2	2		0			3.41143	5.29	2	2	1.67891	2.23	1	1	2.49768	3.34	1	1		0			5.54274	3.34	1	2	2.81172	3.34	1	1	3.20506	3.34	1
Q2NL27	28S ribosomal protein S23, mitochondrial OS=Bos taurus GN=MRPS23 PE=1 SV=1 - [RT23_BOVIN]	14.21	1	3	3	24	5.55714	10.53	2	2	5.33052	10.53	2	2	7.28412	10.53	2	3		0			2.52204	5.26	1	1	5.27013	10.53	2	2	2.06853	5.26	1	1		0			2.53297	8.95	2	3	2.1765	5.26	1	1		0
Q2M2T7	28S ribosomal protein S24, mitochondrial OS=Bos taurus GN=MRPS24 PE=1 SV=1 - [RT24_BOVIN]	4.79	1	1	1	3		0				0				0				0				0				0				0				0				0				0				0
P82669	28S ribosomal protein S25, mitochondrial OS=Bos taurus GN=MRPS25 PE=1 SV=2 - [RT25_BOVIN]	27.17	1	3	3	10	2.55733	11.56	1	1	6.62032	11.56	1	2		0				0				0				0				0				0				0			3.02708	11.56	1	1		0
Q3SZ86	28S ribosomal protein S26, mitochondrial OS=Bos taurus GN=MRPS26 PE=1 SV=1 - [RT26_BOVIN]	4.39	1	1	1	3		0				0				0				0				0				0				0				0			2.4559	4.39	1	1		0				0
Q32PI8	28S ribosomal protein S27, mitochondrial OS=Bos taurus GN=MRPS27 PE=1 SV=1 - [RT27_BOVIN]	17.35	1	6	6	38	9.46923	9.88	3	4	11.3986	13.25	4	4	2.91103	3.61	1	1	5.91377	10.6	3	3	7.47585	9.88	3	3	6.6562	7.71	2	3		0			2.3213	4.1	1	1	7.18206	7.71	2	2	6.60961	9.88	3	4		0
P82928	28S ribosomal protein S28, mitochondrial OS=Bos taurus GN=MRPS28 PE=1 SV=2 - [RT28_BOVIN]	14.29	1	3	3	16	2.55665	5.82	1	1		0			2.2994	5.29	1	1	0	5.82	1	1	2.42508	5.82	1	1		0				0				0			1.819	8.99	2	4	1.8216	8.99	2	2		0
P82922	28S ribosomal protein S29, mitochondrial OS=Bos taurus GN=DAP3 PE=1 SV=3 - [RT29_BOVIN]	7.56	1	3	3	4		0				0			1.62713	3.53	1	1		0				0				0				0				0				0				0				0
P82925	28S ribosomal protein S31, mitochondrial OS=Bos taurus GN=MRPS31 PE=1 SV=3 - [RT31_BOVIN]	19.43	1	6	6	51	9.81479	6.48	3	6	6.15458	1.81	1	3	3.97886	1.81	1	2	4.01987	8.81	2	3	1.8783	1.81	1	1	5.89171	1.81	1	3	1.90027	1.81	1	1	1.97114	1.81	1	1	5.96438	4.66	2	4	3.72604	1.81	1	2		0
P82926	28S ribosomal protein S33, mitochondrial OS=Bos taurus GN=MRPS33 PE=1 SV=2 - [RT33_BOVIN]	8.49	1	1	1	1		0				0				0				0				0				0				0				0				0				0				0
P82929	28S ribosomal protein S34, mitochondrial OS=Bos taurus GN=MRPS34 PE=1 SV=2 - [RT34_BOVIN]	19.27	1	3	4	7		0				0				0				0				0				0				0			0	3.21	1	1	0	6.42	1	1		0				0
Q2YDF6	28S ribosomal protein S35, mitochondrial OS=Bos taurus GN=MRPS35 PE=1 SV=1 - [RT35_BOVIN]	17.23	1	4	4	22	2.46546	6.46	2	2	3.79871	11.38	2	2	1.86371	3.08	1	1	0	3.08	1	1	2.14978	3.08	1	1	2.12285	13.85	3	3		0				0				0			2.10696	6.46	2	2		0
P82908	28S ribosomal protein S36, mitochondrial OS=Bos taurus GN=MRPS36 PE=1 SV=2 - [RT36_BOVIN]	27.18	1	2	2	42	7.68883	27.18	2	2	16.0603	27.18	2	6		0				0			6.66283	27.18	2	2	4.41762	15.53	1	1	0	15.53	1	1	2.99	15.53	1	2	18.055	27.18	2	7	15.7372	27.18	2	6	2.59172	15.53	1
Q2KID9	28S ribosomal protein S5, mitochondrial OS=Bos taurus GN=MRPS5 PE=1 SV=1 - [RT05_BOVIN]	9.77	1	4	4	8	0	3.02	1	1	2.13553	5.35	2	2		0				0			1.92699	2.56	1	1		0				0				0				0				0				0
P82931	28S ribosomal protein S6, mitochondrial OS=Bos taurus GN=MRPS6 PE=1 SV=4 - [RT06_BOVIN]	23.39	1	3	3	17		0			2.55142	10.48	1	1		0			1.60145	10.48	1	1	4.53768	10.48	1	2	4.3792	10.48	1	2	1.97538	10.48	1	1		0			2.39251	10.48	1	1	3.74633	16.94	2	2	2.48693	10.48	1
Q3T040	28S ribosomal protein S7, mitochondrial OS=Bos taurus GN=MRPS7 PE=1 SV=1 - [RT07_BOVIN]	9.92	1	2	2	17	2.24124	5.37	1	1	2.80344	5.37	1	1	5.14483	5.37	1	2	1.64897	5.37	1	2		0			2.05687	5.37	1	1	1.70348	4.55	1	1		0				0				0			2.03445	5.37	1
Q58DQ5	28S ribosomal protein S9, mitochondrial OS=Bos taurus GN=MRPS9 PE=1 SV=3 - [RT09_BOVIN]	19.95	1	6	6	42	6.52295	7.32	2	2	9.04495	10.35	3	3	9.30895	14.14	4	4	4.73374	7.32	2	3	4.68385	4.04	1	2	4.1689	7.07	2	2		0				0			6.59149	7.32	2	3	5.18196	7.32	2	2	0	3.03	1
Q96PD6	2-acylglycerol O-acyltransferase 1 OS=Homo sapiens GN=MOGAT1 PE=2 SV=2 - [MOGT1_HUMAN]	4.18	1	1	1	1		0				0				0				0				0				0				0				0				0				0				0
Q0II68	2-amino-3-carboxymuconate-6-semialdehyde decarboxylase OS=Bos taurus GN=ACMSD PE=2 SV=1 - [ACMSD_BOVIN]	6.25	1	1	1	1		0				0				0				0				0				0				0				0			0	6.25	1	1		0				0
Q0P5L8	2-amino-3-ketobutyrate coenzyme A ligase, mitochondrial OS=Bos taurus GN=GCAT PE=1 SV=1 - [KBL_BOVIN]	9.31	1	2	2	2		0				0				0				0			2.79718	4.3	1	1		0				0				0				0				0				0
A0QAB4	2-C-methyl-D-erythritol 2,4-cyclodiphosphate synthase OS=Mycobacterium avium (strain 104) GN=ispF PE=3 SV=1 - [ISPF_MYCA1]	6.92	1	1	1	4	2.25136	6.92	1	1		0			2.08024	6.92	1	2		0				0				0				0				0				0				0
Q0P5A2	2-methoxy-6-polyprenyl-1,4-benzoquinol methylase, mitochondrial OS=Bos taurus GN=COQ5 PE=2 SV=1 - [COQ5_BOVIN]	46.36	1	12	12	69	13.9376	13.94	3	3	22.1877	23.64	6	7	21.4093	27.27	6	7	9.70326	20	5	5	10.6	15.76	4	4	8.32509	11.82	3	4		0			7.1311	9.7	2	2	8.16083	8.79	3	3	17.1818	25.45	6	6	6.46547	8.48	2
Q148N0	2-oxoglutarate dehydrogenase, mitochondrial OS=Bos taurus GN=OGDH PE=2 SV=1 - [ODO1_BOVIN]	49.76	1	47	47	629	129.091	29.62	24	38	107.902	24.93	21	36	83.2447	26.49	22	29	74.6545	34.7	24	34	64.5685	16.42	13	21	64.1706	21.21	19	25	52.6206	21.02	18	21	53.4829	19.16	16	22	121.269	30.11	26	43	116.374	29.03	26	43	59.5258	21.7	18
P11178	2-oxoisovalerate dehydrogenase subunit alpha, mitochondrial OS=Bos taurus GN=BCKDHA PE=1 SV=1 - [ODBA_BOVIN]	33.41	1	10	10	38	9.94224	11.43	3	3	2.63854	3.08	1	1	2.67434	5.71	2	2	0	5.05	2	2	0	3.08	1	1	0	3.08	1	1	2.8561	2.2	1	1		0			8.57855	8.35	2	3	3.15253	4.84	1	1		0
P21839	2-oxoisovalerate dehydrogenase subunit beta, mitochondrial OS=Bos taurus GN=BCKDHB PE=1 SV=2 - [ODBB_BOVIN]	11.48	1	4	4	20	2.50602	3.06	1	1	2.97352	3.32	1	1	10.9049	9.18	3	4	8.14574	5.87	2	3	2.1632	2.3	1	1		0			3.10581	2.81	1	1		0			5.50526	5.87	2	2	2.24436	2.81	1	1		0
Q3ZCK3	3'(2'),5'-bisphosphate nucleotidase 1 OS=Bos taurus GN=BPNT1 PE=2 SV=1 - [BPNT1_BOVIN]	62.01	1	15	15	218	47.905	42.86	10	14	38.9856	25.32	6	10	54.7151	43.18	10	20	41.6649	39.61	11	16	22.1996	31.49	8	8	20.6356	22.73	5	6	9.19002	12.99	3	3	18.2012	26.62	6	6	40.4626	44.16	10	13	41.5017	29.55	8	11	22.3514	29.55	7
Q73SA5	30S ribosomal protein S17 OS=Mycobacterium paratuberculosis (strain ATCC BAA-968 / K-10) GN=rpsQ PE=3 SV=1 - [RS17_MYCPA]	16.24	1	2	2	18	3.8353	5.98	1	2	3.73151	5.98	1	2	1.77854	5.98	1	1	0	5.98	1	1		0			1.97343	10.26	1	1		0				0			3.45839	5.98	1	2	3.45706	5.98	1	2
A0Q8Y7	30S ribosomal protein S18 OS=Mycobacterium avium (strain 104) GN=rpsR PE=3 SV=1 - [RS18_MYCA1]	11.9	1	1	1	1		0				0				0				0				0				0				0				0				0				0
Q73SB0	30S ribosomal protein S19 OS=Mycobacterium paratuberculosis (strain ATCC BAA-968 / K-10) GN=rpsS PE=3 SV=1 - [RS19_MYCPA]	8.6	1	1	1	1		0				0				0				0				0				0				0				0				0			1.85669	8.6	1	1
Q73VQ7	30S ribosomal protein S2 OS=Mycobacterium paratuberculosis (strain ATCC BAA-968 / K-10) GN=rpsB PE=3 SV=1 - [RS2_MYCPA]	2.9	1	1	1	5	1.81746	2.9	1	1	1.60447	2.9	1	1	0	2.9	1	1		0				0				0				0				0			1.93652	2.9	1	1	1.8543	2.9	1	1
A0QKU6	30S ribosomal protein S4 OS=Mycobacterium avium (strain 104) GN=rpsD PE=3 SV=1 - [RS4_MYCA1]	3.48	1	1	1	1		0				0				0				0				0				0				0				0				0				0
Q73S92	30S ribosomal protein S5 OS=Mycobacterium paratuberculosis (strain ATCC BAA-968 / K-10) GN=rpsE PE=3 SV=1 - [RS5_MYCPA]	6.7	1	1	1	5		0				0			0	6.7	1	1	0	6.7	1	1		0				0				0				0				0				0
A6QPQ5	39S ribosomal protein L1, mitochondrial OS=Bos taurus GN=MRPL1 PE=1 SV=1 - [RM01_BOVIN]	20.92	1	6	6	13	1.6761	2.15	1	1	3.72172	7.69	2	2		0				0				0			1.78319	2.15	1	1		0				0			0	1.85	1	1	2.6782	5.54	1	1		0
Q3MHY7	39S ribosomal protein L10, mitochondrial OS=Bos taurus GN=MRPL10 PE=1 SV=2 - [RM10_BOVIN]	8.4	1	2	2	2		0				0				0				0				0				0				0				0				0			2.68358	5.73	1	1		0
Q2YDI0	39S ribosomal protein L11, mitochondrial OS=Bos taurus GN=MRPL11 PE=1 SV=2 - [RM11_BOVIN]	36.98	1	7	7	24		0				0			6.59162	16.67	3	3	7.10979	19.79	3	3		0			4.46856	15.1	2	2		0				0			1.88077	5.73	1	1	2.52856	5.73	1	1		0
Q7YR75	39S ribosomal protein L12, mitochondrial OS=Bos taurus GN=MRPL12 PE=1 SV=1 - [RM12_BOVIN]	33.33	1	8	8	77	14.9223	19.19	3	5	13.9508	19.19	3	6	8.98337	18.69	3	4	14.5524	18.69	3	5	5.41116	11.62	2	2	5.06721	13.13	2	2	9.98385	19.19	3	4	10.2683	25.25	5	5	8.14991	23.23	5	5	10.924	22.73	5	6	5.91835	19.19	4
Q3SYS1	39S ribosomal protein L13, mitochondrial OS=Bos taurus GN=MRPL13 PE=1 SV=1 - [RM13_BOVIN]	8.99	1	2	2	2		0				0				0				0				0				0				0				0				0				0				0
Q1JQ99	39S ribosomal protein L14, mitochondrial OS=Bos taurus GN=MRPL14 PE=2 SV=1 - [RM14_BOVIN]	13.1	1	1	1	3	6.64236	13.1	1	2		0			2.18183	13.1	1	1		0				0				0				0				0				0				0				0
Q0VC21	39S ribosomal protein L15, mitochondrial OS=Bos taurus GN=MRPL15 PE=1 SV=1 - [RM15_BOVIN]	32.66	1	8	8	41	7.83876	14.81	4	4	12.1653	19.87	5	5	4.9413	9.09	2	2	2.12878	5.05	1	1	4.94484	14.48	3	3	2.1892	4.04	1	1		0				0			10.3339	23.57	5	5	7.2063	18.52	4	4		0
Q3T0J3	39S ribosomal protein L16, mitochondrial OS=Bos taurus GN=MRPL16 PE=1 SV=1 - [RM16_BOVIN]	13.94	1	3	3	7		0				0				0				0				0				0				0				0			2.20737	7.17	1	1	2.22594	7.17	1	2		0
Q3T0L3	39S ribosomal protein L17, mitochondrial OS=Bos taurus GN=MRPL17 PE=1 SV=1 - [RM17_BOVIN]	12.79	1	2	2	6		0			1.83658	6.4	1	1		0			2.14027	6.4	1	1		0				0			1.72785	6.4	1	1	3.86658	12.79	2	2		0				0				0
Q3ZBR7	39S ribosomal protein L18, mitochondrial OS=Bos taurus GN=MRPL18 PE=2 SV=1 - [RM18_BOVIN]	5	1	1	1	2		0				0			1.66797	5	1	2		0				0				0				0				0				0				0				0
Q2HJI0	39S ribosomal protein L19, mitochondrial OS=Bos taurus GN=MRPL19 PE=1 SV=1 - [RM19_BOVIN]	22.26	1	6	6	16	2.49851	3.77	1	1		0				0				0				0				0				0				0				0				0			1.92446	3.77	1
Q2TA12	39S ribosomal protein L2, mitochondrial OS=Bos taurus GN=MRPL2 PE=1 SV=2 - [RM02_BOVIN]	15.03	1	3	3	15		0			4.98352	8.17	1	1		0			2.26445	8.17	1	1		0			4.71477	8.17	1	1		0				0			7.88107	15.03	3	3	4.46791	10.13	2	2		0
Q2TBR2	39S ribosomal protein L20, mitochondrial OS=Bos taurus GN=MRPL20 PE=1 SV=1 - [RM20_BOVIN]	20.13	1	2	2	2		0				0				0				0				0				0				0				0				0				0				0
Q2TBS2	39S ribosomal protein L21, mitochondrial OS=Bos taurus GN=MRPL21 PE=1 SV=1 - [RM21_BOVIN]	5.74	1	1	1	2		0			2.04188	5.74	1	1		0				0				0				0				0				0				0			0	5.74	1	1		0
Q3SZX5	39S ribosomal protein L22, mitochondrial OS=Bos taurus GN=MRPL22 PE=1 SV=1 - [RM22_BOVIN]	23.04	1	4	4	20	3.12979	5.88	1	1		0			2.49511	11.76	2	2	3.6977	9.31	2	2	2.85009	7.84	1	1	1.63503	7.84	1	1		0				0			6.32805	17.16	3	3		0			0	5.88	1
Q3SYS0	39S ribosomal protein L24, mitochondrial OS=Bos taurus GN=MRPL24 PE=1 SV=1 - [RM24_BOVIN]	18.52	1	2	2	5		0			2.83452	18.52	2	2		0				0				0				0				0				0			2.54129	18.52	2	2		0				0
Q2HJJ1	39S ribosomal protein L28, mitochondrial OS=Bos taurus GN=MRPL28 PE=1 SV=1 - [RM28_BOVIN]	3.91	1	1	1	1		0				0				0				0				0				0				0				0				0				0				0
Q3ZBX6	39S ribosomal protein L3, mitochondrial OS=Bos taurus GN=MRPL3 PE=1 SV=1 - [RM03_BOVIN]	7.76	1	2	2	6		0				0				0				0				0			0	5.17	1	1		0				0			5.16093	7.76	2	2	0	5.17	1	1	0	5.17	1
Q58DV5	39S ribosomal protein L30, mitochondrial OS=Bos taurus GN=MRPL30 PE=1 SV=1 - [RM30_BOVIN]	16.77	1	2	2	6		0				0			0	6.21	1	1		0			0	10.56	1	1		0				0				0			1.68181	10.56	1	1	0	6.21	1	1		0
Q2TBI6	39S ribosomal protein L32, mitochondrial OS=Bos taurus GN=MRPL32 PE=2 SV=1 - [RM32_BOVIN]	5.32	1	1	1	1		0				0				0				0				0				0				0				0			1.84221	5.32	1	1		0				0
Q3SZ47	39S ribosomal protein L33, mitochondrial OS=Bos taurus GN=MRPL33 PE=1 SV=1 - [RM33_BOVIN]	21.54	1	1	1	1		0				0				0				0				0				0				0				0				0				0				0
A4FUC0	39S ribosomal protein L37, mitochondrial OS=Bos taurus GN=MRPL37 PE=1 SV=1 - [RM37_BOVIN]	17.49	1	6	6	18	4.16212	3.55	1	2	2.45257	2.13	1	1		0				0				0				0			2.31587	3.78	1	1		0			1.70165	3.55	1	1	1.92129	2.13	1	1		0
Q3ZBF3	39S ribosomal protein L38, mitochondrial OS=Bos taurus GN=MRPL38 PE=1 SV=2 - [RM38_BOVIN]	10.53	1	3	3	23	3.19826	2.89	1	1	3.37336	2.89	1	1	11.2743	10.53	3	4	3.39435	5	1	1		0				0				0			2.93233	2.89	1	1		0			2.29033	7.63	2	2		0
Q32PI6	39S ribosomal protein L4, mitochondrial OS=Bos taurus GN=MRPL4 PE=1 SV=1 - [RM04_BOVIN]	15.31	1	3	3	13	4.16435	4.08	1	1		0			3.75247	4.08	1	1	2.16458	4.08	1	1		0			3.03703	4.08	1	1		0				0			2.74167	4.08	1	1		0				0
P82927	39S ribosomal protein L42, mitochondrial OS=Bos taurus GN=MRPL42 PE=1 SV=2 - [RM42_BOVIN]	10.56	1	1	1	1		0				0			2.30347	10.56	1	1		0				0				0				0				0				0				0				0
Q95KE5	39S ribosomal protein L43, mitochondrial OS=Bos taurus GN=MRPL43 PE=2 SV=2 - [RM43_BOVIN]	22.01	1	3	3	13	3.34621	6.92	1	1		0			0	8.18	1	1		0				0			1.78416	8.18	1	1		0				0			4.79736	15.09	2	2		0				0
Q2KIS2	39S ribosomal protein L44, mitochondrial OS=Bos taurus GN=MRPL44 PE=2 SV=1 - [RM44_BOVIN]	23.19	1	6	6	35	5.14155	3.92	1	2	2.38333	3.92	1	1	3.40555	6.02	2	2	1.66211	2.11	1	1	4.78665	9.04	2	2	12.0836	11.14	3	4		0				0			8.8187	11.14	3	3	1.81945	2.11	1	1	2.04434	3.92	1
Q3T142	39S ribosomal protein L45, mitochondrial OS=Bos taurus GN=MRPL45 PE=2 SV=1 - [RM45_BOVIN]	5.88	1	2	2	6		0				0				0			1.74606	3.27	1	1		0				0				0			1.61513	3.27	1	1		0				0				0
Q3SZ22	39S ribosomal protein L46, mitochondrial OS=Bos taurus GN=MRPL46 PE=2 SV=1 - [RM46_BOVIN]	25.63	1	6	6	24	2.14687	7.22	1	1	3.12643	4.69	1	1		0				0			2.94967	4.69	1	1	2.92256	4.69	1	1	4.44047	8.3	2	2		0			7.03825	4.69	1	2	2.90501	4.69	1	1	2.80802	7.22	2
Q08DT6	39S ribosomal protein L47, mitochondrial OS=Bos taurus GN=MRPL47 PE=2 SV=1 - [RM47_BOVIN]	29.37	1	9	9	14	3.02176	6.35	1	1	6.08367	12.3	2	2	0	3.97	1	1		0				0				0				0				0			1.70938	3.97	1	1	0	3.97	1	1		0
Q2YDI5	39S ribosomal protein L48, mitochondrial OS=Bos taurus GN=MRPL48 PE=1 SV=1 - [RM48_BOVIN]	6.13	1	1	1	5		0				0				0				0				0				0			0	6.13	1	1		0			0	6.13	1	1		0				0
Q5EA71	39S ribosomal protein L49, mitochondrial OS=Bos taurus GN=MRPL49 PE=1 SV=1 - [RM49_BOVIN]	15.66	1	2	2	20	2.57596	7.23	1	1	2.09551	7.23	1	1	2.05628	7.23	1	1	2.08541	7.23	1	1	2.82658	7.23	1	1	2.30598	7.23	1	1		0			2.84011	8.43	1	1	2.58767	7.23	1	1	2.0707	7.23	1	1	5.10149	15.66	2
Q2KI49	39S ribosomal protein L50, mitochondrial OS=Bos taurus GN=MRPL50 PE=1 SV=1 - [RM50_BOVIN]	31.45	1	3	3	16	3.08168	13.84	1	1	2.70307	13.84	1	1	2.38577	13.84	1	1	2.25896	9.43	1	1	2.66391	13.84	1	1	2.63152	13.84	1	1		0				0			2.70572	9.43	1	1	2.23905	8.18	1	1	0	13.84	1
P0C2B6	39S ribosomal protein L51, mitochondrial OS=Bos taurus GN=MRPL51 PE=1 SV=1 - [RM51_BOVIN]	4.69	1	1	1	3		0				0				0			0	4.69	1	1		0				0				0				0				0			1.87116	4.69	1	1		0
Q2HJF1	39S ribosomal protein L53, mitochondrial OS=Bos taurus GN=MRPL53 PE=1 SV=1 - [RM53_BOVIN]	44.64	1	4	4	12	1.61802	7.14	1	1		0				0			1.87223	8.93	1	1	0	13.39	1	1		0				0				0				0				0				0
Q3MHJ5	39S ribosomal protein L54, mitochondrial OS=Bos taurus GN=MRPL54 PE=1 SV=1 - [RM54_BOVIN]	18.84	1	1	1	5	3.56412	18.84	1	1		0				0			0	18.84	1	1	2.50426	18.84	1	1		0				0				0				0				0				0
P0C2B8	39S ribosomal protein L55, mitochondrial OS=Bos taurus GN=MRPL55 PE=1 SV=1 - [RM55_BOVIN]	6.35	1	1	1	6		0				0				0				0				0				0				0				0				0			0	6.35	1	1	0	6.35	1
Q2TBK2	39S ribosomal protein L9, mitochondrial OS=Bos taurus GN=MRPL9 PE=2 SV=2 - [RM09_BOVIN]	11.94	1	3	3	4		0				0				0			0	3.73	1	1		0				0				0				0				0				0				0
Q741J7	3-dehydroquinate synthase OS=Mycobacterium paratuberculosis (strain ATCC BAA-968 / K-10) GN=aroB PE=3 SV=1 - [AROB_MYCPA]	4.66	1	1	1	1		0				0				0				0				0				0				0				0				0				0
O02691	3-hydroxyacyl-CoA dehydrogenase type-2 OS=Bos taurus GN=HSD17B10 PE=1 SV=3 - [HCD2_BOVIN]	62.07	1	15	15	391	88.2418	50.19	10	25	69.9957	50.19	9	21	61.1523	46.74	10	19	48.3373	53.26	9	18	80.26	50.19	9	25	78.364	44.44	9	23	24.4098	29.12	5	10	30.0463	29.5	6	11	81.569	52.49	10	26	76.3414	52.49	11	26	29.0115	29.12	5
Q0VCA8	3-hydroxyanthranilate 3,4-dioxygenase OS=Bos taurus GN=HAAO PE=1 SV=1 - [3HAO_BOVIN]	5.94	1	1	1	1		0				0				0				0				0				0				0				0			2.14471	5.94	1	1		0				0
Q3T046	3-hydroxybutyrate dehydrogenase type 2 OS=Bos taurus GN=BDH2 PE=2 SV=1 - [BDH2_BOVIN]	15.51	1	3	3	10	2.73332	6.12	1	1	2.95407	6.12	1	1	3.41129	4.9	1	1		0				0				0				0			2.26736	6.12	1	1		0			2.64244	4.49	1	1	3.43635	4.9	1
Q2HS7	3-hydroxyisobutyrate dehydrogenase, mitochondrial OS=Bos taurus GN=HIBADH PE=2 SV=1 - [3HIDH_BOVIN]	51.49	1	19	19	195	46.5179	36.9	10	12	45.3647	37.5	9	11	30.4279	34.23	8	9	23.1071	22.92	5	7	26.7247	19.64	4	9	16.9768	22.02	5	6	24.3082	27.08	6	8	31.0709	29.76	6	8	54.3896	43.45	12	17	50.3131	44.94	12	16	16.9658	25.6	5
Q2HJ73	3-hydroxyisobutyryl-CoA hydrolase, mitochondrial OS=Bos taurus GN=HIBCH PE=2 SV=1 - [HIBCH_BOVIN]	36.27	1	15	15	100	17.2847	16.32	6	7	15.0612	18.39	6	7	4.97562	9.07	3	4	5.58496	5.7	2	2	8.13957	13.21	4	4	7.55302	9.07	3	3	18.9144	18.39	6	7	11.5416	6.22	2	5	14.2464	16.06	6	7	16.1158	22.8	9	10	2.33928	4.15	1
A0QJC2	3-isopropylmalate dehydrogenase OS=Mycobacterium avium (strain 104) GN=leuB PE=3 SV=1 - [LEU3_MYCA1]	2.38	2	1	1	1		0				0				0				0				0				0				0				0				0				0
Q3T0R7	3-ketoacyl-CoA thiolase, mitochondrial OS=Bos taurus GN=ACAA2 PE=2 SV=1 - [THIM_BOVIN]	63.48	1	21	21	401	60.2931	37.53	8	15	92.4019	42.07	10	21	114.82	47.1	11	35	96.7316	50.63	11	33	66.49	50.63	10	21	58.8159	45.59	11	20	34.4283	21.41	5	12	16.1168	21.41	6	9	95.0373	49.87	14	28	95.581	55.42	14	28	37.3703	26.45	7
Q2KIJ5	3-ketodihydrosphingosine reductase OS=Bos taurus GN=KDSR PE=2 SV=1 - [KDSR_BOVIN]	19.64	1	7	7	57	3.21155	4.83	1	2	7.26512	4.83	1	2	5.55687	4.83	1	2	5.44812	7.85	2	3	2.32511	9.06	3	3		0			0	4.83	1	1		0			15.3476	10.57	3	6	11.3238	12.69	4	5	4.42769	7.25	2
A5PJS2	3-oxo-5-alpha-steroid 4-dehydrogenase 1 OS=Bos taurus GN=SRD5A1 PE=2 SV=1 - [S5A1_BOVIN]	6.61	1	1	1	4		0				0				0				0				0				0				0				0				0			0	6.61	1	1	1.93427	6.61	1
Q0VCA7	3-oxoacyl-[acyl-carrier-protein] synthase, mitochondrial OS=Bos taurus GN=OXSM PE=2 SV=1 - [OXSM_BOVIN]	19.78	1	4	4	15		0				0				0				0				0				0				0				0			9.8788	19.78	4	4	3.9958	18.04	3	3		0
Q3T0F4	40S ribosomal protein S10 OS=Bos taurus GN=RPS10 PE=2 SV=1 - [RS10_BOVIN]	72.73	1	16	16	236	48.3732	32.12	5	15	47.9033	38.18	6	15	30.4351	36.36	6	11	25.4999	22.42	4	10	30.282	37.58	6	10	29.1844	26.67	5	10	4.57023	18.79	3	3	0	13.33	3	3	59.7773	53.33	9	21	63.0262	52.73	9	21	8.96939	24.24	4
Q3T0V4	40S ribosomal protein S11 OS=Bos taurus GN=RPS11 PE=2 SV=3 - [RS11_BOVIN]	74.05	1	19	19	400	70.6145	47.47	10	26	61.821	43.67	9	20	58.8951	37.34	8	19	37.9673	36.71	7	16	48.0974	41.77	9	17	44.5518	41.14	7	16	36.3352	37.34	7	15	30.6714	37.34	8	15	84.5964	58.86	11	29	68.3782	65.82	12	25	31.033	43.67	9
Q76I81	40S ribosomal protein S12 OS=Bos taurus GN=RPS12 PE=2 SV=1 - [RS12_BOVIN]	61.36	1	11	11	364	113.055	60.61	9	31	102.188	60.61	9	30	59.1272	57.58	8	19	63.8642	57.58	8	22	53.6936	53.79	7	15	36.1824	54.55	8	13	40.6079	46.21	6	13	40.6327	43.18	6	14	81.5937	60.61	10	23	78.1991	60.61	10	24	37.299	53.79	7
Q56JX8	40S ribosomal protein S13 OS=Bos taurus GN=RPS13 PE=2 SV=3 - [RS13_BOVIN]	55.63	1	13	13	419	80.0477	49.67	11	29	67.4376	55.63	12	26	70.1254	53.64	11	26	51.5184	53.64	11	21	56.1473	43.71	10	20	41.8628	47.02	10	17	23.5055	36.42	7	11	21.5228	31.79	6	9	77.399	55.63	13	32	70.0217	54.3	11	31	17.4815	21.19	4
Q56K10	40S ribosomal protein S15 OS=Bos taurus GN=RPS15 PE=2 SV=3 - [RS15_BOVIN]	54.48	1	6	6	163	19.7534	8.97	2	6	16.8612	8.97	2	6	19.3621	40.69	4	8	28.9346	27.59	3	10	27.9788	32.41	4	10	34.6662	45.52	5	13	10.011	8.97	2	3	8.27335	8.97	2	4	22.9963	40.69	4	9	24.0123	41.38	5	8	16.4965	8.97	2
Q76I82	40S ribosomal protein S15a OS=Bos taurus GN=RPS15A PE=2 SV=1 - [RS15A_BOVIN]	77.69	1	12	12	356	50.9893	56.15	9	21	31.927	43.85	7	15	62.9397	43.85	7	31	56.8237	50	9	30	34.431	59.23	8	14	36.6094	40.77	6	15	38.8697	49.23	7	16	26.3988	43.85	7	13	23.0085	49.23	8	10	39.1191	49.23	8	17	31.0449	41.54	6
Q3T0X6	40S ribosomal protein S16 OS=Bos taurus GN=RPS16 PE=2 SV=3 - [RS16_BOVIN]	74.66	1	17	17	320	44.4314	49.32	8	16	49.7151	54.79	9	19	48.633	53.42	9	17	32.6167	31.51	6	15	36.5998	47.95	7	13	26.2586	47.95	7	9	19.6072	30.82	6	9	21.1259	32.88	5	8	62.4139	59.59	10	23	55.8339	54.79	10	21	21.8558	39.04	6
A5PK63	40S ribosomal protein S17 OS=Bos taurus GN=RPS17 PE=2 SV=1 - [RS17_BOVIN]	63.7	2	15	15	408	90.0919	51.85	10	24	61.1167	45.93	7	17	55.1769	42.96	7	16	37.8056	42.96	6	16	57.6203	51.85	9	18	57.9146	42.96	7	17	49.3542	45.19	6	15	57.2529	50.37	8	18	100.078	54.07	12	31	84.7024	51.85	9	27	61.0454	53.33	9
Q3T0R1	40S ribosomal protein S18 OS=Bos taurus GN=RPS18 PE=2 SV=3 - [RS18_BOVIN]	67.11	1	21	21	346	39.7825	42.11	8	14	43.186	38.16	7	16	48.8981	51.32	10	19	47.3278	38.16	8	18	43.0813	47.37	10	17	44.3706	38.16	7	17	37.1076	51.97	9	15	22.6608	26.97	5	9	48.5123	52.63	12	20	58.6951	53.95	14	22	42.3802	48.68	11
Q32PD5	40S ribosomal protein S19 OS=Bos taurus GN=RPS19 PE=2 SV=3 - [RS19_BOVIN]	75.86	1	17	17	351	58.9726	44.14	8	20	61.4716	48.97	8	21	57.0331	43.45	9	20	47.5311	49.66	9	18	40.6005	35.86	8	14	51.9587	43.45	9	18	30.9607	47.59	7	12	31.2791	37.24	8	12	68.3487	66.21	10	21	66.7223	65.52	12	24	37.7545	37.93	8
O18789	40S ribosomal protein S2 OS=Bos taurus GN=RPS2 PE=2 SV=2 - [RS2_BOVIN]	50.17	1	16	16	530	81.5564	41.3	11	30	90.1943	41.64	12	32	66.4489	41.64	12	25	60.6964	38.91	10	23	51.859	33.45	9	19	59.9309	45.39	12	22	57.7854	38.91	11	23	72.0777	38.91	11	29	77.3765	45.39	13	30	74.013	47.78	14	29	60.5811	37.88	11
Q3ZBH8	40S ribosomal protein S20 OS=Bos taurus GN=RPS20 PE=3 SV=1 - [RS20_BOVIN]	43.7	1	8	8	300	57.0209	28.57	4	16	59.1385	36.13	5	17	66.3261	36.97	6	18	54.607	29.41	5	16	43.2006	36.13	5	17	38.0125	36.97	6	11	17.6714	28.57	3	6	20.5787	28.57	3	6	76.1555	42.86	7	24	64.4272	39.5	6	20	41.5908	28.57	4
Q32PB8	40S ribosomal protein S21 OS=Bos taurus GN=RPS21 PE=3 SV=1 - [RS21_BOVIN]	83.13	1	11	11	230	62.4684	65.06	6	15	60.5533	71.08	7	14	21.9647	53.01	5	7	25.4926	53.01	5	9	25.6056	62.65	5	8	19.9308	62.65	4	6	27.4608	50.6	4	7	26.5164	63.86	5	7	71.3247	75.9	9	19	66.0581	83.13	9	19	15.6325	44.58	4
Q3T199	40S ribosomal protein S23 OS=Bos taurus GN=RPS23 PE=2 SV=1 - [RS23_BOVIN]	65.03	1	9	9	112	24.9929	36.36	6	10	18.2062	21.68	4	7	27.0276	29.37	5	9	11.8061	48.25	5	6	10.9145	23.08	3	4	14.6647	21.68	4	5	10.4633	16.08	3	4	8.67967	16.08	2	3	25.0958	64.34	8	9	22.4419	30.07	6	8	6.71086	13.99	2
Q56JU9	40S ribosomal protein S24 OS=Bos taurus GN=RPS24 PE=2 SV=2 - [RS24_BOVIN]	41.22	1	7	7	187	25.5366	35.88	5	8	38.8669	40.46	6	13	31.4098	40.46	6	12	31.0144	35.88	5	11	24.4011	40.46	6	8	28.5274	34.35	5	9	17.2716	20.61	3	5	15.7082	20.61	3	4	34.3563	40.46	6	12	28.4941	35.88	5	11	19.1584	21.37	4
Q56JX5	40S ribosomal protein S25 OS=Bos taurus GN=RPS25 PE=2 SV=1 - [RS25_BOVIN]	52	1	10	10	222	28.9029	34.4	5	10	26.2572	33.6	5	10	34.7892	40.8	6	14	26.2207	40.8	5	11	33.5165	46.4	7	13	34.1577	40.8	6	13	21.5609	24	4	9	17.5874	24	3	9	35.1889	45.6	7	12	28.844	40.8	6	11	24.2659	24	4
Q56JV1	40S ribosomal protein S26 OS=Bos taurus GN=RPS26 PE=3 SV=3 - [RS26_BOVIN]	65.22	2	8	8	291	68.7342	50.43	5	24	57.0867	50.43	5	20	64.8939	53.91	6	36	66.984	53.91	6	32	33.0387	55.65	6	12	29.9244	50.43	5	10	17.2909	26.96	3	7	18.4271	26.96	3	7	43.7796	50.43	5	15	31.8844	50.43	5	11	16.8888	20.87	2
Q2KHT7	40S ribosomal protein S27 OS=Bos taurus GN=RPS27 PE=3 SV=3 - [RS27_BOVIN]	42.86	1	3	7	168	26.3986	40.48	4	10	36.1135	40.48	4	12	21.7157	38.1	3	8	8.93479	25	2	3	29.0254	40.48	4	10	18.0245	38.1	3	7	11.5829	40.48	4	6	15.7271	40.48	5	6	34.6002	42.86	6	12	27.5444	42.86	6	12	13.9732	40.48	4
Q3T0B7	40S ribosomal protein S27-like OS=Bos taurus GN=RPS27L PE=3 SV=3 - [RS27L_BOVIN]	42.86	1	3	7	152	22.5806	40.48	4	8	31.7491	40.48	4	11	24.9603	40.48	4	9	15.1923	40.48	4	5	18.9344	25	2	7	20.4706	40.48	4	9	9.77722	40.48	3	5	9.61632	40.48	4	5	33.7291	42.86	6	12	20.6427	40.48	5	10	7.9162	38.1	3
Q56JX6	40S ribosomal protein S28 OS=Bos taurus GN=RPS28 PE=3 SV=1 - [RS28_BOVIN]	75.36	1	8	8	188	24.2434	69.57	6	9	21.4636	46.38	3	7	36.469	50.72	4	12	27.2982	50.72	4	9	18.5639	46.38	3	7	25.8235	46.38	3	9	14.4859	46.38	3	6	12.0157	30.43	2	4	35.5833	71.01	6	12	33.9655	62.32	6	11	19.1539	46.38	3
P62276	40S ribosomal protein S29 OS=Bos taurus GN=RPS29 PE=3 SV=2 - [RS29_BOVIN]	41.07	1	4	4	64	5.56007	26.79	2	4	9.76582	41.07	4	6	6.04277	26.79	2	3	7.34903	26.79	2	4	1.90147	12.5	1	1	2.26778	12.5	1	1	1.90511	14.29	1	1	3.60737	14.29	1	2	7.80817	28.57	3	5	13.3347	41.07	4	8	1.76773	14.29	1
Q3T169	40S ribosomal protein S3 OS=Bos taurus GN=RPS3 PE=2 SV=1 - [RS3_BOVIN]	80.66	1	26	26	998	144.661	69.96	16	50	143.507	74.07	17	46	167.315	74.07	18	60	136.543	73.25	19	57	115.597	73.66	17	39	128.256	77.78	19	46	103.452	61.73	15	37	100.898	74.07	17	37	149.4	74.9	21	49	158.028	74.49	19	55	123.15	75.31	19
P62866	40S ribosomal protein S30 OS=Bos taurus GN=FAU PE=3 SV=1 - [RS30_BOVIN]	32.2	1	3	3	99	16.3485	18.64	2	6	15.334	18.64	2	6	10.1877	18.64	2	4	9.17276	18.64	2	5	9.38167	16.95	1	8	6.52969	18.64	2	3	9.41694	18.64	2	4	7.2243	18.64	2	3	15.7571	32.2	3	6	16.1965	32.2	3	7	8.51378	18.64	2
Q56JV9	40S ribosomal protein S3a OS=Bos taurus GN=RPS3A PE=2 SV=3 - [RS3A_BOVIN]	78.41	1	33	33	921	140.454	62.5	19	48	165.87	65.91	21	55	96.7062	53.41	19	40	105.133	59.85	19	43	120.321	66.67	20	43	111.616	61.74	20	44	73.7377	53.03	15	31	75.2766	54.17	16	31	185.291	61.74	25	64	169.625	67.05	26	63	81.223	56.82	18
P79103	40S ribosomal protein S4 OS=Bos taurus GN=RPS4 PE=2 SV=3 - [RS4_BOVIN]	80.61	1	30	30	797	113.878	70.34	20	37	116.042	57.79	17	41	116.844	59.7	17	43	116.138	59.32	17	41	97.1398	60.08	17	45	103.148	58.94	16	44	104.626	40.68	12	34	90.4094	45.25	12	30	129.147	68.44	20	45	113.711	68.82	20	40	95.5575	48.67	15
Q5E988	40S ribosomal protein S5 OS=Bos taurus GN=RPS5 PE=2 SV=3 - [RS5_BOVIN]	52.94	1	15	16	455	104.79	41.67	10	31	96.8176	41.67	9	32	68.7825	45.1	10	23	53.2602	45.1	10	19	63.8782	42.16	9	23	54.8889	45.59	9	20	30.4857	21.08	3	9	35.6396	21.08	3	11	93.976	46.57	12	34	95.077	45.1	11	32	40.2331	26.47	5
Q5E995	40S ribosomal protein S6 OS=Bos taurus GN=RPS6 PE=2 SV=1 - [RS6_BOVIN]	59.84	1	21	21	417	83.6847	34.14	9	24	94.8041	30.52	9	27	79.9096	36.95	11	25	71.0922	40.96	10	23	56.0231	28.51	7	21	56.7424	29.32	7	20	37.9282	24.5	6	15	35.7059	24.5	6	13	105.122	42.57	13	32	100.334	36.95	13	29	23.9816	24.5	6
A6H769	40S ribosomal protein S7 OS=Bos taurus GN=RPS7 PE=2 SV=1 - [RS7_BOVIN]	75.26	1	18	18	330	61.905	63.4	11	19	63.4387	66.49	12	24	57.8575	54.64	9	20	37.4249	50.52	8	14	48.8529	51.03	8	15	40.8831	58.25	10	17	18.127	40.72	5	7	23.9314	41.75	6	8	56.8298	63.92	12	23	34.3309	67.01	10	18	43.6541	45.36	7
Q5E958	40S ribosomal protein S8 OS=Bos taurus GN=RPS8 PE=2 SV=3 - [RS8_BOVIN]	59.62	1	15	15	606	102.006	58.17	11	30	105.467	59.13	12	32	133.23	58.65	11	42	110.67	46.15	10	35	83.3627	50.96	9	30	64.4038	45.67	8	22	44.5717	44.23	8	16	49.0505	33.17	6	18	117.616	59.62	14	36	120.112	59.62	13	36	47.0124	44.23	8
A6QLG5	40S ribosomal protein S9 OS=Bos taurus GN=RPS9 PE=2 SV=1 - [RS9_BOVIN]	69.07	1	21	21	471	62.0439	56.7	15	24	69.4726	53.61	15	28	59.7134	52.58	13	28	47.4036	44.85	12	22	54.5927	48.45	12	22	44.2809	42.78	11	18	40.642	40.72	10	17	48.3303	37.63	11	19	57.8194	50	13	26	68.1923	61.34	16	29	41.7657	41.24	11
P26452	40S ribosomal protein SA OS=Bos taurus GN=RPSA PE=2 SV=4 - [RSSA_BOVIN]	59.66	2	16	16	506	96.5871	38.98	9	24	111.655	38.98	9	28	93.1495	50.51	10	24	61.3642	53.22	11	18	66.3191	53.22	11	18	73.4862	53.22	11	21	40.7734	29.15	6	13	52.9527	37.29	8	17	145.522	44.75	11	40	116.625	52.88	10	33	42.9896	37.29	8
Q3ZBZ1	45 kDa calcium-binding protein OS=Bos taurus GN=SDF4 PE=2 SV=1 - [CAB45_BOVIN]	20.85	1	6	6	14	3.99049	5.92	1	1		0				0				0			7.25686	9.58	2	2		0				0				0			3.23784	3.66	1	1		0				0
Q0P5I5	4-hydroxy-2-oxoglutarate aldolase, mitochondrial OS=Bos taurus GN=HOGA1 PE=1 SV=1 - [HOGA1_BOVIN]	8.26	1	2	2	5		0				0				0				0				0				0				0				0				0				0				0
Q73WH6	4-hydroxy-3-methylbut-2-enyl diphosphate reductase OS=Mycobacterium paratuberculosis (strain ATCC BAA-968 / K-10) GN=ispH PE=3 SV=1 - [ISPH_MYCPA]	2.11	1	1	1	3		0				0				0				0				0			1.68936	2.11	1	1		0				0				0				0
Q2KJH9	4-trimethylaminobutyraldehyde dehydrogenase OS=Bos taurus GN=ALDH9A1 PE=2 SV=1 - [AL9A1_BOVIN]	59.51	1	29	29	859	151.099	37.85	20	45	139.151	37.04	19	43	187.796	45.55	22	67	185.685	44.94	20	67	102.995	38.26	17	38	94.9095	41.9	19	35	68.6567	23.89	12	25	56.507	18.62	9	23	133.16	40.49	21	45	164.106	36.44	19	53	55.9269	27.53	14
Q8WN57	5,6-dihydroxyindole-2-carboxylic acid oxidase OS=Bos taurus GN=TYRP1 PE=2 SV=2 - [TYRP1_BOVIN]	1.49	1	1	1	4		0				0				0				0				0				0				0				0			0	1.49	1	1	0	1.49	1	1		0
A0QL66	50S ribosomal protein L1 OS=Mycobacterium avium (strain 104) GN=rplA PE=3 SV=1 - [RL1_MYCA1]	6.38	1	1	1	1		0				0				0				0				0				0				0				0				0			0	6.38	1	1
A0QKU4	50S ribosomal protein L17 OS=Mycobacterium avium (strain 104) GN=rplQ PE=3 SV=1 - [RL17_MYCA1]	3.76	2	1	1	3		0				0				0				0			1.60091	3.76	1	1	1.75877	3.76	1	1		0				0				0				0
Q73SE8	50S ribosomal protein L7/L12 OS=Mycobacterium paratuberculosis (strain ATCC BAA-968 / K-10) GN=rplL PE=3 SV=1 - [RL7_MYCPA]	17.69	1	2	2	4		0				0				0				0				0				0				0				0			2.77992	17.69	2	2	2.22097	17.69	2	2
Q17QN6	55 kDa erythrocyte membrane protein OS=Bos taurus GN=MPP1 PE=1 SV=1 - [EM55_BOVIN]	55.36	2	19	20	118	33.4949	20.39	7	10	34.802	32.62	10	11	6.76226	7.51	2	2	4.00043	9.44	3	3	4.58677	4.29	1	1	7.74504	6.87	2	2	9.60982	6.87	2	2	9.24961	11.37	3	3	45.264	30.26	10	14	41.1552	35.19	12	14	12.0829	20.39	7
Q5BIS9	5'-AMP-activated protein kinase subunit beta-1 OS=Bos taurus GN=PRKAB1 PE=2 SV=3 - [AAKB1_BOVIN]	20.37	1	4	4	9		0			2.29409	5.93	1	1	2.22532	5.93	1	1		0				0				0				0				0			2.11211	5.93	1	1	2.61439	5.93	1	1		0
P58108	5'-AMP-activated protein kinase subunit gamma-1 OS=Bos taurus GN=PRKAG1 PE=2 SV=2 - [AAKG1_BOVIN]	40.91	1	10	10	58	8.0396	8.48	3	3	5.04208	6.36	2	2	9.41158	7.27	2	3	5.07839	3.03	1	2	6.93057	11.52	4	4	5.39501	9.7	2	2	8.17746	9.7	3	3	9.30496	12.42	4	4	6.21817	17.58	3	3	5.13399	6.36	2	2	2.91927	3.03	1
Q2TBW2	5-demethoxyubiquinone hydroxylase, mitochondrial OS=Bos taurus GN=COQ7 PE=2 SV=1 - [COQ7_BOVIN]	20.74	1	3	3	9		0				0			2.02026	5.07	1	1		0				0				0				0				0			2.90672	5.07	1	1	3.55402	5.07	1	2		0
Q0V8R7	5-methylcytosine rRNA methyltransferase NSUN4 OS=Bos taurus GN=NSUN4 PE=2 SV=2 - [NSUN4_BOVIN]	2.86	1	1	1	1		0				0				0				0				0				0				0				0				0				0				0
Q2TBU5	5'-nucleotidase domain-containing protein 1 OS=Bos taurus GN=NT5DC1 PE=2 SV=1 - [NT5D1_BOVIN]	13.27	1	5	5	18	2.61634	2.43	1	1	1.68189	2.43	1	1	1.74956	5.75	2	2	0	3.32	1	1		0				0				0				0			4.16817	5.09	2	2	1.62619	5.09	2	2	1.86674	3.32	1
Q05927	5'-nucleotidase OS=Bos taurus GN=NT5E PE=1 SV=2 - [5NTD_BOVIN]	26.13	1	13	13	82	17.5178	13.41	5	5	8.61881	8.71	3	3	15.6169	8.71	4	5	14.094	13.24	5	6	10.9024	12.2	5	6	14.4976	13.76	6	8	9.94244	8.89	5	5	0	1.74	1	1	2.15099	2.26	1	1	5.55021	5.23	2	3	3.09665	2.26	1
Q75WB5	5-oxoprolinase OS=Bos taurus GN=OPLAH PE=1 SV=1 - [OPLA_BOVIN]	0.78	1	1	1	1		0				0				0				0				0				0				0				0				0				0				0
P14790	6.8 kDa mitochondrial proteolipid OS=Bos taurus GN=MP68 PE=1 SV=1 - [68MP_BOVIN]	35	1	3	3	33	6.32626	30	2	3	2.08076	11.67	1	1	3.70274	11.67	1	3	1.78846	11.67	1	1	1.83868	11.67	1	1	1.74807	11.67	1	1	1.76842	11.67	1	1	0	11.67	1	1	4.25004	35	2	2	3.49787	35	2	2	3.62889	11.67	1
A0QKR2	60 kDa chaperonin 1 OS=Mycobacterium avium (strain 104) GN=groL1 PE=3 SV=1 - [CH601_MYCA1]	8.74	2	4	4	5		0			2.16723	1.3	1	1		0				0				0				0				0				0			1.74942	2.42	1	1	4.57378	5.02	2	2
P42384	60 kDa chaperonin 2 OS=Mycobacterium paratuberculosis (strain ATCC BAA-968 / K-10) GN=groL2 PE=3 SV=4 - [CH602_MYCPA]	21.63	3	9	9	13		0				0				0				0				0				0				0				0			18.8848	20.15	8	8	9.29332	11.09	5	5
P31081	60 kDa heat shock protein, mitochondrial OS=Bos taurus GN=HSPD1 PE=1 SV=2 - [CH60_BOVIN]	75.04	1	58	58	1697	438.902	56.2	38	118	367.189	48.17	31	102	243.31	53.75	29	74	185.204	52.88	26	63	265.642	52.18	28	86	258.222	49.91	28	82	164.949	38.22	20	60	168.086	38.74	21	67	462.973	59.69	43	141	425.579	64.57	47	135	187.878	42.41	24
Q95140	60S acidic ribosomal protein P0 OS=Bos taurus GN=RPLP0 PE=2 SV=3 - [RLA0_BOVIN]	68.24	1	23	23	642	129.214	64.15	15	34	158.287	59.75	15	41	110.237	59.75	15	35	75.6373	41.51	13	28	101.396	60.06	14	27	110.547	61.95	17	30	72.86	37.42	8	24	71.5375	41.19	9	24	145.052	61.64	16	41	118.57	59.75	18	36	78.1278	43.08	13
Q56K14	60S acidic ribosomal protein P1 OS=Bos taurus GN=RPLP1 PE=3 SV=1 - [RLA1_BOVIN]	71.05	1	4	5	263	104.183	67.54	4	20	96.8707	71.05	4	19	52.3384	66.67	3	12	33.7597	66.67	3	10	54.7	67.54	4	10	45.2999	66.67	3	10	41.6855	66.67	3	10	22.8098	66.67	3	6	99.5812	71.05	4	23	85.2257	66.67	3	22	37.2841	66.67	3
P42899	60S acidic ribosomal protein P2 OS=Bos taurus GN=RPLP2 PE=3 SV=1 - [RLA2_BOVIN]	90.43	1	9	10	522	162.755	90.43	10	35	128.269	90.43	10	30	119.414	90.43	9	31	89.5087	86.96	8	23	76.0431	90.43	8	21	86.4526	90.43	9	24	85.7992	71.3	7	23	57.5839	68.7	6	16	137.988	88.7	9	33	143.714	90.43	10	34	70.4435	87.83	8
Q08DS5	60S ribosomal export protein NMD3 OS=Bos taurus GN=NMD3 PE=2 SV=1 - [NMD3_BOVIN]	11.93	1	5	5	17	3.66341	4.57	2	2		0				0				0			1.80492	2.39	1	1	2.15205	3.38	1	1	0	3.38	1	1	0	3.38	1	1		0				0			2.08423	3.38	1
Q9XSI3	60S ribosomal protein L10 OS=Bos taurus GN=RPL10 PE=2 SV=4 - [RL10_BOVIN]	60.75	2	16	16	357	96.5509	47.66	11	27	85.9937	50.47	11	24	57.413	29.44	7	21	66.3542	42.99	9	24	25.3745	29.91	7	11	32.7983	29.91	7	12	27.2492	37.85	7	9	25.6264	29.91	6	9	96.1785	55.14	14	31	67.1822	57.48	12	23	29.3539	33.18	7
Q5E9E6	60S ribosomal protein L10a OS=Bos taurus GN=RPL10A PE=2 SV=3 - [RL10A_BOVIN]	65.9	1	20	20	551	104.366	35.02	8	30	88.262	42.86	9	27	84.53	39.17	9	28	96.4094	45.62	11	33	50.2379	44.24	11	18	46.3973	39.17	9	15	67.074	46.08	11	22	59.0838	40.55	10	18	100.903	45.62	11	33	111.763	49.31	14	38	74.4656	40.55	10
Q3T087	60S ribosomal protein L11 OS=Bos taurus GN=RPL11 PE=2 SV=3 - [RL11_BOVIN]	55.06	1	13	13	300	26.3751	33.71	5	10	31.1218	37.08	7	12	59.7956	29.21	6	23	69.3838	45.51	7	29	36.4362	47.75	8	18	51.7686	41.57	7	20	15.6824	20.22	3	6	18.0313	24.16	4	9	35.1563	38.2	8	15	32.012	41.01	7	12	19.4392	29.21	6
P61284	60S ribosomal protein L12 OS=Bos taurus GN=RPL12 PE=2 SV=1 - [RL12_BOVIN]	67.88	1	9	9	506	89.185	63.64	8	24	92.3098	67.88	9	28	113.822	59.39	7	34	81.7464	59.39	7	25	86.864	59.39	7	26	80.7568	54.55	6	24	53.753	49.7	6	17	49.9886	44.85	5	14	100.132	67.88	9	29	109.887	63.64	8	29	60.0668	54.55	6
Q56JZ1	60S ribosomal protein L13 OS=Bos taurus GN=RPL13 PE=2 SV=3 - [RL13_BOVIN]	56.87	1	19	19	553	105.324	49.76	14	38	91.804	50.71	15	35	88.0787	49.76	12	37	81.5524	49.76	13	39	52.8026	38.39	10	22	43.8653	34.6	11	20	29.7696	36.02	9	15	29.1687	32.23	8	14	106.67	52.61	17	39	99.3386	55.92	16	37	22.8731	29.38	7
Q3SZ90	60S ribosomal protein L13a OS=Bos taurus GN=RPL13A PE=2 SV=3 - [RL13A_BOVIN]	41.38	1	14	14	415	36.4664	27.59	7	15	54.4538	28.57	8	23	82.5186	31.03	8	34	63.2426	24.63	6	27	35.3852	28.08	6	16	44.1012	28.08	6	19	33.9675	24.14	6	16	30.4231	18.23	5	14	62.1404	28.57	9	26	78.2807	41.38	13	32	40.8665	24.14	6
Q3T0U2	60S ribosomal protein L14 OS=Bos taurus GN=RPL14 PE=2 SV=3 - [RL14_BOVIN]	39.72	1	13	13	214	32.1473	24.3	6	10	40.2733	30.84	9	14	21.0506	18.22	4	8	23.951	18.22	4	9	24.118	15.42	3	8	23.4359	18.22	4	8	19.7974	21.03	4	7	22.8467	16.36	3	8	36.4889	35.51	8	13	37.4702	35.51	8	14	21.3137	15.42	3
Q5EAD6	60S ribosomal protein L15 OS=Bos taurus GN=RPL15 PE=2 SV=3 - [RL15_BOVIN]	55.39	1	14	14	302	42.0292	37.75	9	18	52.291	35.29	8	21	61.2796	30.88	7	25	57.6493	21.57	5	25	34.4231	31.86	6	12	25.4292	36.27	7	10	11.3363	20.59	4	4	10.2627	13.73	3	4	43.9571	32.84	7	15	41.1116	36.27	8	14	15.9356	24.02	5
Q3T025	60S ribosomal protein L17 OS=Bos taurus GN=RPL17 PE=2 SV=3 - [RL17_BOVIN]	63.59	1	16	16	295	45.3424	50	10	14	46.4405	48.91	10	16	46.433	36.96	7	14	34.7607	36.41	7	12	58.6227	36.96	7	17	40.8521	36.41	7	14	22.2885	21.2	3	8	21.6974	25	4	8	54.5197	50.54	9	17	45.6024	46.74	9	15	29.9917	34.78	6
Q5E973	60S ribosomal protein L18 OS=Bos taurus GN=RPL18 PE=2 SV=3 - [RL18_BOVIN]	40.43	1	9	9	339	62.4543	28.19	6	19	64.9299	28.19	6	20	57.2193	28.19	6	17	52.2694	28.19	6	17	47.0688	28.19	6	17	60.2717	27.66	5	20	24.876	21.81	4	8	19.497	21.81	4	6	51.1863	28.72	7	16	62.1889	24.47	5	18	20.6807	21.81	4
Q3T003	60S ribosomal protein L18a OS=Bos taurus GN=RPL18A PE=2 SV=1 - [RL18A_BOVIN]	59.66	1	17	17	219	47.9006	45.45	9	17	27.4743	34.09	7	9	24.1896	30.68	6	9	22.5027	34.66	6	9	25.6364	29.55	6	11	22.6252	28.98	5	8	14.664	19.89	3	5	9.03543	25.57	4	4	45.0756	43.75	11	16	39.2512	35.8	8	12	14.6131	25.57	4
Q3T0W9	60S ribosomal protein L19 OS=Bos taurus GN=RPL19 PE=2 SV=1 - [RL19_BOVIN]	34.18	1	10	11	251	50.4407	23.47	6	17	48.7135	21.94	6	16	33.7743	25	5	11	33.8081	20.92	4	11	21.2242	16.33	3	11	29.7353	20.92	4	12	11.9459	13.27	2	4	21.0539	13.27	2	7	59.0769	30.1	9	21	51.8708	22.96	7	16	21.8644	20.41	4
A4FUH0	60S ribosomal protein L22-like 1 OS=Bos taurus GN=RPL22L1 PE=2 SV=1 - [RL22L_BOVIN]	15.57	1	2	2	4		0				0			0	5.74	1	1		0				0			0	5.74	1	1		0				0				0			1.83371	5.74	1	1		0
Q3T057	60S ribosomal protein L23 OS=Bos taurus GN=RPL23 PE=2 SV=2 - [RL23_BOVIN]	77.14	1	14	14	359	62.1708	45.71	6	18	61.857	45.71	5	19	50.1294	43.57	5	16	40.493	43.57	5	15	50.8208	62.14	7	16	43.5459	43.57	5	13	38.6034	32.86	4	13	31.687	37.86	4	11	68.3893	47.86	9	22	52.5719	43.57	6	17	36.6161	40	5
Q24JY1	60S ribosomal protein L23a OS=Bos taurus GN=RPL23A PE=2 SV=1 - [RL23A_BOVIN]	44.87	1	12	12	265	28.4719	30.77	7	10	45.6889	38.46	8	15	31.0239	35.26	7	13	28.9055	35.26	7	11	26.3437	34.62	6	11	26.9036	29.49	6	12	23.3664	27.56	5	10	21.2507	28.21	6	8	69.6333	38.46	10	26	66.1906	44.87	10	25	17.9034	28.21	5
Q862I1	60S ribosomal protein L24 OS=Bos taurus GN=RPL24 PE=2 SV=2 - [RL24_BOVIN]	63.69	1	18	18	321	45.381	42.04	9	16	51.9814	51.59	11	20	29.505	24.2	4	10	37.4496	35.03	7	16	25.9419	35.67	9	13	37.7879	36.94	8	15	15.3177	14.01	2	5	6.92349	8.28	1	2	60.6071	40.13	8	20	54.8632	45.86	12	23	20.5289	13.38	2
P61257	60S ribosomal protein L26 OS=Bos taurus GN=RPL26 PE=2 SV=1 - [RL26_BOVIN]	74.48	1	19	19	278	38.5968	44.14	11	17	47.2478	49.66	12	20	34.448	46.21	10	17	31.4192	31.72	8	15	27.7056	37.24	8	12	25.3672	42.07	8	11	13.1684	22.76	5	6	6.20816	17.24	3	3	59.1032	52.41	14	25	48.7414	39.31	11	20	8.87108	28.97	5
P61356	60S ribosomal protein L27 OS=Bos taurus GN=RPL27 PE=2 SV=2 - [RL27_BOVIN]	65.44	1	14	14	299	53.6356	59.56	10	20	55.5541	58.82	11	21	31.2628	38.24	7	13	35.4746	37.5	7	14	22.9112	33.82	5	10	21.0039	33.82	5	9	8.88668	13.97	2	4	9.96451	19.85	3	4	64.8996	53.68	10	22	53.8557	64.71	11	20	13.227	13.97	3
Q56K03	60S ribosomal protein L27a OS=Bos taurus GN=RPL27A PE=2 SV=3 - [RL27A_BOVIN]	49.32	1	12	12	254	47.6051	33.11	8	16	36.4847	36.49	8	12	39.0685	44.59	8	19	40.5818	35.81	9	17	47.1316	34.46	8	16	40.4343	34.46	8	14	35.5134	24.32	4	16	21.3581	24.32	4	8	41.8569	42.57	10	17	38.3231	44.59	9	15	22.1062	31.08	5
Q3T0L7	60S ribosomal protein L28 OS=Bos taurus GN=RPL28 PE=2 SV=3 - [RL28_BOVIN]	59.85	1	13	13	223	33.8809	40.15	7	11	41.2221	43.8	7	14	30.6689	34.31	6	12	21.5252	27.01	4	8	38.7503	35.04	7	15	33.4751	29.93	6	12	4.56187	8.03	1	2	4.79462	16.06	2	3	47.7226	48.91	9	17	43.5321	45.99	10	15	2.54237	8.03	1
Q58DW3	60S ribosomal protein L29 OS=Bos taurus GN=RPL29 PE=2 SV=3 - [RL29_BOVIN]	39.47	1	8	8	51	12.8582	27.63	5	5	9.7656	21.71	4	5	4.52923	14.47	2	2		0			0	7.89	1	1	1.96947	7.89	1	1		0				0			9.26613	28.29	4	6	11.094	28.29	4	5	0	7.89	1
P39872	60S ribosomal protein L3 OS=Bos taurus GN=RPL3 PE=2 SV=2 - [RL3_BOVIN]	57.32	2	30	30	672	142.772	49.38	21	44	103.632	41.94	17	37	96.6368	43.18	18	44	68.2073	37.47	14	38	73.0101	41.69	17	26	67.0716	39.7	16	22	51.5496	36.23	14	21	43.1715	27.54	10	17	161.25	49.63	25	58	138.751	57.32	27	55	57.722	34.74	13
Q3T0D5	60S ribosomal protein L30 OS=Bos taurus GN=RPL30 PE=3 SV=3 - [RL30_BOVIN]	69.57	1	9	9	289	67.1596	59.13	6	17	54.5716	48.7	5	15	65.7545	58.26	6	17	34.0412	59.13	7	13	22.6074	42.61	5	7	16.0328	42.61	5	6	20.4545	47.83	4	6	23.6451	47.83	4	8	80.9899	66.96	8	28	86.6098	69.57	9	27	21.1123	47.83	4
Q56JX3	60S ribosomal protein L31 OS=Bos taurus GN=RPL31 PE=2 SV=1 - [RL31_BOVIN]	54.4	1	11	11	204	41.6677	46.4	7	16	26.1414	44.8	7	11	19.1805	37.6	6	9	16.563	46.4	7	9	22.3832	40	5	9	12.8027	33.6	5	8	5.14805	20	3	4	4.73484	20	3	3	27.2533	45.6	7	12	24.0064	44.8	7	12	6.33295	7.2	1
Q3SZQ6	60S ribosomal protein L32 OS=Bos taurus GN=RPL32 PE=2 SV=3 - [RL32_BOVIN]	51.85	1	11	11	201	39.4884	40.74	7	13	38.8585	45.93	7	15	34.5615	38.52	5	12	28.7964	38.52	5	12	20.7401	33.33	4	12	31.6231	33.33	4	12	11.4382	9.63	1	4	12.395	9.63	1	5	17.6203	34.07	5	7	29.6265	40.74	6	11	8.44512	20	3
Q3MHM7	60S ribosomal protein L35 OS=Bos taurus GN=RPL35 PE=2 SV=3 - [RL35_BOVIN]	44.72	1	11	12	187	19.1355	34.96	7	8	38.7241	43.9	8	14	25.3319	38.21	6	10	26.8951	35.77	6	10	15.1924	21.14	4	6	20.3629	32.52	6	8	14.4877	26.02	3	6	14.8779	18.7	2	5	31.5066	39.02	6	12	38.8323	43.9	8	17	15.4905	30.89	4
Q56JY1	60S ribosomal protein L35a OS=Bos taurus GN=RPL35A PE=3 SV=1 - [RL35A_BOVIN]	67.27	1	13	13	189	27.3671	52.73	8	13	15.0404	37.27	5	7	16.0169	32.73	4	9	33.5985	53.64	8	15	10.7624	30	4	6	11.6314	23.64	3	5	3.23617	10.91	1	2	0	10.91	1	1	30.8752	56.36	10	16	20.9884	48.18	8	14	1.92847	19.09	2
Q3T171	60S ribosomal protein L36 OS=Bos taurus GN=RPL36 PE=3 SV=3 - [RL36_BOVIN]	35.24	1	6	6	114	16.6205	21.9	3	6	27.6656	22.86	4	10	31.2499	25.71	4	10	25.7561	21.9	3	9	11.2857	21.9	3	4	14.2024	21.9	3	5		0				0			31.7962	25.71	4	11	27.5037	21.9	3	9	2.39314	18.1	2
Q3SZ59	60S ribosomal protein L36a OS=Bos taurus GN=RPL36A PE=3 SV=3 - [RL36A_BOVIN]	46.23	1	10	10	121	20.926	32.08	4	9	14.9123	37.74	5	7	17.7451	39.62	5	8	21.2788	25.47	4	9	16.8459	31.13	5	8	13.5912	35.85	4	6	6.34149	16.04	2	3	2.0024	7.55	1	1	30.5212	44.34	9	13	20.8086	39.62	7	10	2.16999	8.49	1
P79244	60S ribosomal protein L37 OS=Bos taurus GN=RPL37 PE=3 SV=4 - [RL37_BOVIN]	38.14	1	7	7	49	3.66475	13.4	3	4	7.38372	7.22	2	4	3.71041	15.46	3	4	1.73009	6.19	1	2	1.65416	6.19	1	1		0				0				0			5.60138	13.4	3	4	5.34823	13.4	3	3		0
Q3MIC0	60S ribosomal protein L37a OS=Bos taurus GN=RPL37A PE=3 SV=3 - [RL37A_BOVIN]	66.3	1	7	7	147	24.7662	66.3	6	10	28.948	44.57	4	11	22.7007	51.09	5	10	26.0916	41.3	3	8	15.4958	45.65	4	7	17.58	38.04	4	8	4.14559	28.26	2	2	1.61106	18.48	3	4	42.8738	58.7	6	16	29.3603	58.7	5	12	0	9.78	2
Q32PB9	60S ribosomal protein L38 OS=Bos taurus GN=RPL38 PE=3 SV=4 - [RL38_BOVIN]	62.86	1	8	9	152	31.6415	52.86	6	10	27.3903	35.71	5	10	23.5826	45.71	6	9	14.3738	50	4	6	34.4399	50	6	13	37.9111	50	7	14		0			1.81011	8.57	1	1	40.1638	35.71	5	12	31.6764	47.14	6	10		0
Q3T051	60S ribosomal protein L39 OS=Bos taurus GN=RPL39 PE=3 SV=3 - [RL39_BOVIN]	19.61	1	1	1	20	6.19395	19.61	1	2	3.87599	19.61	1	1	7.15283	19.61	1	2	3.2561	19.61	1	1	5.54414	19.61	1	2	3.88804	19.61	1	1	3.89923	19.61	1	1	3.75085	19.61	1	1	6.649	19.61	1	2	8.1017	19.61	1	2		0
Q58DW0	60S ribosomal protein L4 OS=Bos taurus GN=RPL4 PE=2 SV=3 - [RL4_BOVIN]	67.77	1	41	42	791	207.432	51.18	23	61	171.052	45.97	20	51	141.954	40.52	19	47	114.925	36.26	18	46	107.665	46.68	22	38	98.4407	46.68	19	32	36.1993	22.75	9	16	39.1316	22.04	10	14	168.048	52.61	23	54	146.559	50.47	22	48	50.9968	31.04	13
Q58DW5	60S ribosomal protein L5 OS=Bos taurus GN=RPL5 PE=2 SV=3 - [RL5_BOVIN]	72.05	1	26	26	613	144.513	64.98	18	44	123.265	67	18	38	107.128	45.12	13	35	79.7176	46.13	14	31	54.9625	38.72	11	19	54.263	39.73	11	19	33.5698	29.29	8	15	40.8759	28.96	7	16	150.581	70.71	20	51	154.233	69.36	23	57	34.7237	31.99	10
Q58DQ3	60S ribosomal protein L6 OS=Bos taurus GN=RPL6 PE=2 SV=3 - [RL6_BOVIN]	50.52	1	24	24	412	51.3317	29.62	10	19	52.3524	29.97	12	22	74.9689	29.97	11	37	70.8005	32.06	11	39	33.6036	31.01	10	17	29.9193	30.66	10	15	12.1157	17.07	7	9	23.5534	13.24	5	10	64.9213	34.84	11	24	53.1358	34.84	13	25	18.2621	16.72	8
Q58DT1	60S ribosomal protein L7 OS=Bos taurus GN=RPL7 PE=2 SV=1 - [RL7_BOVIN]	66.53	1	27	27	608	102.52	55.24	18	41	98.8209	51.21	17	38	85.7042	47.18	14	34	59.4261	34.68	13	30	69.7206	44.76	14	30	59.1778	50.81	15	27	44.8786	34.68	9	19	45.3127	31.05	11	18	113.723	48.39	16	43	124.834	52.02	18	44	31.7398	33.47	9
Q2TBQ5	60S ribosomal protein L7a OS=Bos taurus GN=RPL7A PE=2 SV=3 - [RL7A_BOVIN]	59.77	1	24	24	589	114.573	52.63	18	37	92.388	45.49	17	32	89.5642	42.86	14	30	84.3427	42.11	13	30	71.7587	48.87	15	30	72.1865	29.32	9	32	42.647	27.44	10	15	40.1846	20.3	8	14	119.953	43.61	16	39	129.103	48.5	19	44	47.1131	24.06	9
Q3T0S6	60S ribosomal protein L8 OS=Bos taurus GN=RPL8 PE=2 SV=3 - [RL8_BOVIN]	70.04	1	22	22	383	93.0369	45.91	11	25	67.0453	47.86	11	23	32.2549	33.07	7	12	44.9782	28.79	9	16	55.3215	29.96	6	19	47.4413	23.35	7	15	20.7223	15.95	4	7	28.2631	31.13	6	9	126.427	63.42	18	38	95.9148	55.64	16	30	45.7772	45.14	9
Q3SYR7	60S ribosomal protein L9 OS=Bos taurus GN=RPL9 PE=2 SV=1 - [RL9_BOVIN]	76.04	1	16	16	403	64.8184	40.63	8	20	61.2496	37.5	8	18	65.1969	43.75	7	20	42.0186	39.58	7	16	52.5352	32.29	6	16	42.8129	43.75	7	13	31.0656	21.35	4	11	29.9594	21.35	4	9	90.1822	64.06	13	30	73.4351	64.06	13	25	29.5853	28.65	5
P26285	6-phosphofructo-2-kinase/fructose-2,6-bisphosphatase 2 OS=Bos taurus GN=PFKFB2 PE=1 SV=2 - [F262_BOVIN]	13.56	2	4	6	12		0				0				0				0				0				0				0				0			1.66605	1.69	1	1	1.93679	1.88	1	1	1.63159	1.88	1
Q28901	6-phosphofructo-2-kinase/fructose-2,6-bisphosphatase 3 (Fragment) OS=Bos taurus GN=PFKFB3 PE=2 SV=2 - [F263_BOVIN]	10.37	1	2	4	10		0			1.74429	3.24	1	1		0				0				0				0				0				0				0			1.93679	2.16	1	1	1.63159	2.16	1
P00349	6-phosphogluconate dehydrogenase, decarboxylating OS=Ovis aries GN=PGD PE=1 SV=4 - [6PGD_SHEEP]	61.28	1	31	31	757	160.372	41.61	17	46	154.12	40.17	19	50	146.02	46.17	20	58	122.466	42.65	19	54	78.7541	37.06	15	24	79.7093	44.31	18	29	61.5357	31.06	14	24	55.4794	28.57	13	21	184.243	50.93	25	59	171.011	45.55	22	53
Q2TBQ8	6-phosphogluconolactonase OS=Bos taurus GN=PGLS PE=2 SV=1 - [6PGL_BOVIN]	33.72	1	7	7	175	30.806	27.52	6	11	22.3319	23.26	5	8	28.102	23.26	5	10	19.6582	23.26	5	9	18.1894	23.26	5	7	20.7478	23.26	5	8	7.08303	17.44	4	4	11.8223	21.71	5	5	25.6585	27.52	6	9	19.6474	23.26	5	7	8.99776	17.44	4
Q9GLE5	72 kDa type IV collagenase OS=Bos taurus GN=MMP2 PE=2 SV=1 - [MMP2_BOVIN]	28.74	1	13	14	46	3.56832	2.87	1	1	7.89251	5.6	2	3	1.66679	2.87	1	1	2.05408	3.93	2	2	0	5.75	2	2		0			1.68186	3.18	2	2		0			13.3159	11.65	5	6	17.2178	11.65	5	7	0	2.12	1
Q0VCX2	78 kDa glucose-regulated protein OS=Bos taurus GN=HSPA5 PE=2 SV=1 - [GRP78_BOVIN]	64.12	1	62	64	3415	740.098	56.95	49	199	658.349	58.17	49	184	557.335	55.27	46	166	516.141	56.79	45	160	545.848	56.49	43	179	496.139	56.03	41	163	239.649	45.95	32	82	199.52	44.43	27	65	827.848	61.83	52	232	787.795	59.85	58	233	279.268	43.82	30
Q5E9J5	7-dehydrocholesterol reductase OS=Bos taurus GN=DHCR7 PE=2 SV=1 - [DHCR7_BOVIN]	8.84	1	3	3	20	8.93139	6.53	2	3	5.1552	6.53	2	2	8.00574	6.53	2	3	1.80531	1.89	1	1	4.54201	6.53	2	2		0				0				0			4.74682	6.53	2	2	2.68373	4.63	1	1	2.14345	4.63	1
P62285	Abnormal spindle-like microcephaly-associated protein homolog (Fragment) OS=Bos taurus GN=ASPM PE=2 SV=1 - [ASPM_BOVIN]	1.25	2	4	5	9	0	0.39	1	1		0			1.64925	0.18	1	1		0				0				0			0	0.33	1	1		0			1.65358	0.36	1	1		0				0
A6QQT9	Acetolactate synthase-like protein OS=Bos taurus GN=ILVBL PE=2 SV=2 - [ILVBL_BOVIN]	35.13	1	15	15	191	55.7763	27.37	11	15	54.8952	27.37	11	17	26.1981	13.61	5	10	17.0806	17.25	7	8	32.3438	21.99	9	13	22.3553	15.66	6	9	9.0008	7.75	4	5	11.0611	13.45	5	8	26.0901	14.72	6	8	24.0099	20.25	8	11	6.20432	4.91	3
P02709	Acetylcholine receptor subunit alpha OS=Bos taurus GN=CHRNA1 PE=2 SV=1 - [ACHA_BOVIN]	1.53	1	1	1	10	1.83183	1.53	1	1		0			1.81827	1.53	1	1	1.71754	1.53	1	1	1.71281	1.53	1	2		0				0				0				0				0				0
P13536	Acetylcholine receptor subunit gamma OS=Bos taurus GN=CHRNG PE=2 SV=1 - [ACHG_BOVIN]	1.35	1	1	1	1		0				0				0				0				0				0				0				0				0				0				0
Q29RZ0	Acetyl-CoA acetyltransferase, mitochondrial OS=Bos taurus GN=ACAT1 PE=2 SV=1 - [THIL_BOVIN]	65.4	1	30	30	849	204.049	59.72	21	54	183.735	57.35	21	51	157.921	50.71	17	51	110.304	50.95	15	40	164.459	50.24	18	65	164.764	55.21	17	59	84.4904	29.62	8	25	104.153	32.46	10	34	164.477	57.35	22	47	156.29	51.18	21	50	66.3835	31.75	9
Q28559	Acetyl-CoA carboxylase 1 OS=Ovis aries GN=ACACA PE=2 SV=1 - [ACACA_SHEEP]	23.06	2	41	41	98	22.5296	6.27	8	9	20.765	4.99	9	9	13.5396	3.32	6	7	12.6678	2.6	5	6	7.54584	2.05	4	4	9.35974	1.79	4	4		0				0			6.43143	1.92	4	4	6.0899	1.32	2	3
Q17QB3	Acid ceramidase OS=Bos taurus GN=ASAH1 PE=2 SV=3 - [ASAH1_BOVIN]	25.57	1	10	10	69		0			2.0769	2.28	1	1	2.27184	2.28	1	1		0			1.87084	4.3	1	1	2.57164	4.3	1	1	5.39548	4.56	2	2	8.94622	9.11	5	5	8.98137	7.09	3	5	8.6462	7.34	3	7	4.91401	4.56	2
Q3ZC91	Acid sphingomyelinase-like phosphodiesterase 3a OS=Bos taurus GN=SMPDL3A PE=2 SV=1 - [ASM3A_BOVIN]	12.44	1	6	6	42	6.3297	5.33	3	3	6.75158	7.33	3	3	1.69573	3.56	2	2		0			0	3.56	2	2	0	2.22	1	1	0	1.33	1	1	0	1.33	1	1	3.63774	2.89	2	2	6.2778	6.67	3	3	0	2.89	2
A6QM00	Acidic amino acid decarboxylase GADL1 OS=Bos taurus GN=GADL1 PE=2 SV=2 - [GADL1_BOVIN]	3.26	1	2	2	14	1.7073	1.34	1	1		0				0				0			0	1.34	1	1		0			0	1.34	1	1		0			2.16156	1.92	1	1	0	1.34	1	1	1.61135	1.34	1
P51122	Acidic leucine-rich nuclear phosphoprotein 32 family member A OS=Bos taurus GN=ANP32A PE=1 SV=2 - [AN32A_BOVIN]	48.59	1	10	19	483	93.0568	36.95	14	32	83.6869	36.95	14	30	85.4413	41.37	14	34	63.6677	28.92	11	31	60.7454	39.36	14	23	52.8627	36.95	12	20	29.7622	18.88	7	12	34.7012	24.1	9	19	100.226	47.39	15	36	80.4329	42.17	13	29	45.5568	29.32	9
Q3SZC6	Acidic leucine-rich nuclear phosphoprotein 32 family member B OS=Bos taurus GN=ANP32B PE=2 SV=1 - [AN32B_BOVIN]	42.53	2	7	16	400	61.6592	28.35	11	23	64.7535	33.33	13	26	55.776	29.12	12	21	51.3176	29.5	10	24	54.5007	29.12	11	23	37.4979	24.14	9	14	33.2618	21.07	8	14	37.1854	21.07	8	19	72.5867	33.33	13	28	55.2358	28.35	10	22	45.3026	27.2	8
O08451	Aconitate hydratase A OS=Mycobacterium avium GN=acn PE=3 SV=1 - [ACNA_MYCAV]	10.61	1	1	3	20	1.89946	0.73	1	1	3.55223	0.73	1	2	1.91038	1.56	2	3	3.54078	1.56	2	2		0			0	0.73	1	1		0				0			1.65861	0.73	1	1	1.66267	0.73	1	1
P20004	Aconitate hydratase, mitochondrial OS=Bos taurus GN=ACO2 PE=1 SV=4 - [ACON_BOVIN]	59.36	1	48	48	1218	252.066	44.87	34	72	245.862	44.23	32	72	204.303	44.49	34	65	160.294	35.64	27	56	192.683	44.62	31	61	161.315	39.74	28	55	71.839	31.54	20	28	96.2449	38.85	24	34	237.575	50.38	35	78	217.036	48.33	37	69	61.0335	24.62	16
A6QQV9	Actin filament-associated protein 1-like 1 OS=Bos taurus GN=AFAP1L1 PE=2 SV=1 - [AF1L1_BOVIN]	1.7	1	2	2	4		0			0	0.79	1	1		0				0				0				0				0				0				0				0				0
Q17R10	Actin filament-associated protein 1-like 2 OS=Bos taurus GN=AFAP1L2 PE=2 SV=1 - [AF1L2_BOVIN]	6.73	1	4	4	26	9.12679	3.67	3	5	7.40387	3.67	3	3	2.54132	1.71	1	1	2.12779	2.69	2	2	0	0.98	1	1		0				0				0			3.12786	2.69	2	2		0				0
P68138	Actin, alpha skeletal muscle OS=Bos taurus GN=ACTA1 PE=1 SV=1 - [ACTS_BOVIN]	80.37	1	7	52	21338	5004.15	80.37	46	1496	4749.53	79.05	43	1464	2774.57	76.13	39	974	2342.81	76.13	34	928	4275.06	76.13	35	1461	4400.08	75.33	33	1551	1709.53	67.37	29	615	1765.61	63.4	29	621	4212.06	80.37	44	1218	4090.79	79.05	40	1229	1401.26	64.72	26
P60712	Actin, cytoplasmic 1 OS=Bos taurus GN=ACTB PE=1 SV=1 - [ACTB_BOVIN]	85.6	1	1	53	20783	5404.42	80.8	45	1556	5234.93	84.27	45	1555	2819.79	76.53	37	964	2523.2	76.53	35	943	3677.6	76.53	35	1268	3742.5	74.67	33	1328	1515.16	75.2	29	562	1581.29	63.73	29	576	4012.59	84.27	44	1180	3917.02	84.27	43	1196	1518.94	65.33	26
P63258	Actin, cytoplasmic 2 OS=Bos taurus GN=ACTG1 PE=1 SV=1 - [ACTG_BOVIN]	85.6	1	1	53	20751	5404.42	80.8	45	1556	5230.61	79.47	44	1551	2819.79	76.53	37	964	2523.2	76.53	35	943	3677.6	76.53	35	1268	3742.5	74.67	33	1328	1515.16	75.2	29	562	1581.29	63.73	29	576	4012.59	79.47	43	1171	3914.91	79.47	42	1185	1518.94	65.33	26
Q5E9B5	Actin, gamma-enteric smooth muscle OS=Bos taurus GN=ACTG2 PE=2 SV=1 - [ACTH_BOVIN]	86.44	1	8	52	24687	6466.12	76.86	45	1806	6158.91	75.53	43	1765	3647.67	72.61	36	1173	3179.32	72.61	32	1137	4887.18	72.61	33	1594	4982.77	71.81	31	1677	1978.72	73.4	28	689	1989.42	72.61	30	685	5068	76.86	42	1410	4977.65	75.53	40	1436	1582.79	61.44	25
A4FUX8	Actin-like protein 6B OS=Bos taurus GN=ACTL6B PE=2 SV=1 - [ACL6B_BOVIN]	9.62	1	4	4	9		0				0				0				0				0				0				0				0			2.85587	2.58	1	1	0	1.88	1	1	0	2.82	1
Q3ZBD2	Actin-related protein 10 OS=Bos taurus GN=ACTR10 PE=2 SV=1 - [ARP10_BOVIN]	39.57	1	12	12	63	2.25355	4.8	1	1	11.7992	16.55	5	6	10.8121	17.03	4	4		0			9.59394	16.79	5	5	4.67158	5.28	2	2	7.99938	10.07	2	3		0			16.0508	21.82	6	7	7.1388	10.55	3	4	3.07041	10.55	2
A7MB62	Actin-related protein 2 OS=Bos taurus GN=ACTR2 PE=1 SV=1 - [ARP2_BOVIN]	56.35	1	25	25	645	103.108	42.39	17	35	112.833	32.74	15	36	84.2711	36.55	14	29	59.4303	35.53	13	20	78.7008	35.03	12	30	74.8952	30.2	11	30	68.9385	31.22	11	23	67.1666	37.06	11	23	140.536	46.45	19	44	126.865	43.65	19	40	66.1796	34.52	13
Q1JP79	Actin-related protein 2/3 complex subunit 1A OS=Bos taurus GN=ARPC1A PE=2 SV=1 - [ARC1A_BOVIN]	64.86	1	20	20	155	35.7937	18.11	6	11	30.608	32.7	9	10	22.7002	20.27	6	9	11.9463	11.62	3	3	23.2188	19.73	5	7	18.4856	15.68	4	5	17.244	18.11	5	7	18.6051	17.03	5	8	30.5445	27.3	9	13	23.8784	26.76	8	9	7.60953	9.46	2
Q58CQ2	Actin-related protein 2/3 complex subunit 1B OS=Bos taurus GN=ARPC1B PE=1 SV=4 - [ARC1B_BOVIN]	47.85	1	21	21	464	75.9292	33.33	13	23	106.835	37.37	15	32	65.9327	35.22	12	21	49.7751	30.38	9	15	70.0986	30.65	9	21	75.6491	32.53	10	21	43.5727	20.16	7	12	45.7921	28.23	8	14	119.517	37.63	14	32	108.039	33.06	12	32	47.7977	29.57	9
Q3MHR7	Actin-related protein 2/3 complex subunit 2 OS=Bos taurus GN=ARPC2 PE=1 SV=1 - [ARPC2_BOVIN]	85.67	1	31	31	550	78.6204	55	17	29	85.8569	47	15	29	89.2541	47.67	16	34	77.1288	55	16	29	62.8316	31.33	13	25	49.6338	40	12	18	38.9088	28.67	8	15	34.0197	32.67	10	14	96.5247	45	17	34	80.4945	41.33	14	29	46.9696	35.33	12
Q3T035	Actin-related protein 2/3 complex subunit 3 OS=Bos taurus GN=ARPC3 PE=1 SV=3 - [ARPC3_BOVIN]	47.19	1	10	10	217	24.8697	29.21	5	9	24.8802	34.83	6	10	23.988	25.28	4	9	21.6402	33.15	6	10	26.7662	29.21	6	10	23.8108	29.21	6	10	15.4564	21.91	4	7	15.6586	21.91	4	6	44.2807	39.33	7	16	42.1517	34.27	6	16	10.398	21.91	4
Q148J6	Actin-related protein 2/3 complex subunit 4 OS=Bos taurus GN=ARPC4 PE=1 SV=3 - [ARPC4_BOVIN]	64.29	1	13	13	347	51.5482	45.24	8	19	49.6158	44.64	8	20	42.4941	46.43	8	18	44.4976	43.45	7	18	33.326	39.29	6	17	35.8845	39.29	6	19	36.3755	39.29	6	25	23.6842	31.55	4	19	61.0768	56.55	10	21	55.3873	47.62	10	21	25.7158	43.45	7
Q3SYX9	Actin-related protein 2/3 complex subunit 5 OS=Bos taurus GN=ARPC5 PE=1 SV=3 - [ARPC5_BOVIN]	66.89	1	10	10	221	36.6629	66.89	6	10	40.6657	66.89	8	13	45.5524	43.71	8	15	48.84	66.89	9	20	15.9768	66.89	7	8	18.8597	43.71	6	8	32.7939	62.25	5	12	19.5329	34.44	4	8	42.0703	43.71	7	13	37.706	66.89	7	12	21.7177	34.44	4
Q5E963	Actin-related protein 2/3 complex subunit 5-like protein OS=Bos taurus GN=ARPC5L PE=2 SV=1 - [ARP5L_BOVIN]	70.59	1	8	8	86	22.9869	30.07	4	7	9.33616	28.1	4	4	11.1477	17.65	2	4	15.438	33.99	4	6	19.6474	45.1	3	4	10.6647	17.65	2	3	6.28119	16.34	2	2	6.41801	16.34	2	2	10.0833	25.49	3	3	17.0619	33.99	4	6	6.32714	16.34	2
P61157	Actin-related protein 3 OS=Bos taurus GN=ACTR3 PE=1 SV=3 - [ARP3_BOVIN]	68.18	1	31	31	964	224.491	55.98	21	61	214.7	53.35	21	62	156.909	53.11	17	50	105.603	48.09	15	45	92.6205	42.58	14	31	69.2802	40.43	14	24	89.2053	39.23	13	30	68.8571	39.47	14	26	254.735	64.11	26	80	234.029	64.59	26	80	94.4252	50.48	17
Q1LZF2	Actin-related protein 8 OS=Bos taurus GN=ACTR8 PE=2 SV=1 - [ARP8_BOVIN]	1.76	1	1	1	1		0				0				0				0				0				0				0				0				0				0				0
E1BNG3	Activating signal cointegrator 1 complex subunit 3 OS=Bos taurus GN=ascc3 PE=3 SV=1 - [ASCC3_BOVIN]	4.5	1	8	8	23	2.13956	0.41	1	1	1.93003	0.41	1	1	2.14311	0.41	1	1	2.50258	0.95	2	2	2.39427	0.41	1	1	2.1123	0.41	1	1		0				0			1.79544	0.41	1	1	2.04405	1.14	2	2	0	0.41	1
A6QQC0	Activator of 90 kDa heat shock protein ATPase homolog 2 OS=Bos taurus GN=AHSA2 PE=2 SV=1 - [AHSA2_BOVIN]	2.31	1	1	1	1		0				0				0				0				0				0				0				0				0			1.77127	2.31	1	1		0
A6QNS3	Active breakpoint cluster region-related protein OS=Bos taurus GN=ABR PE=2 SV=1 - [ABR_BOVIN]	28.75	1	20	20	98	7.80557	6.05	4	5	4.73889	4.42	3	3	9.27549	7.45	5	5	0	1.05	1	1	6.83746	4.19	3	3	10.34	8.73	6	6	11.7772	7.92	5	5	6.95338	3.84	2	3	32.0317	14.67	9	12	27.3125	14.9	10	13	4.49582	3.38	3
Q28041	Activin receptor type-1 OS=Bos taurus GN=ACVR1 PE=2 SV=1 - [ACVR1_BOVIN]	1.96	1	1	1	1		0				0				0				0			0	1.96	1	1		0				0				0				0				0				0
P52505	Acyl carrier protein, mitochondrial OS=Bos taurus GN=NDUFAB1 PE=1 SV=2 - [ACPM_BOVIN]	23.72	1	5	5	105	21.9447	17.95	3	5	26.8975	23.72	4	8	15.1218	12.18	3	5	8.34459	15.38	3	4	14.2908	12.18	3	4	12.4326	12.18	3	3	12.488	17.95	4	5	10.9609	12.18	3	3	29.7817	12.18	3	7	30.5176	23.72	5	9	20.8995	17.95	4
P80227	Acylamino-acid-releasing enzyme OS=Bos taurus GN=APEH PE=1 SV=2 - [ACPH_BOVIN]	41.92	1	20	20	162	32.7362	12.33	6	8	27.65	12.33	7	10	33.9272	11.78	7	13	21.9152	14.79	8	11	19.2599	12.33	7	8	23.795	15.89	9	10	6.56815	4.38	2	2	8.31283	4.11	2	2	24.9843	11.78	5	9	18.0895	8.22	4	6	13.3857	10.68	5
Q9TT94	Acyl-CoA desaturase OS=Bos taurus GN=SCD PE=2 SV=2 - [ACOD_BOVIN]	3.06	1	1	1	1		0				0				0				0				0				0				0				0				0				0				0
O62849	Acyl-CoA desaturase OS=Ovis aries GN=SCD PE=2 SV=1 - [ACOD_SHEEP]	2.79	1	1	1	2		0				0				0				0				0				0				0				0				0				0
Q17QJ1	Acyl-CoA synthetase family member 2, mitochondrial OS=Bos taurus GN=ACSF2 PE=2 SV=1 - [ACSF2_BOVIN]	36.59	1	19	20	195	37.6993	16.1	6	11	58.5852	26.18	13	18	38.2679	19.84	9	12	39.0042	19.67	9	13	29.9762	16.59	6	9	28.1072	14.96	8	10	14.6307	5.37	3	6	13.6884	7.8	4	5	32.1072	16.59	8	11	29.1754	19.67	9	10	11.1769	8.78	3
Q58DN7	Acyl-CoA synthetase family member 3, mitochondrial OS=Bos taurus GN=ACSF3 PE=2 SV=1 - [ACSF3_BOVIN]	22.53	1	11	11	33	6.45751	4.61	2	2	3.32224	4.1	2	2	1.84239	3.07	2	2	2.00932	1.88	1	1	2.93183	2.73	1	1	10.1951	7.85	4	4		0				0				0				0			2.54447	2.73	1
A7MB45	Acyl-CoA synthetase short-chain family member 3, mitochondrial OS=Bos taurus GN=ACSS3 PE=2 SV=1 - [ACSS3_BOVIN]	18.37	1	9	9	22		0				0			0	1.46	1	1	0	1.46	1	1		0				0				0			0	2.33	1	1	4.8863	3.06	2	2	12.0315	10.5	5	5		0
Q2KHT9	Acyl-CoA-binding domain-containing protein 4 OS=Bos taurus GN=ACBD4 PE=2 SV=1 - [ACBD4_BOVIN]	2.97	1	1	1	1		0				0				0				0				0				0				0				0				0				0				0
P07106	Acyl-CoA-binding domain-containing protein 5 OS=Bos taurus GN=ACBD5 PE=2 SV=2 - [ACBD5_BOVIN]	8.07	1	4	4	6		0			2.57742	1.88	1	1	2.64243	2.06	1	1		0				0				0			2.43694	2.06	1	1		0				0				0				0
A2VDR2	Acyl-CoA-binding domain-containing protein 6 OS=Bos taurus GN=ACBD6 PE=2 SV=1 - [ACBD6_BOVIN]	3.55	1	1	1	1		0				0				0				0				0				0				0				0				0				0				0
P07107	Acyl-CoA-binding protein OS=Bos taurus GN=DBI PE=1 SV=2 - [ACBP_BOVIN]	63.22	1	8	8	246	47.4576	63.22	8	14	52.4495	63.22	7	17	40.5762	52.87	5	11	37.9041	60.92	5	13	23.475	50.57	4	7	17.8919	50.57	4	5	16.8826	32.18	3	6	19.8386	32.18	3	7	58.0661	60.92	5	18	40.6543	60.92	5	13	17.4661	32.18	3
Q9BEA2	Acyl-coenzyme A synthetase ACSM1, mitochondrial OS=Bos taurus GN=ACSM1 PE=1 SV=2 - [ACSM1_BOVIN]	9.01	1	3	3	3		0				0				0				0			0	3.12	1	1		0				0				0				0				0				0
Q3SWX2	Acyl-coenzyme A thioesterase 9, mitochondrial OS=Bos taurus GN=ACOT9 PE=2 SV=1 - [ACOT9_BOVIN]	44.39	1	17	17	153	28.7358	16.25	6	9	30.3074	23.11	8	12	15.5351	15.1	4	6	7.54652	12.81	5	5	15.7577	18.31	6	7	13.6662	11.21	4	6	13.124	10.53	5	6	17.7969	15.79	6	7	30.5445	23.11	8	12	20.5179	25.63	8	11	12.3312	14.65	5
A1A4L1	Acyl-coenzyme A thioesterase THEM4 OS=Bos taurus GN=THEM4 PE=2 SV=1 - [THEM4_BOVIN]	8.44	1	2	2	22	1.88336	3.38	1	1	0	3.38	1	1	0	3.38	1	1	0	3.38	1	1	1.85216	3.38	1	1	3.58746	8.44	2	2		0			0	3.38	1	1	1.71397	8.44	2	2	1.75666	3.38	1	1	0	3.38	1
P41500	Acylphosphatase-1 OS=Bos taurus GN=ACYP1 PE=1 SV=2 - [ACYP1_BOVIN]	23.76	1	3	3	13		0				0				0				0				0				0				0			2.58039	8.91	1	1	2.25034	6.93	1	1	4.59575	15.84	2	2	2.61936	8.91	1
P07033	Acylphosphatase-2 OS=Bos taurus GN=ACYP2 PE=1 SV=2 - [ACYP2_BOVIN]	36.36	1	4	4	23	3.34468	13.13	1	1		0			2.6442	13.13	1	1	4.20291	13.13	1	2	5.77559	13.13	1	2	2.5211	13.13	1	1	3.08787	13.13	1	2	2.19952	13.13	1	1	5.3344	20.2	2	2	2.8648	13.13	1	1		0
Q3MHR0	Acyl-protein thioesterase 1 OS=Bos taurus GN=LYPLA1 PE=2 SV=1 - [LYPA1_BOVIN]	60.43	1	8	8	118	9.91342	20	4	4	12.4124	31.3	5	8	12.7839	31.3	5	7	15.6191	20	4	10	11.2512	20	4	5	14.5195	20	4	7	4.83601	8.26	2	3	4.23816	9.57	2	3	13.3268	31.3	5	7	13.7388	39.13	6	7	4.95806	9.13	2
Q2HJ98	Acylpyruvase FAHD1, mitochondrial OS=Bos taurus GN=FAHD1 PE=2 SV=1 - [FAHD1_BOVIN]	51.58	1	9	9	89	22.8067	45.25	6	8	21.8239	45.25	6	8	0	6.79	2	2	11.5596	13.57	2	4	4.60309	6.33	1	2	5.30999	6.33	1	2	4.13094	7.24	1	1		0			18.5664	29.86	6	9	15.686	45.25	7	8	7.15302	13.57	2
Q3T093	Adaptin ear-binding coat-associated protein 1 OS=Bos taurus GN=NECAP1 PE=2 SV=1 - [NECP1_BOVIN]	31.27	1	6	6	14		0				0			3.94211	8.73	2	2	0	5.45	1	1		0				0				0				0			0	2.55	1	1		0				0
Q5E9Q4	Adaptin ear-binding coat-associated protein 2 OS=Bos taurus GN=NECAP2 PE=2 SV=1 - [NECP2_BOVIN]	48.5	1	9	9	44	9.51886	18.42	3	3	2.76554	5.64	1	1	4.50348	9.4	2	2	4.54866	13.16	2	2	4.6913	9.4	2	2	4.68021	9.4	2	2	2.96885	15.79	2	2	8.18309	18.42	3	3	7.33484	11.28	2	2	14.8277	29.32	5	5		0
Q56JW4	Adenine phosphoribosyltransferase OS=Bos taurus GN=APRT PE=2 SV=1 - [APT_BOVIN]	17.22	1	4	4	88	16.1987	12.78	2	5	15.4929	12.78	3	5	17.301	12.78	3	7	27.0305	12.78	3	10	6.106	12.78	2	2	10.8089	17.22	4	5	5.90608	12.78	2	2	8.665	12.78	2	3	19.5219	17.22	4	8	9.08481	12.78	3	4	8.90175	12.78	3
P56658	Adenosine deaminase OS=Bos taurus GN=ADA PE=1 SV=3 - [ADA_BOVIN]	16.53	1	7	7	118	20.889	13.5	6	10	11.0157	7.99	3	6	9.80877	10.74	4	5	14.8984	11.02	4	6	11.719	11.02	4	5	7.33241	9.09	3	3	2.26517	6.34	2	2	3.07036	3.03	1	1	6.7834	12.67	5	5	8.29621	11.02	4	5	8.14264	9.09	3
Q0VC13	Adenosine deaminase-like protein OS=Bos taurus GN=ADAL PE=2 SV=1 - [ADAL_BOVIN]	9.4	1	3	3	20		0			1.7776	2.85	1	1		0				0			4.96597	5.98	2	2	2.28792	2.85	1	1	4.479	5.98	2	2	2.22728	2.85	1	1	2.19642	2.85	1	1	4.41051	6.27	2	2	4.45439	5.98	2
Q0VC81	Adenosine receptor A3 OS=Bos taurus GN=ADORA3 PE=2 SV=1 - [AA3R_BOVIN]	11.36	1	1	1	4		0				0				0				0				0				0				0				0				0				0				0
A0QEZ8	Adenosylcobinamide-GDP ribazoletransferase OS=Mycobacterium avium (strain 104) GN=cobS PE=3 SV=1 - [COBS_MYCA1]	8.76	1	1	1	1		0				0				0				0				0				0				0				0				0			0	8.76	1	1
A6QLP2	Adenosylhomocysteinase 3 OS=Bos taurus GN=AHCYL2 PE=1 SV=1 - [SAHH3_BOVIN]	39.61	1	19	23	361	48.7477	17.35	9	18	52.9703	20.46	13	22	33.7484	19.48	11	16	23.3729	17.02	9	12	53.1503	17.18	11	23	54.9036	27.17	14	21	18.5118	12.77	8	10	31.9185	15.71	10	16	32.0179	16.53	9	13	35.1635	16.69	10	15	26.9562	12.6	7
Q3MHL4	Adenosylhomocysteinase OS=Bos taurus GN=AHCY PE=2 SV=3 - [SAHH_BOVIN]	63.19	1	28	32	944	201.402	47.45	23	59	151.316	46.06	20	46	150.497	45.83	20	46	121.506	43.75	18	45	155.816	46.06	20	51	128.945	41.2	16	44	74.8065	29.17	14	25	80.9156	31.94	13	28	164.135	48.84	22	51	174.328	48.84	23	53	100.09	31.71	14
Q73UK6	Adenosylhomocysteinase OS=Mycobacterium paratuberculosis (strain ATCC BAA-968 / K-10) GN=ahcY PE=3 SV=1 - [SAHH_MYCPA]	18.95	1	7	7	20	2.19662	1.81	1	1	4.00445	1.81	1	2	2.08315	1.81	1	1		0				0				0			2.22775	1.81	1	1		0			5.002	7.26	4	4	10.4884	15.52	5	5
Q29450	Adenylate cyclase type 7 OS=Bos taurus GN=ADCY7 PE=2 SV=1 - [ADCY7_BOVIN]	1.67	1	1	1	1		0				0				0				0				0				0				0				0				0				0				0
P08166	Adenylate kinase 2, mitochondrial OS=Bos taurus GN=AK2 PE=1 SV=2 - [KAD2_BOVIN]	34.85	1	10	10	178	32.4745	26.56	6	12	36.5513	26.97	7	14	15.3352	24.07	5	6	14.4876	24.07	5	6	20.4934	24.48	5	8	16.3541	24.48	5	7	14.594	16.6	5	7	10.6143	12.45	3	5	34.7203	32.37	7	14	48.5505	31.12	9	19	13.4088	17.01	4
Q0VCP1	Adenylate kinase 4, mitochondrial OS=Bos taurus GN=AK4 PE=2 SV=1 - [KAD4_BOVIN]	18.39	1	4	4	21	0	4.48	1	1	4.44437	9.42	2	2	0	4.93	1	1	0	4.93	1	1	0	4.48	1	1		0			2.77698	4.93	1	1	2.76785	4.93	1	1	2.20138	4.93	1	1	5.2398	8.97	2	2		0
P00570	Adenylate kinase isoenzyme 1 OS=Bos taurus GN=AK1 PE=1 SV=2 - [KAD1_BOVIN]	71.65	1	16	17	226	47.3918	56.7	11	15	61.7943	48.97	12	17	33.6673	45.36	9	14	22.1983	51.03	9	13	36.0219	55.67	11	14	49.541	61.34	12	19	22.2377	49.48	8	9	7.84731	21.13	5	6	43.9782	38.14	9	14	36.2989	41.24	8	12	5.06451	12.37	3
A4IFD0	Adenylate kinase isoenzyme 5 OS=Bos taurus GN=Ak5 PE=2 SV=1 - [KAD5_BOVIN]	10.68	1	1	2	21	2.14921	1.6	1	1	1.73034	1.6	1	1	5.68992	1.6	1	3	1.73055	1.6	1	1	1.77876	1.6	1	1	2.105	1.6	1	2	2.09346	1.6	1	1		0				0			1.96598	1.6	1	1		0
A3KN12	Adenylosuccinate lyase OS=Bos taurus GN=ADSL PE=2 SV=1 - [PUR8_BOVIN]	34.08	1	14	14	131	26.3577	17.35	5	7	11.0336	9.39	3	4	13.1356	16.73	5	6	13.1461	16.73	5	7	15.4773	11.63	4	6	16.1577	14.49	4	5	7.42281	6.33	3	3	5.11193	6.33	3	4	22.8343	20.41	6	8	18.4633	20.41	6	8	10.1448	11.43	4
A5PJR4	Adenylosuccinate synthetase isozyme 1 OS=Bos taurus GN=ADSSL1 PE=2 SV=1 - [PURA1_BOVIN]	29.1	1	9	11	57	8.97658	8.97	3	3	2.9779	3.28	1	1	9.5175	11.38	4	4	7.76815	9.41	3	3	8.47434	8.97	3	3	11.8459	14.44	5	5	9.57811	8.53	3	4	8.41645	8.53	3	3	5.59437	9.19	3	3	2.31278	2.63	1	1	2.30655	3.06	1
A7MBG0	Adenylosuccinate synthetase isozyme 2 OS=Bos taurus GN=ADSS PE=2 SV=2 - [PURA2_BOVIN]	45.83	1	18	20	223	49.243	22.81	7	15	29.9391	15.13	5	10	30.9686	23.9	8	12	22.0439	24.34	8	10	19.0871	17.76	6	8	16.1529	19.96	6	7	10.0341	10.75	3	4	17.4175	19.52	6	7	44.9135	29.17	12	16	38.5964	22.15	8	15	24.9945	20.39	6
Q3SYV4	Adenylyl cyclase-associated protein 1 OS=Bos taurus GN=CAP1 PE=2 SV=3 - [CAP1_BOVIN]	74.58	1	35	35	1182	262.506	48.94	21	66	272.153	52.12	23	68	164.534	58.69	22	46	191.474	60.59	23	65	160.876	47.67	19	48	150.226	47.67	18	47	80.391	39.19	17	34	89.0768	35.17	15	33	258.752	52.75	23	77	240.932	54.24	23	71	83.6899	37.5	18
A1A4L8	Adenylyltransferase and sulfurtransferase MOCS3 OS=Bos taurus GN=MOCS3 PE=2 SV=2 - [MOCS3_BOVIN]	9.89	1	4	4	22	3.20868	3.52	1	1	3.58684	3.52	1	1		0				0				0				0			4.59545	5.49	2	2	5.36233	5.27	2	2	6.01262	6.15	2	2	4.52046	6.15	2	2	4.59106	5.27	2
O97831	Adhesion G protein-coupled receptor L1 OS=Bos taurus GN=ADGRL1 PE=2 SV=1 - [AGRL1_BOVIN]	1.09	1	1	1	1		0				0				0				0				0				0				0			0	1.09	1	1		0				0				0
O97817	Adhesion G protein-coupled receptor L2 OS=Bos taurus GN=ADGRL2 PE=2 SV=1 - [AGRL2_BOVIN]	3.79	1	5	5	9	1.75196	0.54	1	1		0			1.95246	0.54	1	1		0				0			0	2.03	2	2		0			0	0.88	1	1		0				0				0
O97827	Adhesion G protein-coupled receptor L3 OS=Bos taurus GN=ADGRL3 PE=2 SV=1 - [AGRL3_BOVIN]	0.57	1	1	1	2		0				0				0				0				0				0				0				0				0				0				0
Q3T0E5	Adipocyte plasma membrane-associated protein OS=Bos taurus GN=APMAP PE=2 SV=1 - [APMAP_BOVIN]	50.49	1	22	22	455	93.5721	34.22	12	28	90.3267	36.41	14	27	75.3358	33.98	13	25	53.7118	31.31	10	20	55.3673	34.22	12	18	59.4445	37.86	14	20	49.0989	39.32	14	21	47.2091	37.38	14	19	92.4397	34.22	14	29	98.4013	36.17	14	30	50.3136	36.65	12
Q3Y5Z3	Adiponectin OS=Bos taurus GN=ADIPOQ PE=1 SV=1 - [ADIPO_BOVIN]	23.75	1	3	3	83	22.8179	12.5	2	5	20.333	6.25	1	5	23.5554	12.5	2	6	18.9748	6.25	1	5	4.10992	6.25	1	1	10.6742	6.25	1	3	7.96898	12.5	2	4	5.70711	12.5	2	2	12.4106	6.25	1	3	15.6163	6.25	1	4	3.33628	6.25	1
P02722	ADP/ATP translocase 1 OS=Bos taurus GN=SLC25A4 PE=1 SV=3 - [ADT1_BOVIN]	67.11	1	11	29	787	118.671	49.33	15	42	107.905	53.36	18	44	108.713	54.03	15	46	71.6143	52.01	15	36	89.4401	47.99	13	34	84.3296	52.35	14	34	65.2714	36.58	12	26	72.0348	39.6	13	28	130.784	52.35	19	52	114.651	53.36	20	47	60.4128	42.28	11
Q8SQH5	ADP/ATP translocase 2 OS=Bos taurus GN=SLC25A5 PE=2 SV=3 - [ADT2_BOVIN]	62.08	1	3	26	872	115.337	48.66	16	42	100.429	48.32	17	43	111.236	53.69	17	46	83.6871	57.05	17	42	84.9976	43.62	13	33	80.3476	47.99	14	35	66.0575	39.6	14	28	74.4244	38.93	14	31	125.407	55.37	20	53	112.893	52.01	18	48	76.7578	45.3	14
P32007	ADP/ATP translocase 3 OS=Bos taurus GN=SLC25A6 PE=1 SV=3 - [ADT3_BOVIN]	71.14	2	10	31	990	177.935	51.68	18	66	149.715	48.32	18	63	127.961	56.38	19	53	95.5292	63.09	21	50	93.2989	51.01	16	37	101.645	55.7	18	43	67.9676	39.6	15	31	67.8032	38.93	15	32	107.497	56.04	20	51	117.749	58.05	21	52	78.5867	45.3	14
A2VE47	ADP-dependent glucokinase OS=Bos taurus GN=ADPGK PE=2 SV=1 - [ADPGK_BOVIN]	23.94	1	7	7	30	8.4837	5.43	2	2	5.43375	5.43	2	2	2.46365	2.62	1	1		0			1.73911	2.01	1	1		0				0				0			21.3274	11.67	3	6	8.03286	4.63	2	3	1.87101	2.01	1
P84080	ADP-ribosylation factor 1 OS=Bos taurus GN=ARF1 PE=1 SV=2 - [ARF1_BOVIN]	83.43	3	4	14	441	74.8156	53.04	9	22	91.4573	53.04	8	28	79.6754	64.09	11	25	64.4834	64.09	11	24	68.4909	60.22	10	22	66.8227	54.7	9	22	42.7775	41.44	5	15	55.306	54.7	8	19	72.4401	59.67	10	22	73.5245	59.67	10	22	45.0185	46.96	6
P84081	ADP-ribosylation factor 2 OS=Bos taurus GN=ARF2 PE=2 SV=1 - [ARF2_BOVIN]	67.4	2	2	12	378	59.8442	41.99	6	16	76.6988	41.99	6	23	65.2523	53.04	8	20	56.3069	53.04	8	20	54.1074	49.17	7	17	58.3628	49.17	7	18	42.7775	41.44	5	15	53.2449	49.17	7	18	61.7727	54.14	9	19	64.8692	48.62	8	19	42.7316	41.44	5
Q3SZF2	ADP-ribosylation factor 4 OS=Bos taurus GN=ARF4 PE=2 SV=3 - [ARF4_BOVIN]	67.78	2	7	12	437	61.9108	53.33	9	19	76.195	53.33	9	26	72.5863	64.44	10	23	59.567	60	9	20	71.1969	64.44	10	23	71.5421	64.44	10	22	46.6489	42.78	6	17	45.7877	47.22	7	15	66.6326	67.78	12	21	65.4692	67.78	12	21	55.1254	58.89	8
A1L520	ADP-ribosylation factor GTPase-activating protein 2 OS=Bos taurus GN=ARFGAP2 PE=2 SV=1 - [ARFG2_BOVIN]	20.38	1	8	9	33	13.125	9.04	4	6	10.8857	7.31	3	4	2.01078	1.92	1	1		0			0	1.54	1	1	2.28502	1.73	1	1		0				0			7.59944	7.31	3	3	17.1671	13.46	5	6		0
Q17R07	ADP-ribosylation factor GTPase-activating protein 3 OS=Bos taurus GN=ARFGAP3 PE=2 SV=1 - [ARFG3_BOVIN]	27.66	1	10	11	29	3.95391	3.29	1	1	9.93847	5.8	2	3	3.62541	4.06	2	2		0			1.89492	2.13	1	1		0			4.60173	2.13	1	2		0			4.26785	3.29	1	1	2.76973	3.29	1	1		0
Q2YDM1	ADP-ribosylation factor-like protein 1 OS=Bos taurus GN=ARL1 PE=2 SV=1 - [ARL1_BOVIN]	76.24	2	9	9	84	14.9236	19.89	2	4	16.2306	35.91	4	5	15.0797	28.73	4	5	5.70565	12.71	2	2	15.3848	41.44	4	5	12.9479	29.28	3	4	6.88316	13.81	2	2	3.91743	7.73	1	1	15.2444	45.3	5	6	8.29674	35.91	4	4	4.84535	11.05	2
Q5EA19	ADP-ribosylation factor-like protein 15 OS=Bos taurus GN=ARL15 PE=2 SV=1 - [ARL15_BOVIN]	19.31	1	3	3	9		0			3.56636	8.91	1	1	2.25041	5.94	1	1		0			1.79097	8.91	1	1	0	8.91	1	1		0				0				0				0				0
Q2TA37	ADP-ribosylation factor-like protein 2 OS=Bos taurus GN=ARL2 PE=1 SV=1 - [ARL2_BOVIN]	54.89	1	8	8	64	17.5751	28.26	4	6	8.22576	16.3	3	4	5.28993	10.33	2	2	4.2922	17.93	3	3	6.86361	11.41	2	3		0			7.17212	10.33	2	3	3.90764	10.33	2	2	13.1305	26.09	4	5	12.5645	26.09	4	5	2.95262	5.43	1
Q2TBW6	ADP-ribosylation factor-like protein 3 OS=Bos taurus GN=ARL3 PE=2 SV=1 - [ARL3_BOVIN]	69.23	1	11	11	71	18.5344	21.98	3	5	15.4962	28.57	3	6	10.4651	22.53	2	2	7.31817	18.13	2	3	14.4495	31.87	4	4	20.265	31.87	4	5	6.31279	18.13	2	2	2.63017	6.04	1	1	13.3733	22.53	2	3	9.94246	22.53	2	3	2.27123	6.04	1
Q2KJ96	ADP-ribosylation factor-like protein 5A OS=Bos taurus GN=ARL5A PE=2 SV=1 - [ARL5A_BOVIN]	6.15	1	1	1	1		0				0				0				0				0				0				0				0				0				0				0
Q0IIM2	ADP-ribosylation factor-like protein 6 OS=Bos taurus GN=ARL6 PE=1 SV=1 - [ARL6_BOVIN]	23.12	1	4	4	5		0				0			0	9.68	1	1		0			0	4.3	1	1		0				0			0	4.3	1	1		0				0				0
Q3MHM8	ADP-ribosylation factor-like protein 6-interacting protein 6 OS=Bos taurus GN=ARL6IP6 PE=2 SV=1 - [AR6P6_BOVIN]	4.87	1	1	1	2		0				0				0				0				0				0				0				0			1.7183	4.87	1	1		0				0
Q2KI07	ADP-ribosylation factor-like protein 8B OS=Bos taurus GN=ARL8B PE=2 SV=1 - [ARL8B_BOVIN]	56.45	1	13	13	162	21.1913	20.97	2	5	25.7644	38.71	7	7	23.8886	40.32	7	7	9.34926	18.28	3	3	34.8138	26.88	4	9	21.1067	26.88	4	7	9.10923	12.9	3	5	6.87404	9.68	2	3	45.7044	53.76	10	16	36.1114	34.41	9	12	10.2627	27.42	4
Q32LJ2	ADP-ribosylation factor-related protein 1 OS=Bos taurus GN=ARFRP1 PE=2 SV=1 - [ARFRP_BOVIN]	24.38	1	4	4	9	2.42513	6.47	1	1		0				0				0				0				0				0				0				0			5.34042	10.45	2	2	0	6.47	1
P29330	Adrenodoxin OS=Ovis aries GN=FDX1 PE=1 SV=2 - [ADX_SHEEP]	40.63	1	1	6	14		0			2.23241	6.25	1	1	2.97948	7.03	1	1		0				0				0				0				0			4.37816	21.88	3	3	8.21947	24.22	3	4
P00257	Adrenodoxin, mitochondrial OS=Bos taurus GN=FDX1 PE=1 SV=2 - [ADX_BOVIN]	26.88	1	1	6	38	4.67876	6.45	1	2	6.15738	10.75	2	3	5.46058	11.29	2	2	2.19543	6.45	1	1	4.61429	6.45	1	2	2.16508	6.45	1	1	1.84316	6.45	1	1	2.15273	6.45	1	1	6.42573	21.51	4	4	5.36523	9.14	2	2	2.25308	6.45	1
Q28046	Adseverin OS=Bos taurus GN=SCIN PE=1 SV=1 - [ADSV_BOVIN]	43.64	1	33	33	839	161.801	29.51	22	55	156.662	31.05	21	46	123.789	32.59	23	44	124.794	26.43	20	45	108.835	28.11	22	37	89.1966	25.87	19	33	67.3904	12.17	9	22	71.6051	16.5	13	26	196.488	40	27	68	190.997	35.8	28	66	75.5164	14.13	11
Q2KJI7	AFG3-like protein 2 OS=Bos taurus GN=AFG3L2 PE=2 SV=1 - [AFG32_BOVIN]	39.38	1	29	29	172	27.7185	12.55	10	12	30.0737	13.04	8	10	24.4029	15.53	9	9	11.1618	7.08	5	6	18.4675	11.3	7	7	13.0081	8.82	5	5	10.2873	6.58	4	4	18.1498	12.42	6	7	42.8531	20.87	12	15	36.2515	18.51	11	13	8.91644	4.1	3
Q29414	Agouti-signaling protein OS=Bos taurus GN=ASIP PE=2 SV=2 - [ASIP_BOVIN]	15.04	1	1	1	4		0				0				0				0			2.78786	15.04	1	1		0				0				0				0				0				0
Q7YRC1	AH receptor-interacting protein OS=Bos taurus GN=AIP PE=2 SV=1 - [AIP_BOVIN]	34.24	1	9	9	45	10.0656	12.42	3	3	2.17701	3.33	1	1	2.98966	3.03	1	1	0	3.33	1	1		0			1.93153	3.33	1	1	10.2847	15.45	4	4	7.59248	9.09	2	2	9.15186	12.12	3	3	7.59918	9.7	3	3	2.77919	3.03	1
O77797	A-kinase anchor protein 3 OS=Bos taurus GN=AKAP3 PE=2 SV=2 - [AKAP3_BOVIN]	0.7	1	1	1	1		0				0				0				0				0				0				0				0				0				0				0
A4IFH5	Alanine aminotransferase 1 OS=Bos taurus GN=GPT PE=2 SV=1 - [ALAT1_BOVIN]	5.65	1	2	2	2		0				0				0				0				0				0			0	2.02	1	1		0				0				0				0
Q17QF0	Alanine--glyoxylate aminotransferase 2, mitochondrial OS=Bos taurus GN=AGXT2 PE=2 SV=1 - [AGT2_BOVIN]	3.7	1	1	1	1		0				0				0				0				0				0				0			0	3.7	1	1		0				0				0
A0QI75	Alanine--tRNA ligase OS=Mycobacterium avium (strain 104) GN=alaS PE=3 SV=1 - [SYA_MYCA1]	0.78	1	1	1	3		0				0				0				0				0			1.8185	0.78	1	1		0				0				0				0
Q32LK1	Alanyl-tRNA editing protein Aarsd1 OS=Bos taurus GN=AARSD1 PE=2 SV=1 - [AASD1_BOVIN]	37.16	1	14	14	68	14.6379	10.36	4	5	16.6755	22.52	6	7	6.74212	9.23	3	3	2.51993	8.56	3	3	4.78487	6.31	2	3	3.25179	7.43	2	3	5.39803	5.41	2	2	5.51084	5.41	2	2	7.57024	9.68	3	4	15.0094	17.57	5	7	1.91496	1.58	1
Q3ZCJ2	Alcohol dehydrogenase [NADP(+)] OS=Bos taurus GN=AKR1A1 PE=2 SV=1 - [AK1A1_BOVIN]	70.77	1	23	24	473	79.5845	49.23	15	25	98.2246	48.92	15	27	70.9515	36.62	12	22	56.5741	36.62	11	19	75.4082	40	13	21	72.841	37.54	12	22	35.9726	26.46	9	12	35.2914	28.92	10	16	122.601	49.23	16	34	98.2875	41.23	12	27	37.6051	29.23	8
Q3ZC42	Alcohol dehydrogenase class-3 OS=Bos taurus GN=ADH5 PE=2 SV=1 - [ADHX_BOVIN]	69.25	1	24	24	528	104.491	47.33	14	31	103.263	47.06	13	33	80.8014	55.61	14	27	60.5464	43.85	12	25	67.1693	33.16	10	29	73.0971	35.83	11	31	37.3156	37.97	11	15	40.0877	40.91	11	16	110.271	52.14	17	37	99.9697	47.06	15	35	16.9419	11.76	4
A6QR56	Aldehyde dehydrogenase family 16 member A1 OS=Bos taurus GN=ALDH16A1 PE=2 SV=1 - [A16A1_BOVIN]	19.38	1	9	9	99	33.0302	12.88	6	9	23.264	9.63	4	6	21.2067	11.63	5	6	10.5953	10.13	4	4	7.83771	4.88	3	3	2.84824	5.75	2	2		0			5.79378	3.38	2	2	23.7348	14	5	6	13.8227	9	4	4	10.37	6	3
Q1JPA0	Aldehyde dehydrogenase family 3 member B1 OS=Bos taurus GN=ALDH3B1 PE=2 SV=1 - [AL3B1_BOVIN]	17.52	1	6	6	49	5.72765	5.34	2	2	2.54471	2.56	1	1	6.93205	2.56	1	2	4.45206	5.34	2	2	3.05723	2.56	1	1	4.99002	5.56	2	2	6.14705	5.56	2	2	7.36283	5.56	2	3	15.0826	8.55	3	6	16.5541	5.34	2	5	8.24896	5.56	2
Q0P5F9	Aldehyde dehydrogenase family 8 member A1 OS=Bos taurus GN=ALDH8A1 PE=2 SV=1 - [AL8A1_BOVIN]	10.47	1	1	1	1		0				0				0				0				0				0			0	10.47	1	1		0				0				0				0
P52476	Aldehyde dehydrogenase X, mitochondrial (Fragment) OS=Bos taurus GN=ALDH1B1 PE=2 SV=2 - [AL1B1_BOVIN]	6.07	1	1	4	64	4.00314	1.57	1	2	3.90765	1.57	1	2	3.96119	1.57	1	2	4.55882	1.57	1	2	6.27024	1.57	1	3	4.2343	1.57	1	2	4.22047	1.57	1	2	2.1114	1.57	1	1	6.50279	1.57	1	3	2.18104	1.57	1	1	4.65963	3.91	2
P20000	Aldehyde dehydrogenase, mitochondrial OS=Bos taurus GN=ALDH2 PE=1 SV=2 - [ALDH2_BOVIN]	57.31	1	31	35	1206	238.419	44.42	23	64	208.036	43.46	22	58	218.677	52.31	24	65	195.081	46.73	22	64	202.669	50.77	23	69	190.571	49.62	22	61	94.6852	35.38	16	34	75.4617	32.88	16	27	285.901	45.38	24	77	255.723	50	25	77	94.4099	36.54	15
P48034	Aldehyde oxidase 1 OS=Bos taurus GN=AOX1 PE=1 SV=2 - [AOXA_BOVIN]	29.95	1	34	35	297	46.3817	11.35	12	18	63.534	17.7	17	24	76.5557	20.39	19	28	43.9727	16.21	15	18	38.3549	12.85	13	14	30.8811	10.98	9	10	30.839	7.77	9	12	21.5869	7.17	7	8	48.7601	14.79	12	16	30.36	10.9	11	14	13.2182	5.53	5
Q5EA79	Aldose 1-epimerase OS=Bos taurus GN=GALM PE=2 SV=1 - [GALM_BOVIN]	59.06	1	15	15	238	44.6148	24.85	6	14	46.7282	32.75	8	17	39.8617	34.8	9	14	35.1481	34.21	9	16	22.6501	25.73	6	8	24.4391	23.1	6	9	13.8753	13.45	4	5	12.082	9.06	2	4	36.9598	36.84	9	14	35.0959	32.75	8	12	10.9632	13.45	3
P16116	Aldose reductase OS=Bos taurus GN=AKR1B1 PE=1 SV=1 - [ALDR_BOVIN]	60.32	1	15	17	345	61.421	30.79	9	19	57.3858	33.65	10	20	53.0761	40.95	12	22	46.5303	48.89	13	20	23.1987	21.27	7	9	29.8165	29.84	9	13	14.8185	18.41	6	8	18.0108	18.73	7	8	79.2141	36.19	11	27	73.8958	41.27	12	24	7.03172	13.02	4
A0QFE1	Aliphatic sulfonates import ATP-binding protein SsuB OS=Mycobacterium avium (strain 104) GN=ssuB PE=3 SV=1 - [SSUB_MYCA1]	3.19	1	1	1	1		0				0				0				0				0				0				0				0				0				0
P09487	Alkaline phosphatase, tissue-nonspecific isozyme OS=Bos taurus GN=ALPL PE=1 SV=2 - [PPBT_BOVIN]	4.77	1	2	2	3		0			0	2.1	1	1		0				0				0				0				0				0				0			0	2.1	1	1		0
A1A4L5	Alkylated DNA repair protein alkB homolog 8 OS=Bos taurus GN=ALKBH8 PE=2 SV=1 - [ALKB8_BOVIN]	1.81	1	1	1	2		0			2.05951	1.81	1	1		0				0				0				0				0				0				0				0				0
Q9BDK2	Allograft inflammatory factor 1 OS=Bos taurus GN=AIF1 PE=2 SV=1 - [AIF1_BOVIN]	65.99	1	16	16	156	21.2335	45.58	6	7	22.0714	40.82	5	6	15.0342	36.05	4	6	10.3899	26.53	3	4	6.04867	19.05	2	2	2.59115	13.61	1	1	33.0733	34.01	8	13	36.742	47.62	10	14	18.3122	38.78	5	5	25.5065	44.22	8	10	45.138	47.62	11
Q6A198	Alpha-(1,3)-fucosyltransferase 10 OS=Bos taurus GN=FUT10 PE=2 SV=1 - [FUT10_BOVIN]	1.46	1	1	1	1		0			1.71899	1.46	1	1		0				0				0				0				0				0				0				0				0
Q9N0W2	Alpha-(1,6)-fucosyltransferase OS=Bos taurus GN=FUT8 PE=2 SV=1 - [FUT8_BOVIN]	33.39	1	16	16	76	4.06559	2.96	2	2	6.02761	4.35	1	2	8.21613	8.52	3	3	0	9.74	3	3	11.2468	15.13	5	5	14.6974	13.91	5	5	2.85116	4.35	1	1	4.33223	6.78	2	2	11.5752	12.87	4	4	10.8245	12	4	6	4.03725	4	2
O77836	Alpha-1,3-mannosyl-glycoprotein 4-beta-N-acetylglucosaminyltransferase A OS=Bos taurus GN=MGAT4A PE=1 SV=1 - [MGT4A_BOVIN]	4.67	1	2	2	3		0				0				0				0				0				0				0				0				0				0				0
Q3SZR3	Alpha-1-acid glycoprotein OS=Bos taurus GN=ORM1 PE=2 SV=1 - [A1AG_BOVIN]	32.18	1	8	8	149	13.3885	12.87	2	4	7.9198	12.87	3	4	33.6936	17.33	4	11	28.5825	12.87	3	9	15.285	12.87	4	5	27.7168	17.33	5	9	7.16634	12.38	2	4	7.54418	15.84	3	4	82.049	20.3	5	24	76.4807	32.18	7	23	3.28078	7.92	2
P34955	Alpha-1-antiproteinase OS=Bos taurus GN=SERPINA1 PE=1 SV=1 - [A1AT_BOVIN]	24.76	1	1	15	317	50.9857	17.79	9	17	59.2561	18.99	11	24	37.0099	14.9	8	16	22.605	14.66	6	11	25.5475	14.9	8	9	34.3551	14.9	8	12	30.5208	14.9	7	12	19.9873	11.06	4	9	64.5436	20.43	10	23	52.6866	18.99	10	19	16.9058	17.31	8
P12725	Alpha-1-antiproteinase OS=Ovis aries PE=1 SV=1 - [A1AT_SHEEP]	41.11	1	8	22	574	131.565	36.78	16	41	131.794	37.98	19	46	74.9774	33.89	14	28	51.2856	33.65	12	21	56.0214	33.89	14	18	62.535	33.89	14	21	49.1361	29.81	11	19	42.3413	25.96	8	16	120.178	39.42	17	39	96.0669	37.98	16	35
Q2KJF1	Alpha-1B-glycoprotein OS=Bos taurus GN=A1BG PE=1 SV=1 - [A1BG_BOVIN]	29.42	1	14	14	220	41.6928	17.89	8	14	37.7104	17.89	8	13	37.3543	14.31	7	12	36.1205	14.12	6	12	26.5593	16.3	7	9	23.7307	11.13	5	7	2.06334	2.19	1	1	2.37903	2.19	1	1	25.1694	14.12	7	11	24.8318	19.88	10	15	2.88661	2.78	1
Q0P5E6	Alpha-1-syntrophin OS=Bos taurus GN=SNTA1 PE=2 SV=1 - [SNTA1_BOVIN]	2.77	1	2	2	3		0				0				0				0				0				0				0				0			0	1.39	1	1		0				0
Q28838	Alpha-2A adrenergic receptor OS=Bos taurus GN=ADRA2A PE=2 SV=2 - [ADA2A_BOVIN]	3.1	1	1	1	3	0	3.1	1	1		0			0	3.1	1	1		0				0				0				0				0				0				0				0
P28800	Alpha-2-antiplasmin OS=Bos taurus GN=SERPINF2 PE=1 SV=2 - [A2AP_BOVIN]	15.65	1	6	6	38	2.58501	2.03	1	1	2.29596	2.03	1	1	2.44875	2.03	1	1	2.49551	2.24	1	1	1.97091	2.03	1	1	2.6978	2.03	1	1		0			2.48473	2.24	1	1		0				0				0
P29701	Alpha-2-HS-glycoprotein OS=Ovis aries GN=AHSG PE=1 SV=1 - [FETUA_SHEEP]	48.9	2	18	18	575	145.352	43.68	13	37	125.552	45.33	14	36	98.3538	38.74	11	28	86.2511	37.09	10	29	102.134	37.09	8	32	81.5362	35.44	9	29	41.637	22.53	6	11	25.8665	19.78	7	9	86.1444	45.33	13	24	84.5036	45.33	15	29
Q7SIH1	Alpha-2-macroglobulin OS=Bos taurus GN=A2M PE=1 SV=2 - [A2MG_BOVIN]	28.87	1	32	32	924	149.07	23.58	24	52	165.954	19.6	22	57	172.869	19.47	23	59	144.429	17.81	23	59	153.793	18.81	22	63	169.805	21.26	24	67	28.63	6.49	8	10	25.2605	6.16	7	11	58.0452	15.23	19	25	66.2278	15.43	19	27	27.2279	5.63	7
Q3B7N2	Alpha-actinin-1 OS=Bos taurus GN=ACTN1 PE=2 SV=1 - [ACTN1_BOVIN]	88.23	1	55	92	5787	1296.91	74.55	68	349	1210.75	76.68	68	337	1235.34	77.24	69	345	1056.11	72.65	63	325	1157.34	74.22	66	346	1166.91	71.86	64	359	624.451	63.57	55	194	587.546	61.88	52	190	1195.89	79.48	77	340	1054.17	82.17	77	324	459.808	60.2	54
Q3ZC55	Alpha-actinin-2 OS=Bos taurus GN=ACTN2 PE=2 SV=1 - [ACTN2_BOVIN]	70.58	1	36	65	1541	281.195	51.12	40	89	256.442	45.86	35	82	304.98	49.89	40	101	293.524	42.28	35	103	329.23	58.28	47	110	343.023	60.29	50	116	169.851	23.38	20	62	155.465	19.8	16	58	211.028	31.54	28	71	182.337	32.44	28	66	107.689	20.69	18
Q0III9	Alpha-actinin-3 OS=Bos taurus GN=ACTN3 PE=2 SV=1 - [ACTN3_BOVIN]	22.31	1	4	23	583	81.7444	12.87	12	27	83.9495	14.54	13	30	96.4513	15.87	14	32	101.544	12.99	12	34	98.729	15.87	13	33	89.1271	16.54	14	33	58.8008	8.99	8	24	41.1259	7.44	7	20	95.5739	11.88	13	32	90.2715	12.87	13	31	44.5459	10.1	9
A5D7D1	Alpha-actinin-4 OS=Bos taurus GN=ACTN4 PE=2 SV=1 - [ACTN4_BOVIN]	79.03	1	52	83	3723	799.863	70.58	62	223	761.476	70.8	61	216	718.723	70.47	59	215	641.521	69.15	57	209	619.552	68.06	54	206	616.776	66.74	54	206	361.454	48.85	44	122	363.525	55.43	46	121	833.283	74.42	71	231	735.861	73.55	67	215	307.831	54.67	42
Q2KJC9	Alpha-aminoadipic semialdehyde dehydrogenase OS=Bos taurus GN=ALDH7A1 PE=2 SV=4 - [AL7A1_BOVIN]	51.58	1	26	26	489	85.2381	40.07	17	26	90.1589	41.93	16	26	123.597	46.38	19	35	93.1615	37.66	15	31	82.3129	39.52	16	24	106.115	42.86	17	30	29.6341	26.9	10	13	23.0067	22.08	8	9	110.444	45.83	18	34	101.643	42.67	19	32	27.2604	18.18	7
A8E657	Alpha-aminoadipic semialdehyde synthase, mitochondrial OS=Bos taurus GN=AASS PE=2 SV=1 - [AASS_BOVIN]	38.12	1	32	32	208	48.7091	15.44	13	17	24.7409	10.48	8	9	20.6201	7.56	6	7	11.7432	5.51	4	5	26.3018	12.74	10	10	29.2093	13.07	11	11	14.8729	7.78	6	6	15.7046	9.83	7	7	46.5928	18.57	14	19	34.1872	17.71	13	15	11.3401	6.16	4
P02470	Alpha-crystallin A chain OS=Bos taurus GN=CRYAA PE=1 SV=1 - [CRYAA_BOVIN]	5.2	2	1	1	9	1.79281	5.2	1	1	1.86178	5.2	1	1		0			1.60149	5.2	1	2	0	5.2	1	1		0			0	5.2	1	1		0				0			1.6416	5.2	1	1		0
P02510	Alpha-crystallin B chain OS=Bos taurus GN=CRYAB PE=1 SV=2 - [CRYAB_BOVIN]	60	2	14	14	258	59.636	45.14	11	27	50.1099	37.71	10	21	40.502	29.14	6	22	37.5868	28	5	19	19.5534	26.29	5	7	32.4812	33.14	7	14	19.5596	36.57	6	8	24.9931	36.57	6	9	37.9386	37.71	10	15	36.1314	33.14	8	15	11.9789	18.29	3
P68210	Alpha-endosulfine OS=Bos taurus GN=ENSA PE=2 SV=1 - [ENSA_BOVIN]	16.53	1	1	2	11		0				0				0				0				0				0			0	9.09	1	2	0	9.09	1	1		0				0				0
Q9XSJ4	Alpha-enolase OS=Bos taurus GN=ENO1 PE=1 SV=4 - [ENOA_BOVIN]	84.79	2	41	49	2658	740.374	69.59	36	207	698.816	65.44	34	200	417.066	60.83	30	121	345.75	59.45	28	109	307.931	60.14	29	107	301.371	62.21	28	103	261.832	56.45	25	92	305.785	53.46	27	104	603.654	78.8	41	170	562.452	76.04	42	174	286.586	57.6	26
Q3SZ57	Alpha-fetoprotein OS=Bos taurus GN=AFP PE=2 SV=1 - [FETA_BOVIN]	3.44	1	2	3	29	6.8049	2.3	2	3	6.45254	1.15	1	3	4.27253	2.3	2	3	4.0487	2.3	2	2	1.70857	1.15	1	1		0				0				0			2.19473	2.3	2	2	1.95131	1.15	1	1		0
Q08DH7	Alpha-internexin OS=Bos taurus GN=INA PE=2 SV=1 - [AINX_BOVIN]	19.44	1	7	11	373	27.1235	2.4	2	13	29.0235	2.4	2	12	28.9997	6.21	4	16	25.474	4.21	3	12	60.8701	5.61	3	35	63.4748	5.21	3	37	45.8485	6.21	4	28	44.8019	4.21	3	25	62.6727	7.41	4	23	50.8877	4.21	3	18	16.6206	1.8	1
P09462	Alpha-lactalbumin OS=Ovis aries GN=LALBA PE=1 SV=2 - [LALBA_SHEEP]	11.97	2	2	2	3		0				0				0				0				0				0				0				0				0				0
Q58DH9	Alpha-N-acetylgalactosaminidase OS=Bos taurus GN=NAGA PE=2 SV=1 - [NAGAB_BOVIN]	12.65	1	5	5	89	11.4134	8.03	3	4	13.1134	5.6	2	4	16.4778	5.6	2	6	13.2127	5.6	2	5	12.6084	8.03	3	5	9.56292	8.03	3	3	6.74956	5.6	2	3	8.00278	5.6	2	3	14.765	5.84	3	6	13.4989	5.6	2	4	10.7048	7.06	2
Q08E15	Alpha-N-acetylgalactosaminide alpha-2,6-sialyltransferase 6 OS=Bos taurus GN=ST6GALNAC6 PE=2 SV=1 - [SIA7F_BOVIN]	19.88	1	5	5	18		0				0			3.0238	4.52	1	1	0	2.11	1	1	4.16705	5.12	1	3	2.24326	5.12	1	1		0				0				0				0				0
Q6ZXD2	Alpha-N-acetylneuraminide alpha-2,8-sialyltransferase OS=Bos taurus GN=ST8SIA1 PE=2 SV=1 - [SIA8A_BOVIN]	19.66	1	1	1	1		0				0				0				0				0				0				0				0				0				0				0
P02662	Alpha-S1-casein OS=Bos taurus GN=CSN1S1 PE=1 SV=2 - [CASA1_BOVIN]	22.43	1	3	4	30		0			1.89217	5.61	1	1		0			3.44568	10.28	2	2	1.86711	5.61	1	1		0			4.84813	5.61	1	2	2.53663	5.61	1	1	1.92433	5.61	1	1	0	5.61	1	1	10.6919	10.28	2
P04653	Alpha-S1-casein OS=Ovis aries GN=CSN1S1 PE=1 SV=3 - [CASA1_SHEEP]	30.84	1	5	6	29		0				0			2.21598	5.14	1	1	4.02718	9.81	2	2	2.22483	5.14	1	1	2.11116	12.62	2	2		0			2.00738	12.62	2	2		0				0
P04654	Alpha-S2-casein OS=Ovis aries GN=CSN1S2 PE=2 SV=1 - [CASA2_SHEEP]	13	2	3	3	6		0				0				0				0				0				0				0				0				0				0
P81125	Alpha-soluble NSF attachment protein OS=Bos taurus GN=NAPA PE=1 SV=1 - [SNAA_BOVIN]	77.63	1	20	24	361	110.501	59.32	14	28	71.6392	63.39	15	20	67.0516	53.22	11	19	42.142	46.78	10	16	50.9355	54.92	12	15	52.2994	56.61	12	16	19.1867	29.83	6	8	33.158	39.66	8	10	101.225	66.78	17	30	81.7283	61.36	15	26	33.0044	31.19	6
Q3T0G8	Alpha-synuclein OS=Bos taurus GN=SNCA PE=2 SV=1 - [SYUA_BOVIN]	11.43	1	1	1	3		0				0				0				0				0				0				0				0				0				0				0
A6QP75	ALS2 C-terminal-like protein OS=Bos taurus GN=ALS2CL PE=2 SV=1 - [AL2CL_BOVIN]	0.63	2	1	1	2		0				0				0				0				0				0			0	0.63	1	1		0				0				0				0
P55270	Amiloride-sensitive sodium channel subunit alpha OS=Bos taurus GN=SCNN1A PE=1 SV=2 - [SCNNA_BOVIN]	0.92	1	1	1	1		0			0	0.92	1	1		0				0				0				0				0				0				0				0				0
O18851	Amine oxidase [flavin-containing] A (Fragment) OS=Ovis aries GN=MAOA PE=3 SV=1 - [AOFA_SHEEP]	67.39	1	1	4	66	8.81675	36.96	2	4	6.25895	50	3	4	8.7911	50	3	5	4.82798	23.91	1	2	4.39182	36.96	2	2	7.30778	36.96	2	3	9.72335	36.96	2	4	5.32854	23.91	1	3	4.78827	23.91	1	3	9.26809	50	3	4
P21398	Amine oxidase [flavin-containing] A OS=Bos taurus GN=MAOA PE=2 SV=2 - [AOFA_BOVIN]	40.04	1	14	21	425	70.8631	27.89	14	24	84.3287	32.07	16	29	72.2583	22.96	13	24	61.2945	23.15	13	22	46.1006	21.63	12	16	40.4214	23.91	12	16	64.0375	24.29	11	21	55.2239	24.67	11	22	88.5226	33.78	17	31	75.4522	26.94	14	25	37.3749	26.38	12
P56560	Amine oxidase [flavin-containing] B OS=Bos taurus GN=MAOB PE=1 SV=4 - [AOFB_BOVIN]	58.46	1	23	27	333	80.4988	38.08	15	25	57.3774	35.77	15	20	61.0943	29.81	13	18	54.4667	31.54	13	19	22.9213	12.88	6	8	22.8075	13.46	6	8	52.5746	22.5	10	19	54.437	22.69	12	21	92.9629	42.69	18	29	84.7259	31.92	13	27	18.1769	11.54	6
Q0II26	Aminoacyl tRNA synthase complex-interacting multifunctional protein 2 OS=Bos taurus GN=AIMP2 PE=2 SV=1 - [AIMP2_BOVIN]	27.81	1	7	7	113	17.6443	16.25	3	5	13.1228	10	2	4	25.6845	18.75	4	9	5.16794	10	2	2	6.59722	10.94	2	2	10.3859	18.75	4	4	2.79783	4.69	1	1	5.42293	10	2	2	23.0841	16.25	3	8	24.7713	18.75	4	11	7.33492	10	2
P25285	Aminomethyltransferase, mitochondrial OS=Bos taurus GN=AMT PE=1 SV=1 - [GCST_BOVIN]	4.03	1	1	1	1		0				0				0				0				0				0				0				0				0				0				0
P79098	Aminopeptidase N OS=Bos taurus GN=ANPEP PE=2 SV=4 - [AMPN_BOVIN]	20.31	1	23	23	182	98.9861	13.78	17	31	77.2349	11.92	12	25	21.7538	7.67	6	9	17.4739	10.78	7	9	10.8686	6.53	4	5	10.4055	2.59	2	3	11.5376	7.05	4	5	7.00865	2.59	2	2	26.9899	9.64	8	10	26.5455	9.74	7	9	9.27813	4.87	3
Q3SZY7	AN1-type zinc finger protein 6 OS=Bos taurus GN=ZFAND6 PE=2 SV=1 - [ZFAN6_BOVIN]	8.65	1	2	2	7	1.77753	4.33	1	1	1.91727	4.33	1	1		0				0				0				0				0				0			0	4.33	1	1		0				0
Q5EAC7	Anamorsin OS=Bos taurus GN=CIAPIN1 PE=2 SV=1 - [CPIN1_BOVIN]	29.35	1	8	8	47	17.0605	16.77	4	5	8.89139	11.94	3	3	8.17635	10.65	3	3	2.70939	4.84	1	1	3.08684	3.87	1	1	5.27104	3.87	1	2	2.2357	4.84	1	1	5.2194	9.03	2	2	4.29226	7.1	2	2	3.11368	3.87	1	1	5.72999	8.71	2
Q3SZK1	Angio-associated migratory cell protein OS=Bos taurus GN=AAMP PE=2 SV=1 - [AAMP_BOVIN]	22.81	1	7	7	18		0				0			6.80482	5.99	2	2	5.61292	5.99	2	2		0				0				0				0			4.29	4.15	1	1	8.76018	9.68	3	3		0
P80929	Angiogenin-2 OS=Bos taurus GN=ANG2 PE=1 SV=1 - [ANG2_BOVIN]	9.76	1	1	1	8		0				0			7.2104	9.76	1	3	5.1332	9.76	1	2		0			0	9.76	1	1		0				0				0				0				0
E1BEQ5	Angiomotin-like protein 1 OS=Bos taurus GN=AMOTL1 PE=3 SV=1 - [AMOL1_BOVIN]	2.71	1	2	3	217	12.4515	1.25	2	11	8.53437	0.63	1	7	12.6907	0.63	1	8	11.9249	0.63	1	9	7.02239	0.63	1	6	12.8221	2.08	2	11	3.39963	0.63	1	4	3.43012	0.63	1	3	3.45877	0.63	1	4	3.86664	2.08	2	5	18.8546	0.63	1
F1MRK3	Angiomotin-like protein 2 OS=Bos taurus GN=AMOTL2 PE=2 SV=3 - [AMOL2_BOVIN]	3	1	3	3	3		0			1.79172	1.04	1	1		0				0				0				0				0				0				0				0				0
Q06807	Angiopoietin-1 receptor OS=Bos taurus GN=TEK PE=2 SV=1 - [TIE2_BOVIN]	1.07	1	1	1	1		0				0				0				0				0				0				0				0			2.38465	1.07	1	1		0				0
O77802	Angiopoietin-2 OS=Bos taurus GN=ANGPT2 PE=2 SV=3 - [ANGP2_BOVIN]	1.41	1	1	1	3	0	1.41	1	1		0				0			0	1.41	1	1		0				0				0				0				0				0				0
Q1RMR1	Angiopoietin-related protein 1 OS=Bos taurus GN=ANGPTL1 PE=2 SV=1 - [ANGL1_BOVIN]	6.72	1	3	3	4		0				0			1.64343	1.43	1	1		0				0				0				0				0				0				0				0
Q5EA66	Angiopoietin-related protein 7 OS=Bos taurus GN=ANGPTL7 PE=2 SV=1 - [ANGL7_BOVIN]	2.03	1	1	1	2		0				0				0				0				0				0				0				0				0				0				0
Q58DD0	Angiotensin-converting enzyme 2 OS=Bos taurus GN=ACE2 PE=2 SV=1 - [ACE2_BOVIN]	8.96	1	5	5	7	3.26504	1.49	1	1	15.994	8.96	5	5	2.14413	1.49	1	1		0				0				0				0				0				0				0				0
P20757	Angiotensinogen OS=Ovis aries GN=AGT PE=1 SV=2 - [ANGT_SHEEP]	46.01	1	17	17	142	33.4401	25	8	10	19.0248	16.6	5	6	11.6969	12.61	4	6	12.5335	12.61	4	5	13.0171	14.08	4	5	14.1202	18.28	6	6	8.6565	7.77	3	4	7.69676	10.5	4	4	20.14	13.66	5	8	16.7855	20.8	6	10
Q29463	Anionic trypsin OS=Bos taurus PE=2 SV=1 - [TRY2_BOVIN]	9.72	1	2	2	6		0				0			4.53727	9.72	2	3	4.80231	9.72	2	3		0				0				0				0				0				0				0
Q0VCS9	Ankyrin repeat and MYND domain-containing protein 2 OS=Bos taurus GN=ANKMY2 PE=2 SV=1 - [ANKY2_BOVIN]	20.59	1	7	7	35	7.1139	8.37	2	2	8.21282	6.11	2	3	7.50488	6.11	2	3	0	4.3	1	1	8.027	6.79	2	3	2.51774	4.3	1	1		0				0			3.7243	6.11	2	2	4.25264	6.11	2	3	4.40167	4.52	2
Q3SZE4	Ankyrin repeat and SOCS box protein 11 OS=Bos taurus GN=ASB11 PE=2 SV=1 - [ASB11_BOVIN]	2.79	1	1	1	2		0				0			1.97417	2.79	1	1	0	2.79	1	1		0				0				0				0				0				0				0
Q8HXA6	Ankyrin repeat and SOCS box protein 15 OS=Bos taurus GN=ASB15 PE=2 SV=2 - [ASB15_BOVIN]	1.19	1	1	1	1	0	1.19	1	1		0				0				0				0				0				0				0				0				0				0
Q58CQ5	Ankyrin repeat and zinc finger domain-containing protein 1 OS=Bos taurus GN=ANKZF1 PE=2 SV=2 - [ANKZ1_BOVIN]	3.57	1	2	2	5		0				0				0				0				0				0				0				0			0	1.51	1	1	0	1.51	1	1		0
Q2T9W8	Ankyrin repeat domain-containing protein 61 OS=Bos taurus GN=ANKRD61 PE=2 SV=1 - [ANR61_BOVIN]	4.01	1	1	1	1		0				0				0				0				0				0			0	4.01	1	1		0				0				0				0
P17372	Ankyrin repeat protein C9L OS=Vaccinia virus (strain Western Reserve) GN=VACWR019 PE=3 SV=2 - [C9L_VACCW]	1.74	1	1	1	1		0				0			0	1.74	1	1		0				0				0				0				0				0				0				0
P14356	Ankyrin repeat protein M1 OS=Vaccinia virus (strain Western Reserve) GN=VACWR030 PE=3 SV=2 - [M1_VACCW]	1.27	1	1	1	1		0				0				0				0				0				0				0				0				0				0				0
P46193	Annexin A1 OS=Bos taurus GN=ANXA1 PE=1 SV=2 - [ANXA1_BOVIN]	68.79	1	32	33	1607	340.921	58.09	24	97	336.175	57.51	24	94	294.16	53.47	20	87	243.522	54.34	20	75	243.655	55.49	20	73	230.862	51.73	18	72	199.068	53.76	19	65	195.194	54.05	20	63	384.765	62.14	29	114	329.478	60.98	27	97	176.237	54.05	20
P27214	Annexin A11 OS=Bos taurus GN=ANXA11 PE=1 SV=1 - [ANX11_BOVIN]	44.53	1	27	30	720	148.433	38.77	20	43	145.232	38.57	21	44	131.109	37.38	19	43	139.731	41.55	23	50	84.8592	33.6	16	28	71.9106	31.01	14	24	67.0203	30.62	13	23	85.0987	29.62	15	27	141.1	39.17	21	45	149.505	37.97	21	51	53.8263	26.04	13
P04272	Annexin A2 OS=Bos taurus GN=ANXA2 PE=1 SV=2 - [ANXA2_BOVIN]	77.29	1	45	45	2181	449.215	75.22	38	123	410.979	71.39	32	114	416.173	68.73	29	124	380.98	74.34	31	119	289.9	66.37	28	100	299.973	59.88	26	100	236.338	57.52	25	81	230.842	63.13	27	81	552.647	73.16	40	169	537.637	74.34	41	163	163.887	55.75	23
Q3SWX7	Annexin A3 OS=Bos taurus GN=ANXA3 PE=2 SV=3 - [ANXA3_BOVIN]	49.23	1	24	25	617	137.365	34.06	16	40	121.994	37.77	16	39	88.5881	37.15	15	29	77.0861	42.72	15	30	68.618	32.51	10	30	85.3539	36.22	13	32	74.291	25.7	11	27	74.5128	30.03	13	26	162.375	42.72	20	51	158.104	42.41	20	49	72.5876	34.67	12
P13214	Annexin A4 OS=Bos taurus GN=ANXA4 PE=1 SV=2 - [ANXA4_BOVIN]	60.5	1	25	25	737	121.019	51.41	17	43	110.159	48.9	17	35	110.931	54.23	18	41	86.9846	51.1	17	33	83.8276	48.28	15	31	81.4419	48.59	16	29	54.9283	37.62	14	27	73.3547	35.42	12	32	182.796	57.37	22	70	152.605	56.43	21	60	44.6701	33.23	11
P81287	Annexin A5 OS=Bos taurus GN=ANXA5 PE=1 SV=3 - [ANXA5_BOVIN]	77.88	1	33	33	1144	222.714	61.99	25	71	178.518	55.45	20	56	215.345	59.5	23	81	187.201	58.26	22	74	142.754	56.07	20	49	133.674	56.07	20	51	101.32	42.37	15	44	115.629	40.19	14	44	268.274	67.91	28	85	259.01	67.91	28	89	63.9896	37.07	12
P79134	Annexin A6 OS=Bos taurus GN=ANXA6 PE=1 SV=2 - [ANXA6_BOVIN]	70.58	1	64	65	2023	401.222	59.58	45	121	374.8	57.5	46	122	362.682	59.88	47	123	345.736	56.76	45	121	330.453	54.68	41	117	301.651	58.4	43	107	204.034	50.07	35	75	198.843	47.4	31	71	372.995	64.34	49	121	327.73	57.36	47	111	152.204	47.25	31
P20072	Annexin A7 OS=Bos taurus GN=ANXA7 PE=1 SV=2 - [ANXA7_BOVIN]	35.64	1	16	18	348	72.6645	21.17	10	22	69.7906	26.13	12	23	61.3078	24.62	12	21	47.345	24.41	11	19	44.8605	22.03	10	16	31.8965	17.49	7	12	31.5363	15.55	6	12	30.2555	15.98	6	11	63.9596	30.45	15	26	58.9613	23.33	11	22	27.251	14.9	6
Q95L54	Annexin A8 OS=Bos taurus GN=ANXA8 PE=2 SV=1 - [ANXA8_BOVIN]	73.09	1	24	24	200	32.0035	32.11	10	12	31.0137	35.17	10	11	23.9535	23.55	7	9	22.5376	25.38	7	9	40.2241	46.18	13	15	24.5834	30.89	10	11	14.4071	20.18	6	6	23.9503	36.39	10	11	24.49	23.24	8	8	28.3704	32.42	11	12	18.0472	28.13	8
Q3ZC08	Annexin A9 OS=Bos taurus GN=ANXA9 PE=2 SV=1 - [ANXA9_BOVIN]	2.61	1	1	1	1		0				0				0				0				0				0				0				0				0				0				0
O62848	Antigen-presenting glycoprotein CD1d OS=Ovis aries GN=CD1D PE=2 SV=1 - [CD1D_SHEEP]	33.13	1	6	6	32	20.3814	18.81	3	5	5.3616	8.96	2	2	11.6277	14.33	3	4	4.85161	9.85	2	2	3.93872	11.64	2	2	5.68653	8.06	2	2		0				0			3.64075	5.37	1	1		0
P32262	Antithrombin-III OS=Ovis aries GN=SERPINC1 PE=2 SV=1 - [ANT3_SHEEP]	62.15	2	31	31	280	48.705	16.77	8	16	34.7889	13.76	6	12	58.9454	34.41	14	22	35.2043	24.95	11	15	22.1879	13.76	6	13	12.7766	13.12	5	10	20.4596	18.49	6	8	14.1537	13.55	5	5	15.3632	8.39	3	6	6.78465	10.11	4	6
Q08DS7	AP-1 complex subunit beta-1 OS=Bos taurus GN=AP2B1 PE=2 SV=1 - [AP1B1_BOVIN]	55.31	2	57	57	922	161.259	39.64	36	57	142.31	37.85	32	52	149.542	42.9	35	56	120.884	40.48	33	59	123.713	33.44	27	44	112.057	30.6	23	40	62.7207	19.03	17	26	64.0647	25.45	20	27	168.329	40.27	36	55	162.348	39.85	38	61	93.2732	25.34	24
Q2KJ81	AP-1 complex subunit mu-1 OS=Bos taurus GN=AP1M1 PE=1 SV=3 - [AP1M1_BOVIN]	54.61	1	15	20	124	23.0717	14.89	5	8	28.7818	22.7	8	11	16.1286	17.49	6	7	4.6566	6.15	3	3	11.6061	12.06	4	4	13.4605	9.46	3	6	5.61338	5.2	2	2	5.90699	13.24	3	3	34.6255	20.33	8	13	44.5896	29.79	11	16	2.07996	2.36	1
Q3SYW1	AP-1 complex subunit mu-2 OS=Bos taurus GN=AP1M2 PE=1 SV=3 - [AP1M2_BOVIN]	47.52	1	12	17	118	21.647	17.02	7	9	33.8019	26	9	12	11.4617	13.24	5	5	9.45965	9.46	4	4	10.3961	11.58	4	4	11.8143	14.42	6	6	4.47163	4.73	2	2	8.30194	10.87	4	4	21.1447	16.78	6	8	20.0866	14.89	6	7	3.98786	5.2	2
Q1JQ98	AP-1 complex subunit sigma-1A OS=Bos taurus GN=AP1S1 PE=2 SV=1 - [AP1S1_BOVIN]	31.85	2	5	5	41	6.06771	15.29	2	2	6.73548	15.29	2	2	2.17053	5.1	1	1	2.31434	20.38	3	3	7.95791	10.19	1	2	2.20839	5.1	1	1	6.49709	21.66	3	3	6.16218	15.29	2	2	6.00164	15.92	2	2	15.3072	27.39	4	5	2.32485	5.1	1
Q0VCK5	AP-2 complex subunit alpha-2 OS=Bos taurus GN=AP2A2 PE=1 SV=1 - [AP2A2_BOVIN]	50.11	2	44	44	502	82.3524	26.23	20	26	69.7034	25.05	19	29	73.724	23.13	20	28	52.5413	24.09	19	27	63.1506	24.09	18	23	59.5354	23.56	16	22	33.28	12.26	10	13	56.7375	18.23	14	20	103.971	25.91	22	36	74.5807	22.07	18	30	53.0986	18.02	12
Q3ZC13	AP-2 complex subunit mu OS=Bos taurus GN=AP2M1 PE=2 SV=1 - [AP2M1_BOVIN]	60.46	1	25	25	417	75.253	38.16	15	26	59.6189	27.82	11	24	70.0634	38.62	14	24	38.783	30.11	12	19	53.1985	38.16	14	21	48.7257	38.85	15	19	36.4956	25.98	10	15	33.8052	28.05	9	14	93.8592	47.59	20	37	101.68	50.34	20	39	20.5584	18.39	8
Q17QC5	AP-2 complex subunit sigma OS=Bos taurus GN=AP2S1 PE=2 SV=1 - [AP2S1_BOVIN]	44.37	1	7	7	70	7.94633	11.27	2	3	6.47758	19.72	3	3	8.92743	13.38	3	4	6.7037	16.9	2	2	2.17619	4.93	1	1	2.07244	4.93	1	1	13.5219	28.87	4	5	15.4611	32.39	4	5	11.4803	30.28	4	5	9.52116	13.38	2	4	13.7098	21.83	3
F1MH24	AP2-associated protein kinase 1 OS=Bos taurus GN=AAK1 PE=1 SV=2 - [AAK1_BOVIN]	15.26	1	11	11	33	5.57201	3.24	2	2	8.28082	3.34	2	3	3.0077	1.25	1	1	3.64877	6.27	3	3	4.93256	2.4	2	2	2.77114	1.25	1	1	2.70727	1.57	1	1	1.85057	5.02	3	3	2.90517	1.25	1	1	4.48062	2.51	2	2	2.27584	1.25	1
Q32PG1	AP-3 complex subunit beta-1 OS=Bos taurus GN=AP3B1 PE=2 SV=1 - [AP3B1_BOVIN]	32.01	1	30	30	200	38.3463	10.52	9	13	31.0887	9.69	8	11	26.0254	14.3	11	11	12.5185	8.86	8	8	23.2512	9.32	9	10	18.3987	8.67	8	8	14.9921	4.06	4	6	12.0098	5.81	5	5	33.5735	15.13	13	14	26.8403	13.93	11	16	23.28	10.06	9
Q865S1	AP-3 complex subunit delta-1 OS=Bos taurus GN=AP3D1 PE=1 SV=2 - [AP3D1_BOVIN]	36.04	1	36	36	226	49.6946	15.24	14	17	45.5531	13.5	12	17	31.3765	9.44	10	11	23.5811	10.94	12	12	27.0414	11.02	10	10	36.9254	13.92	13	15	9.28507	4.14	4	4	20.4481	8.12	8	8	55.3485	19.47	16	17	54.2997	16.57	17	19	19.3278	5.55	5
Q24K11	AP-3 complex subunit mu-1 OS=Bos taurus GN=AP3M1 PE=2 SV=1 - [AP3M1_BOVIN]	51.67	1	16	16	210	36.8376	34.93	10	12	40.454	30.38	10	16	29.1271	23.21	7	10	20.4753	33.73	10	11	23.1534	32.78	11	12	13.6386	15.31	5	5	16.5927	19.62	6	7	7.37167	9.81	3	3	42.1021	34.21	11	16	36.5417	34.21	11	14	17.6624	22.01	7
Q2YDH6	AP-3 complex subunit sigma-1 OS=Bos taurus GN=AP3S1 PE=2 SV=1 - [AP3S1_BOVIN]	29.53	1	4	4	35	6.2698	7.77	1	2	5.53517	7.77	1	2	2.67917	7.77	1	1	3.16546	18.65	2	2	6.99544	18.65	2	2	6.88167	16.58	2	2	2.99949	7.77	1	1	3.56992	13.47	2	2	3.66423	7.77	1	1	5.03077	13.47	2	2	3.52729	10.88	1
Q1JQA3	AP-3 complex subunit sigma-2 OS=Bos taurus GN=AP3S2 PE=2 SV=1 - [AP3S2_BOVIN]	16.58	1	2	2	8		0				0				0				0				0				0				0				0				0			4.5524	10.88	1	1	0	5.7	1
Q29RY8	AP-4 complex subunit mu-1 OS=Bos taurus GN=AP4M1 PE=2 SV=1 - [AP4M1_BOVIN]	3.32	1	1	1	1		0				0				0				0				0				0				0				0				0				0				0
Q3ZBB6	AP-4 complex subunit sigma-1 OS=Bos taurus GN=AP4S1 PE=2 SV=1 - [AP4S1_BOVIN]	12.5	1	2	2	8	2.96873	6.94	1	1	2.20145	6.94	1	1		0				0				0				0				0				0			0	5.56	1	1		0			2.34135	6.94	1
Q5E9X5	AP-5 complex subunit mu-1 OS=Bos taurus GN=AP5M1 PE=2 SV=1 - [AP5M1_BOVIN]	1.22	1	1	1	1		0				0				0				0				0				0			0	1.22	1	1		0				0				0				0
P15497	Apolipoprotein A-I OS=Bos taurus GN=APOA1 PE=1 SV=3 - [APOA1_BOVIN]	65.28	1	32	32	740	246.41	61.13	27	67	222.324	64.53	28	64	171.342	61.13	23	51	146.227	58.11	21	51	135.327	61.51	24	37	129.455	59.62	22	38	22.4404	38.87	9	10	35.4923	42.64	11	12	88.0275	56.98	17	27	81.4552	55.47	15	26	64.3612	47.17	15
P81644	Apolipoprotein A-II OS=Bos taurus GN=APOA2 PE=1 SV=2 - [APOA2_BOVIN]	27	1	3	3	31	5.22415	11	2	3	8.08382	11	2	3	2.69931	11	2	2	1.97007	11	1	1		0				0				0				0				0				0				0
Q32PJ2	Apolipoprotein A-IV OS=Bos taurus GN=APOA4 PE=2 SV=1 - [APOA4_BOVIN]	50	1	21	22	434	119.572	46.05	17	36	115.908	45	17	37	95.7198	39.74	15	31	66.4761	45.53	15	23	64.4827	42.89	15	20	66.3637	40.79	15	23		0			0	4.47	1	1	30.1332	32.11	9	11	20.9726	22.63	6	7	17.034	22.37	6
P19035	Apolipoprotein C-III OS=Bos taurus GN=APOC3 PE=1 SV=2 - [APOC3_BOVIN]	35.42	1	4	4	55	14.5507	35.42	3	5	12.6927	35.42	3	5	9.35394	35.42	3	4	7.29751	35.42	3	4	6.42982	28.13	2	2	6.5752	35.42	3	3		0				0			0	7.29	1	1	2.65047	16.67	1	1	5.303	28.13	2
Q32KY0	Apolipoprotein D OS=Bos taurus GN=APOD PE=2 SV=1 - [APOD_BOVIN]	26.98	1	5	5	27		0			2.27749	6.35	1	1	3.31749	6.35	1	1	2.97291	6.35	1	1	3.36379	13.23	2	2	2.96768	6.35	1	1	2.89106	6.35	1	1	2.65114	6.35	1	1	7.08193	16.4	3	3	7.13037	13.76	3	4		0
Q7M2U8	Apolipoprotein E OS=Ovis aries GN=APOE PE=2 SV=1 - [APOE_SHEEP]	48.73	2	1	15	68	4.30099	6.33	2	2		0			9.67289	14.24	3	3	10.9076	16.14	4	4	8.17498	10.13	2	2	5.19623	8.54	2	2	2.8747	6.33	2	2	9.05741	15.82	3	3	27.4926	29.43	8	9	25.7462	25.95	7	9
P0DN39	Apolipoprotein E OS=Ovis aries musimon GN=APOE PE=3 SV=1 - [APOE_OVIMU]	48.73	2	1	15	68	1.95761	2.85	1	1		0			9.67289	14.24	3	3	8.77221	12.66	3	3	8.17498	10.13	2	2	5.19623	8.54	2	2	2.8747	9.81	3	3	9.05741	15.82	3	3	29.3095	30.06	9	10	25.7462	25.95	7	9
O02703	Apoptosis regulator BAX OS=Bos taurus GN=BAX PE=2 SV=1 - [BAX_BOVIN]	44.79	1	9	9	136	32.506	24.48	4	8	40.8058	25	5	11	17.07	17.71	3	5	11.6696	17.71	3	4	15.6378	23.44	3	6	13.6076	30.73	5	6	16.2543	23.96	3	5	18.5243	24.48	3	6	30.5696	30.73	5	10	35.0952	30.73	5	11	16.2083	23.96	3
O02718	Apoptosis regulator Bcl-2 OS=Bos taurus GN=BCL2 PE=2 SV=1 - [BCL2_BOVIN]	11.79	1	2	2	3		0				0				0				0				0				0				0				0				0			2.04983	11.79	2	2		0
Q8HXK9	Apoptosis-associated speck-like protein containing a CARD OS=Bos taurus GN=PYCARD PE=2 SV=1 - [ASC_BOVIN]	16.92	1	4	4	84	13.4441	10.26	3	6	8.95098	7.69	2	4	13.1251	7.69	2	6	12.8623	7.69	2	6	6.5163	7.69	2	3	6.48214	7.69	2	3	4.15415	4.1	1	2	2.33629	4.1	1	1	10.8648	7.69	2	5	10.9776	7.69	2	5	8.50078	7.69	2
A5PJM4	Apoptosis-inducing factor 2 OS=Bos taurus GN=AIFM2 PE=2 SV=1 - [AIFM2_BOVIN]	27.61	1	7	7	21	0	8.04	1	1	3.33337	2.95	1	2		0			3.59556	2.95	1	1	3.20217	2.95	1	1	8.76162	12.87	3	3	2.53126	2.95	1	1	2.19155	2.95	1	1	1.90256	1.88	1	1	9.34387	11.53	3	3		0
Q9BDJ6	Appetite-regulating hormone OS=Bos taurus GN=GHRL PE=3 SV=1 - [GHRL_BOVIN]	8.62	1	1	1	1		0				0				0								0				0				0				0				0				0				0
Q7YRZ2	Aprataxin OS=Bos taurus GN=APTX PE=2 SV=1 - [APTX_BOVIN]	12.08	1	3	3	3		0				0				0				0				0				0				0				0				0				0				0
P47865	Aquaporin-1 OS=Bos taurus GN=AQP1 PE=1 SV=3 - [AQP1_BOVIN]	17.71	2	5	5	122	28.427	16.97	4	6	49.5754	17.71	5	11	29.9808	9.96	2	10	30.9423	15.5	4	12	20.8391	10.7	3	9	19.1222	9.96	2	7	8.89774	14.76	3	3	7.56657	9.96	2	2	22.4447	16.97	4	6	27.0765	16.97	4	7	8.03665	14.76	3
O62735	Aquaporin-2 OS=Ovis aries GN=AQP2 PE=2 SV=1 - [AQP2_SHEEP]	14.39	1	1	1	1		0				0				0				0				0				0				0				0				0			0	14.39	1	1
Q866S3	Aquaporin-5 OS=Ovis aries GN=AQP5 PE=2 SV=1 - [AQP5_SHEEP]	30.19	1	1	1	1		0			0	30.19	1	1		0				0				0				0				0				0				0				0
P27479	Arachidonate 15-lipoxygenase OS=Bos taurus GN=ALOX15 PE=1 SV=3 - [LOX15_BOVIN]	36.2	1	23	23	345	105.219	30.17	17	33	75.5199	25.64	16	26	106.186	25.64	18	45	97.2892	30.02	19	50	23.5216	12.97	7	9	5.53333	3.47	2	2	17.6899	8.14	4	6	10.2911	6.33	4	5	2.49358	2.41	1	1	2.65618	2.41	1	1	16.0052	12.52	8
P30358	Arachidonate 5-lipoxygenase-activating protein (Fragment) OS=Ovis aries GN=ALOX5AP PE=2 SV=1 - [AL5AP_SHEEP]	5.23	1	1	1	9		0			1.95374	5.23	1	1	2.24141	5.23	1	1	1.9733	5.23	1	1		0				0				0				0				0				0
Q3ZCL5	Arfaptin-2 OS=Bos taurus GN=ARFIP2 PE=2 SV=1 - [ARFP2_BOVIN]	18.48	1	6	6	20		0			1.90229	2.05	1	2	0	2.93	1	1	1.95328	2.05	1	1		0			2.58359	4.11	1	1		0				0			2.2377	4.69	1	1	2.38295	4.69	1	1		0
Q2TA45	Arf-GAP domain and FG repeat-containing protein 1 OS=Bos taurus GN=AGFG1 PE=2 SV=1 - [AGFG1_BOVIN]	24.38	1	9	9	16		0			5.55178	7.12	2	2	3.38575	2.14	1	1		0				0				0				0				0			5.98008	5.16	2	2	2.85335	2.14	1	1		0
A5PK26	Arf-GAP with coiled-coil, ANK repeat and PH domain-containing protein 1 OS=Bos taurus GN=ACAP1 PE=2 SV=1 - [ACAP1_BOVIN]	9.66	1	5	5	8		0			2.2784	1.88	1	1	2.02737	1.88	1	1		0			0	2.15	1	1		0				0				0			2.95737	2.28	1	1		0				0
O97902	Arf-GAP with SH3 domain, ANK repeat and PH domain-containing protein 1 OS=Bos taurus GN=ASAP1 PE=1 SV=1 - [ASAP1_BOVIN]	9.57	1	8	8	24	4.19796	0.89	1	2	2.69453	0.89	1	1	2.50387	0.89	1	1		0			2.3676	0.89	1	1	2.27404	0.89	1	1		0				0			14.4259	7.17	5	5		0			2.0335	0.89	1
Q2KJ64	Arginase-1 OS=Bos taurus GN=ARG1 PE=2 SV=1 - [ARGI1_BOVIN]	8.07	1	2	2	8		0				0			1.91383	2.17	1	1		0				0				0				0				0			4.05146	2.17	1	2	0	5.9	1	1		0
Q2TA42	Arginine and glutamate-rich protein 1 OS=Bos taurus GN=ARGLU1 PE=2 SV=1 - [ARGL1_BOVIN]	29.3	1	10	11	71	8.70966	8.79	3	4	8.41117	11.72	4	4	6.07393	10.99	4	4	5.9632	8.06	3	3	7.02617	8.79	3	3	2.56816	2.93	1	1	5.80956	8.42	3	4	2.40709	2.93	1	1	12.4526	14.65	5	6	9.56569	13.92	5	6	4.17097	5.86	2
P62063	Arginine biosynthesis bifunctional protein ArgJ OS=Mycobacterium paratuberculosis (strain ATCC BAA-968 / K-10) GN=argJ PE=3 SV=1 - [ARGJ_MYCPA]	2.23	1	1	1	1		0				0				0				0			0	2.23	1	1		0				0				0				0				0
A6QLS2	Arginine/serine-rich coiled-coil protein 2 OS=Bos taurus GN=RSRC2 PE=2 SV=2 - [RSRC2_BOVIN]	6.44	1	2	2	7	2.78996	3.68	1	1		0				0				0				0			3.01555	2.76	1	1	0	3.68	1	1		0				0				0				0
Q73X40	Arginine--tRNA ligase OS=Mycobacterium paratuberculosis (strain ATCC BAA-968 / K-10) GN=argS PE=3 SV=1 - [SYR_MYCPA]	4.36	1	1	1	1		0				0				0				0				0				0				0				0				0				0
A7YW98	Arginine--tRNA ligase, cytoplasmic OS=Bos taurus GN=RARS PE=2 SV=1 - [SYRC_BOVIN]	55.91	1	38	38	473	82.5643	34.09	18	27	69.9829	30.45	17	25	74.4924	37.73	23	27	56.2577	26.06	16	20	55.0008	29.09	15	19	58.2932	30	17	19	31.3945	17.73	10	12	31.383	21.36	11	13	90.2077	38.64	21	30	90.3928	35.45	21	32	55.9473	24.55	15
Q3SZJ0	Argininosuccinate lyase OS=Bos taurus GN=ASL PE=2 SV=1 - [ARLY_BOVIN]	39.53	1	18	18	123	23.7492	17.76	7	8	27.5099	16.28	7	9	18.8173	12.05	5	6	11.5661	12.68	5	5	12.0407	11.21	4	4	11.2479	11.42	4	4	2.53889	9.51	4	4	5.33142	8.67	3	3	15.7619	17.12	6	7	15.5434	16.49	6	6	2.73447	4.86	2
P14568	Argininosuccinate synthase OS=Bos taurus GN=ASS1 PE=2 SV=1 - [ASSY_BOVIN]	43.2	1	18	18	85	15.6639	13.11	5	6	18.1799	13.35	7	8	6.27794	7.28	2	2	2.04241	3.64	2	2	5.51564	7.28	2	2	4.95398	8.01	2	2		0			0	5.58	1	1	2.23162	1.7	1	1	6.68562	5.58	3	3		0
Q3ZBE1	Armadillo repeat-containing protein 1 OS=Bos taurus GN=ARMC1 PE=2 SV=1 - [ARMC1_BOVIN]	32.98	1	6	6	13	3.55328	7.8	1	1	3.40645	7.45	1	1		0				0				0			2.92642	7.45	1	1	2.63124	5.67	1	1	0	3.19	1	1		0				0				0
Q2KI54	Armadillo repeat-containing protein 8 OS=Bos taurus GN=ARMC8 PE=2 SV=1 - [ARMC8_BOVIN]	4.61	1	2	3	3		0				0				0				0				0				0				0				0			2.1573	2.67	2	2	2.20449	1.93	1	1		0
P46194	Aromatase OS=Bos taurus GN=CYP19A1 PE=2 SV=3 - [CP19A_BOVIN]	1.19	1	1	1	1		0				0				0				0				0				0				0				0				0				0				0
P27718	Aromatic-L-amino-acid decarboxylase OS=Bos taurus GN=DDC PE=2 SV=2 - [DDC_BOVIN]	10.88	2	4	4	15	7.89412	3.08	1	2	8.51448	4.52	2	3		0			6.76584	5.75	2	2		0				0				0				0				0				0				0
Q17QU3	Arpin OS=Bos taurus GN=ARPIN PE=2 SV=1 - [ARPIN_BOVIN]	28.32	1	6	6	27	3.93285	6.64	1	1	3.47957	6.64	1	1		0			5.13438	6.64	1	2		0				0			3.38426	6.64	1	1	2.84569	6.64	1	1	3.75921	6.64	1	1	3.63301	6.64	1	1		0
Q9BE97	Aryl hydrocarbon receptor nuclear translocator OS=Bos taurus GN=ARNT PE=2 SV=1 - [ARNT_BOVIN]	6.58	1	1	1	3		0				0				0				0				0				0				0				0				0				0				0
Q0P5B7	Arylacetamide deacetylase OS=Bos taurus GN=AADAC PE=2 SV=1 - [AAAD_BOVIN]	24.31	1	9	9	38		0			7.35492	6.27	2	3	1.976	2.51	1	1	4.82974	6.27	2	2		0			1.82529	2.51	1	1		0				0			7.08247	8.77	3	3	7.67292	12.78	4	4	1.98005	2.51	1
Q1JPA6	Arylamine N-acetyltransferase 1 OS=Bos taurus GN=NAT1 PE=2 SV=1 - [ARY1_BOVIN]	7.93	1	2	2	2		0				0				0				0				0				0				0				0				0				0				0
Q08DD1	Arylsulfatase A OS=Bos taurus GN=ARSA PE=2 SV=1 - [ARSA_BOVIN]	6.51	1	3	3	18	4.45346	2.56	1	2		0			2.7688	2.56	1	1	2.86168	4.73	2	2		0				0				0				0			2.48678	2.56	1	1		0			2.20041	2.56	1
Q1LZA3	Asparagine synthetase [glutamine-hydrolyzing] OS=Bos taurus GN=ASNS PE=2 SV=3 - [ASNS_BOVIN]	28.88	1	13	13	68	6.72508	6.06	2	2		0			2.49733	4.1	2	2		0			4.67157	7.66	3	3	1.63033	1.6	1	1	7.3288	8.38	3	3	7.37381	9.8	4	4	15.2688	17.11	7	7	21.6804	23.53	10	11	17.0983	20.68	9
Q2KJG3	Asparagine--tRNA ligase, cytoplasmic OS=Bos taurus GN=NARS PE=2 SV=3 - [SYNC_BOVIN]	48.12	1	23	24	310	48.3698	25.04	10	14	59.8571	29.7	12	18	46.8395	29.7	12	17	40.4046	28.09	11	13	36.7784	23.61	9	11	28.2178	25.4	11	12	9.41914	8.77	4	4	8.88313	8.41	4	5	62.5055	33.45	16	25	56.457	31.13	14	24	19.2177	12.16	6
P33097	Aspartate aminotransferase, cytoplasmic OS=Bos taurus GN=GOT1 PE=1 SV=3 - [AATC_BOVIN]	63.2	1	24	24	382	81.8689	45.28	15	24	74.9233	43.34	14	22	81.874	50.12	17	27	68.5527	45.76	15	26	61.2069	41.89	13	19	69.1945	51.33	17	23	21.4555	16.71	5	7	27.5512	22.03	7	9	55.7627	42.37	13	17	65.1096	44.55	14	22	18.4664	18.16	5
P12344	Aspartate aminotransferase, mitochondrial OS=Bos taurus GN=GOT2 PE=1 SV=2 - [AATM_BOVIN]	54.88	1	23	23	556	106.829	44.42	17	32	122.134	52.33	20	36	136.354	52.56	19	43	112.164	49.07	17	41	116.917	46.28	16	37	113.783	49.3	17	39	27.7479	15.12	5	8	33.3938	17.21	7	11	112.692	50.93	17	32	96.9434	44.19	15	32	26.1953	24.88	8
Q3SYZ4	Aspartate--tRNA ligase, cytoplasmic OS=Bos taurus GN=DARS PE=2 SV=1 - [SYDC_BOVIN]	68.06	1	33	33	390	60.8032	33.13	14	21	65.9127	41.12	17	24	54.0112	34.93	15	18	50.2	37.92	17	22	38.4889	20.56	9	14	40.6643	29.94	14	18	35.4551	23.55	10	13	24.9414	15.57	6	8	78.2529	41.72	17	28	51.6646	35.33	15	21	24.3674	15.37	7
A6QPU5	Aspartate--tRNA ligase, mitochondrial OS=Bos taurus GN=DARS2 PE=2 SV=1 - [SYDM_BOVIN]	10.91	1	5	5	28	4.22164	1.38	1	2	4.31398	1.38	1	2	3.83508	2.46	2	2	1.93568	2.46	2	2	2.164	1.38	1	1	2.22823	1.38	1	1	2.74382	2.46	1	1		0			3.90606	2.46	2	2	2.12637	4.3	2	2	2.01381	1.38	1
P46446	Aspartoacylase OS=Bos taurus GN=ASPA PE=1 SV=1 - [ACY2_BOVIN]	14.7	1	4	4	12	4.13107	4.15	1	1	4.12813	4.15	1	1	3.54977	4.15	1	1		0				0				0			3.91542	2.88	1	2		0				0			3.19964	4.15	1	1	3.33332	5.11	1
Q2HJH1	Aspartyl aminopeptidase OS=Bos taurus GN=DNPEP PE=1 SV=1 - [DNPEP_BOVIN]	39.28	1	15	15	285	63.2327	29.3	9	17	46.5648	22.72	8	15	29.4168	23.57	8	12	33.6476	29.72	9	16	45.1036	33.33	12	16	35.6758	21.44	8	13	18.1015	11.25	4	9	21.3146	16.99	6	8	50.7115	31.42	10	18	64.4124	34.82	11	21	27.6991	19.11	7
Q28056	Aspartyl/asparaginyl beta-hydroxylase OS=Bos taurus GN=ASPH PE=1 SV=1 - [ASPH_BOVIN]	40.85	1	25	25	305	51.256	18.3	9	14	50.2839	19.36	10	16	52.5697	21.49	12	18	43.4251	18.97	10	19	48.6605	16.71	8	22	40.7968	16.45	9	18	26.5047	9.81	5	8	34.5677	11.67	7	11	49.597	20.03	13	17	50.3279	19.76	11	19	16.0506	6.5	3
Q3ZBN5	Asporin OS=Bos taurus GN=ASPN PE=2 SV=1 - [ASPN_BOVIN]	61.89	1	29	29	796	220.408	45.95	20	59	176.617	46.22	20	51	184.409	45.68	18	51	134.694	39.46	15	42	154.622	43.24	16	46	136.082	43.24	16	44	98.5533	34.59	12	30	85.0541	37.3	13	28	121.653	43.78	19	38	103.339	37.03	14	33	57.0122	34.05	13
P68716	Assembly protein G7 OS=Vaccinia virus (strain Western Reserve) GN=VACWR085 PE=1 SV=1 - [G7_VACCW]	1.62	1	1	1	2		0				0				0				0			1.67376	1.62	1	1		0				0				0				0				0				0
Q2TBW0	Ataxin-10 OS=Bos taurus GN=ATXN10 PE=2 SV=1 - [ATX10_BOVIN]	36.84	1	13	13	141	24.2272	16	6	8	21.0526	19.79	7	9	18.324	19.79	7	7	3.85394	13.26	5	6	26.5763	18.32	7	10	20.433	19.79	7	9	1.96251	5.05	2	2	10.6447	8.21	3	4	27.2006	24.42	8	10	24.8479	24.42	8	11	18.0851	19.79	7
Q58D72	Atlastin-1 OS=Bos taurus GN=ATL1 PE=2 SV=2 - [ATLA1_BOVIN]	1.97	1	1	1	2		0				0				0				0				0			2.15491	1.97	1	1		0				0			1.71317	1.97	1	1		0				0
A0QFA5	ATP phosphoribosyltransferase OS=Mycobacterium avium (strain 104) GN=hisG PE=3 SV=1 - [HIS1_MYCA1]	5.28	1	1	1	1	0	5.28	1	1		0				0				0				0				0				0				0				0				0
P13619	ATP synthase F(0) complex subunit B1, mitochondrial OS=Bos taurus GN=ATP5F1 PE=1 SV=2 - [AT5F1_BOVIN]	41.41	1	16	16	325	55.235	27.73	10	18	50.3671	36.33	10	17	35.1629	25.39	8	13	36.6907	20.31	8	13	39.0766	26.95	7	14	44.7039	32.03	9	18	25.809	19.92	5	10	22.237	17.97	5	10	71.3388	30.08	10	22	71.934	37.11	12	23	44.6811	30.86	8
Q1LZ96	ATP synthase mitochondrial F1 complex assembly factor 2 OS=Bos taurus GN=ATPAF2 PE=2 SV=1 - [ATPF2_BOVIN]	29.76	1	6	6	21	6.92334	10.03	2	2		0			5.50675	13.49	2	2		0				0				0				0				0			5.15188	6.92	1	1	6.58455	13.49	2	2	2.70054	5.54	1
O78751	ATP synthase protein 8 OS=Ovis aries GN=MT-ATP8 PE=3 SV=1 - [ATP8_SHEEP]	36.36	2	3	3	44		0			1.87836	12.12	1	1	4.738	12.12	1	2	4.35364	12.12	1	2	6.39291	12.12	1	3	6.75656	12.12	1	3	3.83326	12.12	1	2	1.83653	12.12	1	2	5.06069	16.67	2	3	6.31757	16.67	2	3
O78752	ATP synthase subunit a OS=Ovis aries GN=MT-ATP6 PE=3 SV=1 - [ATP6_SHEEP]	10.18	1	2	2	27	2.5687	3.98	1	1	2.597	3.98	1	1	5.95697	6.19	1	2	4.61561	6.19	1	2	3.24382	6.19	1	1	7.64808	10.18	2	3		0				0			1.73295	3.98	1	1	2.54459	3.98	1	1
A0QCX6	ATP synthase subunit alpha OS=Mycobacterium avium (strain 104) GN=atpA PE=3 SV=1 - [ATPA_MYCA1]	6.5	1	2	3	18		0				0				0				0			3.8454	2.35	1	1		0				0				0			9.10821	5.23	2	3	5.89981	5.23	2	2
P19483	ATP synthase subunit alpha, mitochondrial OS=Bos taurus GN=ATP5A1 PE=1 SV=1 - [ATPA_BOVIN]	73.78	1	53	54	2920	674.667	60.76	34	195	686.301	61.12	36	201	489.822	61.48	34	150	439.445	57.14	33	141	527.744	62.75	32	180	503.882	60.22	31	169	268.807	47.92	27	98	273.074	50.27	26	92	496.973	60.94	37	151	515.062	65.28	42	154	215.757	45.03	23
A0QCX8	ATP synthase subunit beta OS=Mycobacterium avium (strain 104) GN=atpD PE=3 SV=1 - [ATPB_MYCA1]	2.89	2	1	1	1		0				0				0				0				0				0			0	2.89	1	1		0				0				0
P00829	ATP synthase subunit beta, mitochondrial OS=Bos taurus GN=ATP5B PE=1 SV=2 - [ATPB_BOVIN]	79.73	1	39	39	2858	633.311	65.91	29	169	607.295	60.8	29	165	444.69	62.69	25	130	369.003	65.72	25	121	469.97	66.67	25	149	400.757	56.25	23	135	278.908	55.3	22	90	277.358	53.98	22	89	657.433	66.48	33	183	588.319	59.09	31	169	323.46	55.68	22
P13620	ATP synthase subunit d, mitochondrial OS=Bos taurus GN=ATP5H PE=1 SV=2 - [ATP5H_BOVIN]	72.05	1	15	15	455	91.5827	63.35	10	29	86.7708	63.98	10	27	74.0532	49.07	8	24	60.057	49.07	7	22	59.7239	49.69	8	19	49.6351	49.07	7	17	38.3883	38.51	6	15	32.8461	32.92	5	12	118.855	72.05	13	39	115.3	56.52	11	38	36.5972	38.51	7
P05630	ATP synthase subunit delta, mitochondrial OS=Bos taurus GN=ATP5D PE=1 SV=2 - [ATPD_BOVIN]	41.07	1	4	4	176	94.1463	41.07	4	29	76.9014	41.07	4	25	18.4604	37.5	3	6	16.7573	17.26	3	6	25.3702	37.5	3	8	27.838	41.07	4	8	19.1401	17.26	3	6	24.3369	17.26	3	7	22.8084	41.07	4	7	23.1435	41.07	4	8	21.0291	17.26	3
Q00361	ATP synthase subunit e, mitochondrial OS=Bos taurus GN=ATP5I PE=1 SV=2 - [ATP5I_BOVIN]	76.06	1	6	6	107	20.8201	30.99	3	6	17.9198	21.13	2	6	7.5008	26.76	2	3	12.5778	47.89	4	6	12.7136	16.9	1	4	8.62327	16.9	1	3	13.9871	21.13	2	5	13.2398	16.9	1	4	13.9838	30.99	3	5	13.6312	30.99	3	5	5.2605	16.9	1
P05632	ATP synthase subunit epsilon, mitochondrial OS=Bos taurus GN=ATP5E PE=1 SV=4 - [ATP5E_BOVIN]	45.1	1	3	3	40	3.88642	29.41	2	2	6.33895	29.41	2	3	6.05199	45.1	3	3	3.86121	29.41	2	2	8.02677	45.1	3	4	6.11259	45.1	3	3		0			1.98084	29.41	2	2	2.13148	15.69	1	1	3.86283	29.41	2	2		0
Q28851	ATP synthase subunit f, mitochondrial OS=Bos taurus GN=ATP5J2 PE=1 SV=3 - [ATPK_BOVIN]	37.5	1	3	3	136	20.1611	27.27	2	7	14.1762	27.27	2	5	19.5307	27.27	2	7	19.7728	27.27	2	8	16.1173	27.27	2	6	9.93046	27.27	2	4	19.8137	27.27	2	7	13.3945	27.27	2	5	11.9156	27.27	2	4	18.3888	27.27	2	7	14.8027	27.27	2
Q28852	ATP synthase subunit g, mitochondrial OS=Bos taurus GN=ATP5L PE=1 SV=3 - [ATP5L_BOVIN]	53.4	2	6	6	234	51.8038	28.16	3	16	41.9283	19.42	2	14	48.9017	28.16	3	16	37.3273	28.16	3	15	35.0659	28.16	3	11	26.4929	19.42	2	8	19.9389	19.42	2	6	20.8527	19.42	2	8	51.2117	47.57	4	15	41.2385	47.57	4	13	14.3187	19.42	2
P05631	ATP synthase subunit gamma, mitochondrial OS=Bos taurus GN=ATP5C1 PE=1 SV=3 - [ATPG_BOVIN]	56.71	1	18	18	399	81.2254	36.24	12	25	80.8455	46.31	12	26	61.7157	30.2	10	23	56.5386	33.22	10	21	49.1331	39.26	10	20	51.0653	27.85	10	22	36.9819	21.81	6	13	48.7038	34.56	8	16	77.1837	36.58	12	26	69.3903	34.23	12	26	35.6147	28.86	6
P13621	ATP synthase subunit O, mitochondrial OS=Bos taurus GN=ATP5O PE=1 SV=2 - [ATPO_BOVIN]	41.78	1	10	10	319	118.668	39.91	9	32	114.722	38.5	8	30	52.4196	32.39	7	15	41.7386	37.56	7	15	54.9242	38.03	8	17	46.2194	38.03	8	14	13.667	21.13	4	6	12.7416	21.13	4	6	67.7648	41.78	10	20	56.3585	41.78	10	18	17.6638	23	5
P22027	ATP synthase subunit s, mitochondrial OS=Bos taurus GN=ATP5S PE=1 SV=2 - [ATP5S_BOVIN]	42.5	1	7	7	63	8.83557	28	4	5	7.30852	23.5	3	4	6.44633	10	2	3	4.59791	10	2	2	8.76938	10	2	4	2.321	5.5	1	1	4.39906	10	2	2	7.7013	10	2	3	9.80288	29.5	4	5	9.71487	14	3	4	4.87615	10	2
P02721	ATP synthase-coupling factor 6, mitochondrial OS=Bos taurus GN=ATP5J PE=1 SV=2 - [ATP5J_BOVIN]	57.41	1	8	8	191	58.142	50.93	6	14	49.9377	50.93	6	12	47.7675	50.93	5	14	33.5566	50.93	6	11	24.3984	44.44	4	6	26.149	43.52	3	6	6.73182	39.81	2	3	4.31206	22.22	1	1	79.243	44.44	5	24	56.966	44.44	4	19	4.04604	22.22	1
A5PJI5	ATPase ASNA1 OS=Bos taurus GN=ASNA1 PE=2 SV=1 - [ASNA_BOVIN]	35.34	1	9	9	178	34.0862	27.87	7	10	27.8271	25	6	9	26.8083	20.98	6	10	19.5245	20.98	6	8	37.5351	28.45	6	11	30.2945	25	6	9	9.93499	15.8	5	5	13.7617	19.25	4	4	38.3788	25	6	11	27.2212	27.3	7	10	20.7526	25.86	6
F6QV99	ATPase family AAA domain-containing protein 1 OS=Bos taurus GN=ATAD1 PE=2 SV=2 - [ATAD1_BOVIN]	27.15	1	9	9	30	11.5821	18.01	4	4	8.14368	10.53	2	2	2.9781	3.32	1	1	4.85803	3.32	1	2		0			4.04234	5.54	2	2		0			0	2.22	1	1	6.15726	7.48	2	2	16.1688	19.39	5	6		0
A7YWC4	ATPase family AAA domain-containing protein 3 OS=Bos taurus GN=ATAD3 PE=2 SV=1 - [ATAD3_BOVIN]	32.59	1	17	17	81	13.0413	4.95	2	3	16.4993	10.58	4	4	9.42911	7	3	3	10.3584	8.87	4	4	11.6264	8.19	4	4	11.5719	8.19	4	4	4.87451	3.75	2	2	2.3367	1.37	1	1	32.2493	17.75	7	9	32.9659	22.35	10	12	9.95228	8.53	4
P01096	ATPase inhibitor, mitochondrial OS=Bos taurus GN=ATPIF1 PE=1 SV=2 - [ATIF1_BOVIN]	56.88	1	13	13	97	13.3694	43.12	6	7	13.2614	36.7	5	6	12.4963	35.78	4	5	16.8583	36.7	6	7	5.38873	17.43	2	2	7.72073	27.52	3	4	1.71251	14.68	2	2	1.78758	14.68	2	2	21.2243	56.88	9	11	17.3395	43.12	6	8	3.31478	14.68	2
Q2KJA2	ATP-binding cassette sub-family F member 2 OS=Bos taurus GN=ABCF2 PE=2 SV=1 - [ABCF2_BOVIN]	16.96	1	9	9	23	2.77086	2.24	1	1		0				0				0			1.78972	1.6	1	1		0			3.36844	1.92	1	1	4.19605	3.84	2	3	10.1984	7.36	4	4	8.17672	4	2	3	3.56186	1.92	1
Q4GZT4	ATP-binding cassette sub-family G member 2 OS=Bos taurus GN=ABCG2 PE=3 SV=2 - [ABCG2_BOVIN]	9.62	1	4	4	14	3.1757	1.53	1	1	2.76198	1.53	1	1	1.80099	1.53	1	1	1.7549	1.53	1	1		0				0				0				0				0			2.05289	1.53	1	1	1.73821	1.53	1
Q2TCH3	ATP-citrate synthase OS=Ovis aries GN=ACLY PE=2 SV=1 - [ACLY_SHEEP]	56.04	2	57	57	823	161.002	38.69	32	53	139.617	32.7	30	51	124.884	32.7	27	44	99.8812	29.34	26	39	119.39	33.88	29	44	110.523	31.24	29	46	52.8112	19.71	17	19	56.9764	16.8	16	21	160.498	35.6	31	58	133.694	38.06	33	56
E1BNQ4	ATP-dependent (S)-NAD(P)H-hydrate dehydratase OS=Bos taurus GN=NAXD PE=3 SV=1 - [NNRD_BOVIN]	40.73	1	10	10	68	12.2293	10.94	3	5	11.6596	14.29	3	3	8.76067	12.16	3	3	3.1324	3.65	1	1	12.5663	19.45	5	5	13.1578	13.07	4	4	2.01859	8.81	2	2	3.26613	3.95	1	1	25.2483	20.67	5	8	9.21117	13.98	3	4	3.23425	4.86	1
A1A4J1	ATP-dependent 6-phosphofructokinase, liver type OS=Bos taurus GN=PFKL PE=2 SV=1 - [PFKAL_BOVIN]	43.85	1	27	30	465	117.196	32.56	18	32	80.9697	25	15	24	71.9277	25.64	16	23	46.8035	22.18	13	18	74.3637	28.85	15	23	61.3853	21.15	12	20	38.6087	19.74	11	15	42.1664	20.77	12	14	129.075	30.9	19	37	121.461	34.62	20	39	32.3617	14.74	9
Q0IIG5	ATP-dependent 6-phosphofructokinase, muscle type OS=Bos taurus GN=PFKM PE=2 SV=1 - [PFKAM_BOVIN]	28.24	1	18	21	198	44.1594	13.22	8	11	39.4647	12.84	9	12	37.6894	18.23	10	12	33.5478	16.17	10	15	44.3706	15.66	9	12	38.8815	15.28	10	12	16.1739	6.55	4	6	14.5333	5.52	4	6	20.402	11.81	7	9	19.037	11.3	7	8	18.7764	10.01	6
Q73XN1	ATP-dependent Clp protease ATP-binding subunit ClpX OS=Mycobacterium paratuberculosis (strain ATCC BAA-968 / K-10) GN=clpX PE=3 SV=1 - [CLPX_MYCPA]	3.52	1	2	2	2		0				0				0				0				0				0				0				0				0				0
Q73XM8	ATP-dependent Clp protease proteolytic subunit 2 OS=Mycobacterium paratuberculosis (strain ATCC BAA-968 / K-10) GN=clpP2 PE=3 SV=1 - [CLPP2_MYCPA]	3.52	1	1	1	10	0	3.52	1	1		0			0	3.52	1	3	0	3.52	1	1		0			0	3.52	1	1		0				0				0				0
Q2KHU4	ATP-dependent Clp protease proteolytic subunit, mitochondrial OS=Bos taurus GN=CLPP PE=2 SV=1 - [CLPP_BOVIN]	31.62	1	7	7	42	10.0674	12.87	3	3	6.65596	9.56	2	2		0			3.12661	8.46	2	2	2.98957	5.51	1	1		0				0				0			5.98637	4.41	1	2	6.50443	9.93	2	2	11.5571	15.44	3
A0QHJ8	ATP-dependent dethiobiotin synthetase BioD OS=Mycobacterium avium (strain 104) GN=bioD PE=3 SV=1 - [BIOD_MYCA1]	5.31	1	1	1	1		0			2.23587	5.31	1	1		0				0				0				0				0				0				0				0
Q28141	ATP-dependent RNA helicase A OS=Bos taurus GN=DHX9 PE=2 SV=1 - [DHX9_BOVIN]	51.05	1	68	68	917	201.831	31.7	33	59	160.224	29.53	28	49	137.059	26.42	30	46	96.8776	19.43	22	37	113.874	26.26	27	38	98.2159	21.29	22	33	112.005	22.77	23	37	108.209	23	26	40	206.248	33.26	36	66	172.551	32.32	34	56	137.135	23.93	26
Q0IIK5	ATP-dependent RNA helicase DDX1 OS=Bos taurus GN=DDX1 PE=2 SV=1 - [DDX1_BOVIN]	60	1	46	47	423	80.358	23.92	14	25	75.7215	26.76	17	23	63.9677	22.03	14	20	62.6251	24.19	17	26	37.4228	21.62	13	13	35.8537	24.59	14	17	27.5534	14.05	9	10	35.1536	17.84	12	14	104.018	38.51	26	37	83.6189	32.57	23	33	26.6071	18.92	12
Q3ZBV2	ATP-dependent RNA helicase DDX19A OS=Bos taurus GN=DDX19A PE=2 SV=1 - [DD19A_BOVIN]	49.37	1	22	22	135	41.0824	28.03	8	12	31.0016	27.41	9	9	10.3857	8.16	3	3	11.7497	16.95	6	6	22.9018	22.8	8	8	17.5833	17.57	6	6	18.2812	20.08	7	7	13.6968	11.3	5	5	29.5482	25.1	8	9	21.8466	28.66	8	10	13.5113	6.69	4
Q3ZBE0	ATP-dependent RNA helicase DQX1 OS=Bos taurus GN=DQX1 PE=2 SV=1 - [DQX1_BOVIN]	1.53	1	1	1	1		0				0				0				0				0				0				0				0				0				0				0
P46197	Atrial natriuretic peptide receptor 2 OS=Bos taurus GN=NPR2 PE=2 SV=1 - [ANPRB_BOVIN]	1.91	1	1	2	5	1.62897	0.67	1	1	0	0.67	1	1	2.06157	1.91	2	2		0				0				0			0	0.67	1	1		0				0				0				0
Q29RI0	Atypical kinase ADCK3, mitochondrial OS=Bos taurus GN=ADCK3 PE=2 SV=1 - [ADCK3_BOVIN]	12.19	1	7	7	46	4.72316	5.56	2	2	6.85632	4.63	2	2	6.76032	7.1	3	3	2.01393	5.86	3	3		0			3.20561	2.93	1	1	5.24427	3.24	2	2	4.88302	3.24	2	2	5.07467	2.62	2	2	4.6531	6.02	4	4	2.01052	3.24	2
Q3MQ24	Autophagy protein 5 OS=Bos taurus GN=ATG5 PE=2 SV=2 - [ATG5_BOVIN]	22.18	1	5	5	10		0				0			2.54936	5.09	1	1		0				0				0				0			0	5.09	1	1		0			1.88896	3.27	1	1	3.2003	6.91	1
Q3T904	Autophagy-related protein 9A OS=Bos taurus GN=ATG9A PE=2 SV=1 - [ATG9A_BOVIN]	1.07	1	1	1	4		0				0				0				0				0				0			1.87409	1.07	1	1	1.81897	1.07	1	1		0				0			2.0855	1.07	1
P17453	Bactericidal permeability-increasing protein OS=Bos taurus GN=BPI PE=2 SV=2 - [BPI_BOVIN]	9.75	1	4	4	18	5.16862	5.81	2	2	3.07035	4.56	2	2	3.19367	3.94	2	2	4.12839	5.6	2	2	0	1.45	1	1		0				0				0			0	1.45	1	1	3.07465	3.94	2	2	2.50169	2.49	1
P43314	Bacterioferritin OS=Mycobacterium avium GN=bfr PE=3 SV=1 - [BFR_MYCAV]	16.98	2	2	2	4		0				0				0				0				0				0				0				0			6.03308	16.98	2	2	4.78976	16.98	2	2
Q3ZBG5	BAG family molecular chaperone regulator 2 OS=Bos taurus PE=2 SV=1 - [BAG2_BOVIN]	63.03	1	13	13	152	25.4465	47.39	6	8	33.0541	51.18	7	11	24.739	36.02	6	9	30.7222	54.98	9	11	42.9716	46.45	6	12	23.9872	46.92	8	8	19.3186	32.23	7	10	12.8256	24.64	5	5	16.2513	19.91	4	5	18.1219	33.65	5	6	7.95156	24.64	4
Q2TA08	BAG family molecular chaperone regulator 5 OS=Bos taurus GN=BAG5 PE=2 SV=1 - [BAG5_BOVIN]	33.11	1	10	11	38	7.46493	6.71	2	2	6.30942	6.71	2	2	2.26677	3.8	1	1	6.85742	10.74	3	4	2.01686	2.46	1	1	2.14865	2.68	1	1	7.18866	7.16	2	2	3.81727	6.94	2	2	8.78156	11.86	4	4	4.80117	6.26	2	2	6.23225	7.16	2
Q58CU2	Band 4.1-like protein 5 OS=Bos taurus GN=EPB41L5 PE=2 SV=1 - [E41L5_BOVIN]	7.37	1	3	3	18		0			2.16662	2.79	1	1	1.68215	4.38	2	2	0	2.99	1	1	3.48021	4.38	2	2	1.77187	1.59	1	1		0				0			0	1.59	1	1		0				0
P61283	Barrier-to-autointegration factor OS=Bos taurus GN=BANF1 PE=3 SV=1 - [BAF_BOVIN]	77.53	2	12	12	246	58.3815	59.55	7	16	54.671	50.56	8	17	35.6167	44.94	5	13	36.1354	44.94	5	11	33.7968	49.44	5	11	18.4331	49.44	6	8	19.2256	50.56	4	5	9.87334	34.83	2	4	47.4075	44.94	5	16	40.8727	46.07	6	14	22.6197	67.42	7
Q9MZ08	Basal cell adhesion molecule OS=Bos taurus GN=BCAM PE=2 SV=2 - [BCAM_BOVIN]	6.37	1	4	4	39	1.7861	1.75	1	1	8.29496	4.62	2	3	8.15344	4.62	2	3	8.58171	4.62	2	3	4.23286	3.03	1	1	5.70609	4.62	2	2	5.17527	4.62	2	2	0	1.91	1	1	8.55875	4.62	2	3	5.78263	3.03	1	2	3.15737	3.03	1
Q0V882	Bax inhibitor 1 OS=Bos taurus GN=TMBIM6 PE=2 SV=1 - [BI1_BOVIN]	11.86	1	4	4	23	2.56205	3.39	1	1	2.47541	3.39	1	1	2.29885	3.39	1	1	0	3.39	1	1	1.92896	3.39	1	1	1.93968	3.39	1	1	2.55591	3.39	1	1	2.01222	8.9	2	2	2.32011	3.39	1	1	1.97797	3.39	1	2	2.17719	3.39	1
P40293	B-cell antigen receptor complex-associated protein alpha chain OS=Bos taurus GN=CD79A PE=2 SV=1 - [CD79A_BOVIN]	9.87	1	1	1	1		0				0				0				0				0				0				0				0				0				0				0
Q32KL9	B-cell receptor-associated protein 29 OS=Bos taurus GN=BCAP29 PE=2 SV=1 - [BAP29_BOVIN]	16.67	1	4	4	12	4.18886	6.25	1	1		0				0			2.45422	3.33	1	1		0				0				0				0				0			0	3.33	1	1		0
Q3T013	BCL2/adenovirus E1B 19 kDa protein-interacting protein 3-like OS=Bos taurus GN=BNIP3L PE=2 SV=1 - [BNI3L_BOVIN]	12.79	2	2	2	2		0				0				0				0				0				0				0				0				0			0	8.22	1	1		0
Q0II48	Bcl-2-like protein 15 OS=Bos taurus GN=BCL2L15 PE=2 SV=1 - [B2L15_BOVIN]	13.58	1	2	2	41	1.96379	4.94	1	1	2.02591	4.94	1	1	1.96498	4.94	1	1	1.98234	4.94	1	1	3.82619	4.94	1	2	4.02326	4.94	1	2	5.89665	13.58	2	3	3.88294	4.94	1	2	2.0233	4.94	1	1	7.05164	13.58	2	3	4.6825	13.58	2
Q4A1L4	Beclin-1 OS=Bos taurus GN=BECN1 PE=1 SV=1 - [BECN1_BOVIN]	9.38	1	4	4	8		0				0				0				0				0				0				0				0				0			4.17911	4.69	2	2	2.51071	2.46	1
Q3MHP8	BET1-like protein OS=Bos taurus GN=BET1L PE=3 SV=1 - [BET1L_BOVIN]	26.13	1	2	2	4	2.22231	18.92	1	1		0				0				0				0				0				0				0			0	18.92	1	1		0				0
Q28927	Beta-1 adrenergic receptor OS=Ovis aries GN=ADRB1 PE=2 SV=2 - [ADRB1_SHEEP]	6.21	1	2	2	5	2.58403	4.5	1	1		0				0				0				0				0				0				0			2.40803	6.21	2	2	4.70262	4.5	1	2
Q7YQE1	Beta-1,3-galactosyl-O-glycosyl-glycoprotein beta-1,6-N-acetylglucosaminyltransferase 3 OS=Bos taurus GN=GCNT3 PE=1 SV=1 - [GCNT3_BOVIN]	16.59	6	5	5	9	3.02762	2.95	1	1		0			2.37986	7.5	2	2		0				0				0				0				0				0				0				0
Q92180	Beta-1,3-galactosyl-O-glycosyl-glycoprotein beta-1,6-N-acetylglucosaminyltransferase OS=Bos taurus GN=GCNT1 PE=2 SV=1 - [GCNT1_BOVIN]	4.22	1	2	2	4	0	1.64	1	1		0				0				0				0				0				0				0				0				0			1.96217	2.58	1
P08037	Beta-1,4-galactosyltransferase 1 OS=Bos taurus GN=B4GALT1 PE=1 SV=3 - [B4GT1_BOVIN]	12.69	1	5	5	25	2.37327	1.99	1	1	1.92601	1.99	1	1	4.55741	6.97	2	2		0				0			1.76637	6.97	2	2	1.83818	3.73	2	2	1.97334	1.99	1	1	5.77547	6.97	2	2	4.09732	8.71	3	3	3.82323	3.73	2
P17690	Beta-2-glycoprotein 1 OS=Bos taurus GN=APOH PE=1 SV=4 - [APOH_BOVIN]	40.29	1	12	12	226	53.3149	28.99	9	15	34.9984	26.67	7	11	26.8116	20.87	5	8	14.9144	15.94	4	7	14.1847	19.42	4	9	14.1903	22.32	6	9	8.20498	16.23	3	3	13.955	16.23	3	5	15.9184	26.38	6	8	17.3483	14.49	4	6	8.72933	11.3	2
Q6QAT4	Beta-2-microglobulin OS=Ovis aries GN=B2M PE=3 SV=1 - [B2MG_SHEEP]	75.42	2	10	10	394	38.1941	53.39	6	13	30.875	62.71	6	10	90.8777	48.31	5	35	55.2153	65.25	6	28	66.8211	55.93	6	24	71.5424	50.85	5	27	11.267	18.64	3	4	11.4592	18.64	3	4	41.3916	38.14	5	14	42.7172	38.14	5	16
P21146	Beta-adrenergic receptor kinase 1 OS=Bos taurus GN=ADRBK1 PE=1 SV=1 - [ARBK1_BOVIN]	27.72	1	11	16	72	12.5191	11.76	5	5	9.31401	7.11	4	5	12.0427	8.85	6	6	5.38888	4.64	3	3	2.17713	1.31	1	1	8.74291	4.64	3	3	2.50666	4.64	2	2	1.91994	4.64	2	2	4.03502	2.61	2	2	4.42289	2.32	2	2	5.42299	9.14	5
P26818	Beta-adrenergic receptor kinase 2 OS=Bos taurus GN=ADRBK2 PE=2 SV=1 - [ARBK2_BOVIN]	11.63	1	2	7	37	7.04083	4.94	3	3	6.4441	2.76	2	3	6.54263	3.63	2	2	3.40916	3.63	2	2	2.17713	1.31	1	1	6.77607	3.63	2	2	0	1.31	1	1	1.91994	1.31	1	1	2.29433	1.31	1	1	2.26135	1.31	1	1	5.42299	4.22	2
P17870	Beta-arrestin-1 OS=Bos taurus GN=ARRB1 PE=1 SV=1 - [ARRB1_BOVIN]	64.83	2	21	23	215	42.318	32.06	9	13	35.2371	37.8	10	12	45.3012	29.9	10	15	14.6163	22.01	7	8	16.3321	20.57	7	7	20.1959	20.81	8	9	14.1228	15.07	6	6	15.5623	19.86	6	6	57.6002	40.67	13	20	38.431	35.17	11	14	11.011	11.72	3
P32120	Beta-arrestin-2 OS=Bos taurus GN=ARRB2 PE=1 SV=1 - [ARRB2_BOVIN]	30.48	1	8	10	58	23.3167	17.86	5	7	15.1089	13.81	4	5	13.7877	14.76	4	4	4.75825	11.67	3	3	4.39423	5.71	1	1		0				0				0			11.4333	10.95	3	4	8.13721	10.24	3	3	11.1831	13.81	4
P11839	Beta-casein OS=Ovis aries GN=CSN2 PE=1 SV=3 - [CASB_SHEEP]	18.92	2	3	3	12		0				0			2.49689	8.56	1	1		0			0	3.15	1	1		0				0				0				0				0
O62703	Beta-catenin-like protein 1 OS=Bos taurus GN=CTNNBL1 PE=2 SV=3 - [CTBL1_BOVIN]	22.91	1	13	13	77	10.3323	7.1	4	4	11.4181	7.99	4	4	8.43472	5.68	3	3	6.45411	7.46	4	4	2.13018	2.84	2	2	2.41663	2.84	2	2	2.31438	2.84	2	2		0			18.4701	13.32	8	9	19.1847	13.14	7	9	14.8271	9.41	5
A4IFE3	Beta-centractin OS=Bos taurus GN=ACTR1B PE=2 SV=1 - [ACTY_BOVIN]	62.23	1	18	18	209	35.0001	23.4	6	13	34.4248	23.67	5	10	23.6138	25.27	8	12	18.4085	16.22	5	9	18.6978	19.95	5	6	22.2684	18.09	4	7	17.2396	11.7	3	6	13.7769	19.68	5	5	41.0011	28.46	8	16	46.9328	35.11	9	17	18.0526	16.49	5
P07318	Beta-crystallin B1 OS=Bos taurus GN=CRYBB1 PE=1 SV=3 - [CRBB1_BOVIN]	5.53	1	1	1	1		0				0				0				0				0				0				0				0				0				0				0
O19038	Beta-defensin 1 OS=Ovis aries GN=DEFB1 PE=3 SV=1 - [DEFB1_SHEEP]	18.75	1	3	3	11		0				0				0			1.76595	10.94	1	1	2.07529	14.06	1	1	3.74682	14.06	2	2		0				0				0				0
O19039	Beta-defensin 2 OS=Ovis aries GN=DEFB2 PE=3 SV=1 - [DEFB2_SHEEP]	37.5	1	5	5	323	14.5087	29.69	2	5	18.6662	34.38	4	7	52.2768	29.69	3	29	41.1447	29.69	3	26	37.3866	29.69	3	30	42.9324	29.69	3	31	13.2965	28.13	2	5	10.9458	17.19	1	5	23.3913	37.5	5	9	25.119	34.38	4	10
Q3ZC09	Beta-enolase OS=Bos taurus GN=ENO3 PE=2 SV=1 - [ENOB_BOVIN]	31.8	1	3	11	819	173.297	20.51	7	54	193.803	22.12	8	58	146.111	20.28	7	43	107.609	22.12	8	32	117.945	20.51	7	38	104.01	23.73	8	33	91.0287	20.74	7	26	98.015	18.89	6	31	121.146	26.96	9	34	120.844	17.28	6	36	86.7108	15.9	5
Q58D55	Beta-galactosidase OS=Bos taurus GN=GLB1 PE=2 SV=1 - [BGAL_BOVIN]	14.7	1	8	8	121	26.6546	7.35	4	8	29.2391	7.35	4	9	28.5648	7.35	4	9	17.1108	9.49	4	7	21.7059	7.35	4	8	25.4786	12.25	6	9	10.8501	4.29	2	3	11.5182	4.29	2	4	16.5757	6.13	3	5	9.25296	3.68	2	3	9.30706	5.51	3
A5D7T4	Beta-galactoside alpha-2,6-sialyltransferase 2 OS=Bos taurus GN=ST6GAL2 PE=2 SV=1 - [SIAT2_BOVIN]	1.41	1	1	1	1		0				0				0				0				0				0				0				0				0				0				0
Q0V8R6	Beta-hexosaminidase subunit alpha OS=Bos taurus GN=HEXA PE=2 SV=1 - [HEXA_BOVIN]	25.9	1	13	13	123	24.8366	16.26	7	7	15.2093	10.96	5	6	25.8934	17.01	9	11	6.59718	10.21	4	4	19.1588	11.53	5	7	21.677	14.93	7	8	2.16717	3.21	1	1	5.17256	5.1	2	2	17.5603	14.37	7	8	17.4746	13.8	7	7	11.7875	8.51	4
Q5I597	Betaine--homocysteine S-methyltransferase 1 OS=Bos taurus GN=BHMT PE=2 SV=1 - [BHMT1_BOVIN]	4.42	1	1	1	7		0				0			2.65442	4.42	1	1	5.14227	4.42	1	2	2.54019	4.42	1	1		0				0			0	4.42	1	1		0				0				0
P02754	Beta-lactoglobulin OS=Bos taurus GN=LGB PE=1 SV=3 - [LACB_BOVIN]	37.08	1	4	6	11	2.62343	7.87	1	1		0				0				0				0				0			3.28006	7.87	1	1	2.85471	7.87	1	1		0				0				0
P67975	Beta-lactoglobulin OS=Ovis aries musimon GN=LGB PE=1 SV=1 - [LACB_OVIMU]	48.15	2	4	6	16		0				0				0				0				0				0				0				0				0				0
Q29444	Beta-mannosidase OS=Bos taurus GN=MANBA PE=1 SV=1 - [MANBA_BOVIN]	8.42	1	6	6	10	1.97414	1.02	1	1	2.4084	2.96	2	2		0				0			0	2.05	1	1	2.48292	1.71	1	1	0	2.28	2	2		0				0				0				0
A6QP70	Beta-sarcoglycan OS=Bos taurus GN=SGCB PE=2 SV=1 - [SGCB_BOVIN]	24.29	1	5	5	15	10.856	13.88	2	2	4.94972	6.94	1	1		0			0	6.94	1	1	7.17405	10.09	2	2		0				0				0				0			3.88869	6.94	1	1		0
P81126	Beta-soluble NSF attachment protein OS=Bos taurus GN=NAPB PE=1 SV=1 - [SNAB_BOVIN]	15.77	1	1	5	56	18.4765	11.41	2	4	8.3854	11.41	2	2	15.1107	11.41	2	3	8.29892	11.41	2	3	8.08955	11.41	3	3	9.50017	15.77	3	3	4.16074	7.72	1	2		0			17.7549	11.41	2	4	16.0816	11.41	2	4	4.73725	7.72	1
Q58DS6	Bifunctional arginine demethylase and lysyl-hydroxylase JMS6 OS=Bos taurus GN=JMS6 PE=2 SV=1 - [JMS6_BOVIN]	26.05	1	5	5	8	2.15295	3.23	1	1	2.94098	3.47	1	1		0				0			0	2.73	1	1		0				0			1.86644	6.7	2	2		0			0	14.14	1	1		0
A5PK74	Bifunctional lysine-specific demethylase and histidyl-hydroxylase NO66 OS=Bos taurus GN=NO66 PE=2 SV=1 - [NO66_BOVIN]	9.6	1	3	3	4		0				0				0				0				0				0				0				0			0	3.3	1	1		0				0
Q0P5C2	Bifunctional methylenetetrahydrofolate dehydrogenase/cyclohydrolase, mitochondrial OS=Bos taurus GN=MTHFD2 PE=2 SV=1 - [MTDC_BOVIN]	31.71	1	10	10	38	2.10307	3.14	1	1		0				0				0				0				0			2.09623	2.29	1	2		0			26.209	18.29	6	9	21.31	28	8	11	6.04612	6.57	2
A0QBW9	Bifunctional protein GlmU OS=Mycobacterium avium (strain 104) GN=glmU PE=3 SV=1 - [GLMU_MYCA1]	1.63	2	1	1	1		0				0				0				0				0				0				0				0				0				0
A0QI38	Bifunctional protein PyrR OS=Mycobacterium avium (strain 104) GN=pyrR PE=3 SV=1 - [PYRR_MYCA1]	3.68	2	1	1	1		0				0				0				0				0				0				0				0				0				0
Q0VCK0	Bifunctional purine biosynthesis protein PURH OS=Bos taurus GN=ATIC PE=2 SV=1 - [PUR9_BOVIN]	39.36	1	20	20	208	64.9323	28.04	12	19	45.6702	18.41	8	14	35.0645	19.09	7	10	23.0822	20.61	8	11	22.6284	14.86	6	7	22.0326	11.99	5	7	12.174	8.28	3	4	6.11815	5.57	2	2	39.2324	25.68	11	15	34.1145	21.79	10	13	11.9742	9.29	4
P21809	Biglycan OS=Bos taurus GN=BGN PE=1 SV=3 - [PGS1_BOVIN]	58.54	2	23	23	780	202.428	39.02	14	52	164.414	39.02	14	47	157.703	37.13	12	42	154.358	36.04	11	48	148.465	42.01	13	42	154.475	38.21	12	45	79.9237	34.42	10	25	71.7506	34.42	10	25	113.827	39.57	14	38	118.39	40.38	16	40	82.2831	34.42	10
Q2NKW0	Biogenesis of lysosome-related organelles complex 1 subunit 1 OS=Bos taurus GN=BLOC1S1 PE=2 SV=1 - [BL1S1_BOVIN]	49.6	1	6	6	27	12.4231	36.8	4	5	7.02781	30.4	3	3	7.30329	30.4	3	3		0				0			2.46506	22.4	2	2		0				0			7.6383	21.6	2	3	0	8.8	1	1		0
A5PJP1	Biogenesis of lysosome-related organelles complex 1 subunit 3 OS=Bos taurus GN=BLOC1S3 PE=2 SV=1 - [BL1S3_BOVIN]	37	1	5	5	10		0				0				0				0				0				0				0				0			1.95986	12.5	2	2	5.02936	11	2	2	0	8.5	1
Q08DU8	Biogenesis of lysosome-related organelles complex 1 subunit 6 OS=Bos taurus GN=BLOC1S6 PE=1 SV=1 - [BL1S6_BOVIN]	11.05	1	1	1	7		0				0			0	11.05	1	1	0	11.05	1	1	0	11.05	1	1		0				0				0			2.19493	11.05	1	1	0	11.05	1	1	0	11.05	1
Q740Q9	Biotin synthase OS=Mycobacterium paratuberculosis (strain ATCC BAA-968 / K-10) GN=bioB PE=3 SV=1 - [BIOB_MYCPA]	2.91	2	1	1	1		0			0	2.91	1	1		0				0				0				0				0				0				0				0
A6QQ07	Biotinidase OS=Bos taurus GN=BTD PE=2 SV=1 - [BTD_BOVIN]	4.95	1	2	2	9		0			1.88862	2.29	1	1	2.32741	2.29	1	1		0				0			1.92585	2.29	1	1		0				0				0				0				0
A2VDP5	Bis(5'-adenosyl)-triphosphatase ENPP4 OS=Bos taurus GN=ENPP4 PE=2 SV=1 - [ENPP4_BOVIN]	14.35	1	4	4	25	8.97508	7.06	2	2	5.8786	7.06	2	2	3.64003	3.75	1	1	2.03654	7.06	2	2	4.73908	3.75	1	1	3.12469	3.75	1	1		0				0			2.3481	3.75	1	1	0	3.75	1	1	2.38844	3.75	1
Q1KZG4	Bis(5'-adenosyl)-triphosphatase OS=Bos taurus GN=FHIT PE=2 SV=1 - [FHIT_BOVIN]	23.49	1	2	2	4		0				0				0				0				0				0				0				0				0				0				0
Q29RJ1	Bis(5'-nucleosyl)-tetraphosphatase [asymmetrical] OS=Bos taurus GN=NUDT2 PE=2 SV=3 - [AP4A_BOVIN]	53.06	1	6	6	31	5.52564	16.33	2	2	2.58714	5.44	1	1	2.49799	10.2	2	2		0			1.63588	14.97	2	2	2.46697	15.65	2	2		0				0			2.26445	26.53	2	2	0	26.53	2	2		0
Q3T014	Bisphosphoglycerate mutase OS=Bos taurus GN=BPGM PE=2 SV=3 - [PMGE_BOVIN]	7.72	1	2	2	5	1.65564	3.86	1	1		0				0				0				0				0				0				0			2.21914	3.86	1	1	0	3.86	1	1		0
P13752	BOLA class I histocompatibility antigen, alpha chain BL3-6 OS=Bos taurus PE=2 SV=1 - [HA1A_BOVIN]	25.28	1	5	9	231	50.9576	18.61	6	17	49.3671	12.5	4	17	66.8322	18.06	6	22	70.715	16.11	5	24	24.0973	15.28	5	9	34.7082	15.28	5	14	15.4952	9.17	3	5	21.1154	9.17	3	7	43.5566	15.56	5	14	50.2924	12.22	4	16	13.009	6.11	2
P13753	BOLA class I histocompatibility antigen, alpha chain BL3-7 OS=Bos taurus PE=2 SV=1 - [HA1B_BOVIN]	37.64	1	9	13	309	39.5097	20.88	5	12	40.0034	10.99	3	11	66.7652	27.47	7	19	69.6436	27.47	7	21	31.0357	18.96	6	12	30.2034	25.55	7	11	33.8658	20.6	5	11	34.5109	14.01	4	10	68.2403	28.3	9	21	67.0627	21.7	7	20	32.2909	16.48	4
Q9TVC8	BoLa class II histocompatibility antigen, DQB*0101 beta chain OS=Bos taurus GN=BoLA-DQB PE=2 SV=1 - [HB21_BOVIN]	32.57	1	9	9	73	19.8299	24.14	5	6	11.7233	20.69	4	4	15.0959	24.14	6	7	7.5573	14.94	3	3	15.1841	24.52	5	5	10.7604	15.71	3	3	6.52219	9.2	2	2	7.40531	9.2	2	3	7.05009	11.88	2	2	5.91679	8.81	1	1	7.64382	12.26	2
Q3T138	BolA-like protein 1 OS=Bos taurus GN=BOLA1 PE=2 SV=1 - [BOLA1_BOVIN]	22.96	1	3	3	5		0				0				0				0				0				0				0			2.90451	11.11	1	1		0				0				0
Q3SZ84	BolA-like protein 3 OS=Bos taurus GN=BOLA3 PE=3 SV=1 - [BOLA3_BOVIN]	26.36	1	3	3	9		0				0				0			2.19448	13.64	1	1	1.66758	13.64	1	1		0				0				0			1.71504	6.36	1	1		0				0
Q9MZE2	Bone morphogenetic protein 15 OS=Ovis aries GN=BMP15 PE=3 SV=1 - [BMP15_SHEEP]	1.78	2	1	1	7		0				0			0	1.78	1	1	1.63463	1.78	1	1		0				0				0			0	1.78	1	1	0	1.78	1	1		0
P22444	Bone morphogenetic protein 3 OS=Bos taurus GN=BMP3 PE=1 SV=2 - [BMP3_BOVIN]	3.58	1	1	1	3		0				0				0				0				0			0	3.58	1	1		0				0				0				0				0
P80724	Brain acid soluble protein 1 OS=Bos taurus GN=BASP1 PE=1 SV=3 - [BASP1_BOVIN]	59.03	1	15	15	212	34.2082	47.58	7	10	27.6286	44.93	7	11	27.2073	51.54	8	11	19.0694	41.41	5	9	34.8113	51.54	8	13	35.8481	52.42	8	12	9.65843	22.91	3	5	15.1993	35.68	5	8	21.8069	41.85	8	9	19.5353	28.63	4	8	7.75498	22.91	3
Q32L83	Brain protein I3 OS=Bos taurus GN=BRI3 PE=2 SV=1 - [BRI3_BOVIN]	12.9	1	1	1	1		0				0				0				0				0				0			0	12.9	1	1		0				0				0				0
P39873	Brain ribonuclease OS=Bos taurus GN=BRN PE=1 SV=3 - [RNBR_BOVIN]	25.75	3	2	4	43	2.88287	7.78	1	1	2.3465	7.78	1	1	2.54586	5.39	1	1		0			5.28446	5.39	1	2	2.56668	5.39	1	1	10.9657	13.17	3	7	12.9576	13.17	3	9	2.66083	7.78	1	1	0	12.57	1	1	16.28	13.17	3
Q5EAD0	Brain-specific angiogenesis inhibitor 1-associated protein 2 OS=Bos taurus GN=BAIAP2 PE=2 SV=1 - [BAIP2_BOVIN]	4.99	1	2	2	4		0				0				0				0				0				0				0				0			3.15556	2.69	1	1	5.30297	4.99	2	2		0
E1BFE9	Brain-specific angiogenesis inhibitor 1-associated protein 2-like protein 2 OS=Bos taurus GN=BAIAP2L2 PE=3 SV=1 - [BI2L2_BOVIN]	3.4	1	1	1	1	2.968	3.4	1	1		0				0				0				0				0				0				0				0				0				0
Q5EA40	Branched-chain-amino-acid aminotransferase, mitochondrial OS=Bos taurus GN=BCAT2 PE=2 SV=1 - [BCAT2_BOVIN]	35.37	1	11	11	71	10.852	10.43	3	3	9.75488	13.99	3	3	12.252	14.76	5	5	6.64045	6.36	2	3	2.74881	4.07	1	1	7.14665	8.4	2	2	7.84306	8.4	3	3	2.56732	4.07	1	1	17.0868	18.58	5	6	8.8959	14.5	5	5	3.19035	4.07	1
A6QQW8	BRCA1-A complex subunit BRE OS=Bos taurus GN=BRE PE=2 SV=1 - [BRE_BOVIN]	42.56	1	11	11	44	5.75487	3.39	1	2	2.76765	3.66	1	1	7.68359	8.36	3	3	4.69708	6.01	2	2	3.64178	9.4	1	1	12.3352	15.67	3	4	2.75744	2.61	1	1	0	3.66	1	1	4.39124	6.01	2	3	4.69678	7.05	2	2		0
Q2NL37	BRCA2 and CDKN1A-interacting protein OS=Bos taurus GN=BCCIP PE=2 SV=1 - [BCCIP_BOVIN]	15.03	1	4	4	18	5.86359	6.54	2	2	3.69879	3.92	1	1	2.07999	3.27	1	1		0				0				0				0				0			0	5.23	1	1	5.21594	9.15	2	2		0
Q1LZE0	Breast cancer metastasis-suppressor 1 homolog OS=Bos taurus GN=BRMS1 PE=2 SV=1 - [BRMS1_BOVIN]	5.69	1	1	1	1		0				0				0				0				0				0				0				0				0				0				0
A4FV29	Breast cancer metastasis-suppressor 1-like protein OS=Bos taurus GN=BRMS1L PE=2 SV=1 - [BRM1L_BOVIN]	9.29	1	3	3	8	0	4.33	1	1	2.5533	4.33	1	1		0				0			2.11626	4.33	1	1		0				0				0				0				0			2.29057	4.33	1
Q864U1	Breast cancer type 1 susceptibility protein homolog OS=Bos taurus GN=BRCA1 PE=1 SV=1 - [BRCA1_BOVIN]	0.54	1	1	1	5		0				0				0				0			0	0.54	1	1		0				0				0				0				0				0
O46382	Brefeldin A-inhibited guanine nucleotide-exchange protein 1 OS=Bos taurus GN=ARFGEF1 PE=1 SV=1 - [BIG1_BOVIN]	18.82	1	29	29	128	23.9535	6.65	7	7	21.0692	6.54	9	9	22.679	7.36	10	10	11.3587	3.73	6	6	22.7437	6.87	9	10	23.4921	6.87	8	8	0	0.59	1	1	2.27816	1.46	2	2	18.5874	4.43	6	6	11.3955	3.57	6	6	7.01014	2.6	5
Q08E57	BRISC and BRCA1-A complex member 1 OS=Bos taurus GN=BABAM1 PE=2 SV=1 - [BABA1_BOVIN]	16.57	1	4	4	13		0				0				0				0				0				0				0			2.3634	3.31	1	1	5.09078	8.73	2	3		0				0
A6QLR3	BRISC complex subunit Abro1 OS=Bos taurus GN=FAM175B PE=2 SV=2 - [F175B_BOVIN]	20.29	1	8	8	40	9.00916	6.85	2	3		0			7.57088	11.25	4	4	4.8601	5.38	2	2	4.3014	5.38	2	2	4.50557	5.13	2	2	0	3.18	1	1		0			2.20441	3.18	1	1	5.79549	7.58	3	3	1.91072	5.13	2
Q32S26	Bromodomain-containing protein 2 OS=Bos taurus GN=BRD2 PE=3 SV=1 - [BRD2_BOVIN]	14.45	1	5	5	8	0	1.62	1	1		0				0				0				0				0				0				0			3.23883	2.62	2	2	3.15461	2.62	2	2		0
Q3SX22	BSD domain-containing protein 1 OS=Bos taurus GN=BSDC1 PE=2 SV=1 - [BSDC1_BOVIN]	12.15	1	5	5	13		0			0	3.04	1	1		0			2.41622	2.39	1	1	2.00081	2.6	1	2	0	2.6	1	1		0				0				0			0	1.95	1	1		0
Q2T9W0	BTB/POZ domain-containing adapter for CUL3-mediated RhoA degradation protein 1 OS=Bos taurus GN=KCTD13 PE=2 SV=1 - [BACD1_BOVIN]	5.17	1	1	1	1		0				0				0				0				0				0				0				0				0			0	5.17	1	1		0
Q32L18	BTB/POZ domain-containing protein 16 OS=Bos taurus GN=BTBD16 PE=2 SV=1 - [BTBDG_BOVIN]	1.2	1	1	1	1		0			1.64361	1.2	1	1		0				0				0				0				0				0				0				0				0
A4IFG2	BTB/POZ domain-containing protein 9 OS=Bos taurus GN=BTBD9 PE=2 SV=2 - [BTBD9_BOVIN]	0.98	1	1	1	9		0			0	0.98	1	1	0	0.98	1	1	0	0.98	1	1		0			0	0.98	1	1		0				0				0			0	0.98	1	1		0
Q2HJ48	BTB/POZ domain-containing protein KCTD1 OS=Bos taurus GN=KCTD1 PE=2 SV=1 - [KCTD1_BOVIN]	2.72	1	1	1	1		0				0				0				0				0			0	2.72	1	1		0				0				0				0				0
Q5E9N0	Bystin OS=Bos taurus GN=BYSL PE=2 SV=1 - [BYST_BOVIN]	18.85	1	8	8	20	3.74152	4.6	2	2	0	2.99	1	1	2.54548	2.07	1	1		0				0			1.76907	2.07	1	1		0			2.28913	1.84	1	1	6.98285	7.13	3	3	4.32134	5.29	2	2	1.95868	4.6	2
Q3SX46	C1GALT1-specific chaperone 1 OS=Bos taurus GN=C1GALT1C1 PE=2 SV=1 - [C1GLC_BOVIN]	6.6	1	1	1	1		0			2.79496	6.6	1	1		0				0				0				0				0				0				0				0				0
Q28065	C4b-binding protein alpha chain OS=Bos taurus GN=C4BPA PE=2 SV=1 - [C4BPA_BOVIN]	11.48	1	8	8	108	10.6008	4.1	3	4	9.45513	9.84	4	4	15.614	9.84	5	6	17.2651	6.39	4	7	15.4791	6.39	4	6	12.7792	6.39	3	4		0				0			9.72238	8.2	3	4	7.68251	9.84	4	5	6.10283	3.77	3
A6H7A0	CAAX prenyl protease 2 OS=Bos taurus GN=RCE1 PE=2 SV=1 - [FACE2_BOVIN]	13.31	1	1	1	1		0				0				0				0				0				0				0				0				0				0				0
Q6R8F2	Cadherin-1 OS=Bos taurus GN=CDH1 PE=2 SV=1 - [CADH1_BOVIN]	17.8	2	12	12	94	32.7828	6.8	4	11	22.2634	7.71	4	8	22.5743	6.58	5	8	12.2999	3.74	2	4	6.40909	1.59	1	2	11.0406	4.76	3	4	0	1.36	1	1	3.31636	4.54	2	2	20.5282	6.35	5	9	20.9365	9.75	6	11		0
Q3B7N0	Cadherin-13 OS=Bos taurus GN=CDH13 PE=2 SV=1 - [CAD13_BOVIN]	23.14	1	14	14	256	46.0531	13.88	8	16	27.3616	13.32	7	9	46.4595	12.34	6	15	25.3428	8.27	4	11	35.6664	13.32	7	13	37.8028	13.32	7	14	14.9744	10.8	5	5	15.5869	9.26	4	5	47.9774	18.65	12	15	38.8593	12.2	8	13	13.5011	8.42	4
P19534	Cadherin-2 (Fragment) OS=Bos taurus GN=CDH2 PE=2 SV=1 - [CADH2_BOVIN]	3.76	1	2	2	3	2.42793	2.96	1	1		0			2.47815	2.96	1	1		0				0				0				0				0				0				0				0
Q6URK6	Cadherin-5 OS=Bos taurus GN=CDH5 PE=2 SV=1 - [CADH5_BOVIN]	9.96	1	7	7	24	6.24456	3.7	2	2	3.54832	3.32	2	2	2.13585	2.43	1	1		0			0	1.15	1	1		0				0				0			2.05148	1.28	1	1	4.1284	2.55	2	2	3.52351	3.7	2
Q3SWX5	Cadherin-6 OS=Bos taurus GN=CDH6 PE=2 SV=1 - [CADH6_BOVIN]	3.16	1	2	2	4	1.88986	1.39	1	1	2.13849	1.39	1	1		0				0				0				0				0				0				0				0				0
P04467	Calbindin OS=Bos taurus GN=CALB1 PE=1 SV=3 - [CALB1_BOVIN]	10.73	1	1	2	5		0				0				0				0				0				0				0				0				0			0	6.51	1	1		0
Q3SYS6	Calcineurin B homologous protein 1 OS=Bos taurus GN=CHP1 PE=2 SV=1 - [CHP1_BOVIN]	61.03	1	10	10	75	19.3111	38.97	5	6	13.6631	27.69	4	5	8.38894	14.36	2	4	2.04865	18.97	3	5	3.92146	4.1	1	2	2.08781	4.1	1	2	7.74992	16.92	3	3	2.04126	4.1	1	2	20.8302	34.87	4	6	11.8788	32.31	4	5	3.43716	12.31	2
P63099	Calcineurin subunit B type 1 OS=Bos taurus GN=PPP3R1 PE=1 SV=2 - [CANB1_BOVIN]	73.53	1	9	9	91	19.1125	51.18	5	6	4.44538	21.76	2	2	20.7393	46.47	6	7	9.93248	40	6	6	25.4605	53.53	5	7	16.9489	28.24	4	5	2.73003	5.88	1	1	4.6419	10.59	1	1	13.6765	32.94	5	5	14.0633	34.12	5	5	8.70493	22.35	4
Q2TBI5	Calcineurin subunit B type 2 OS=Bos taurus GN=PPP3R2 PE=2 SV=3 - [CANB2_BOVIN]	3.53	1	1	1	1	0	3.53	1	1		0				0				0				0				0				0				0				0				0				0
Q2KIA1	Calcipressin-3 OS=Bos taurus GN=RCAN3 PE=2 SV=1 - [RCAN3_BOVIN]	4.98	1	1	1	3		0				0				0				0				0				0				0				0				0				0				0
A6QP74	Calcitonin gene-related peptide type 1 receptor OS=Bos taurus GN=CALCRL PE=2 SV=2 - [CALRL_BOVIN]	4.55	1	2	2	2		0				0				0				0				0				0				0				0				0			1.83233	2.38	1	1		0
P01261	Calcitonin OS=Ovis aries GN=CALCA PE=1 SV=2 - [CALC_SHEEP]	16.08	1	2	2	5		0				0				0				0				0			0	10.49	1	1		0				0				0				0
C7A276	Calcium and integrin-binding family member 2 (Fragment) OS=Ovis aries GN=CIB2 PE=2 SV=1 - [CIB2_SHEEP]	5.11	1	1	1	1		0				0				0				0				0				0				0			0	5.11	1	1		0				0
Q17QE5	Calcium and integrin-binding protein 1 OS=Bos taurus GN=CIB1 PE=2 SV=1 - [CIB1_BOVIN]	18.85	1	3	3	9		0			3.01178	7.33	1	1	2.64743	7.33	1	1		0				0				0			2.73753	6.81	1	1		0				0				0			3.85532	11.52	2
Q3T0N3	Calcium load-activated calcium channel OS=Bos taurus GN=TMCO1 PE=2 SV=1 - [TMCO1_BOVIN]	29.26	1	6	6	31	2.26649	4.79	1	1	4.18342	5.85	2	2		0				0			3.35509	7.45	1	1	7.79942	12.23	2	3	2.02516	4.79	1	1	0	5.85	1	1	5.619	13.3	2	2	5.25785	11.7	2	2	1.63228	10.11	2
Q0IIL1	Calcium uptake protein 1, mitochondrial OS=Bos taurus GN=MICU1 PE=2 SV=1 - [MICU1_BOVIN]	20.71	1	8	8	43	3.81483	7.32	3	3	13.2725	13.39	4	5	4.67275	5.86	2	2	1.87699	1.46	1	1	2.05277	1.46	1	1	3.99096	7.53	3	3	0	1.46	1	1	1.8624	1.46	1	1	15.4354	14.23	5	6	9.01785	9.83	3	4	1.93271	1.46	1
Q01061	Calcium/calmodulin-dependent 3',5'-cyclic nucleotide phosphodiesterase 1B OS=Bos taurus GN=PDE1B PE=1 SV=1 - [PDE1B_BOVIN]	7.68	1	3	3	4		0				0				0				0			2.76633	2.43	1	1		0				0				0				0				0				0
Q3MHJ9	Calcium/calmodulin-dependent protein kinase type II subunit beta OS=Bos taurus GN=CAMK2B PE=2 SV=1 - [KCC2B_BOVIN]	23.06	1	3	10	235	45.2587	12.55	6	15	42.0267	12.55	6	13	36.4176	10.89	5	13	27.1557	11.44	5	11	24.8755	13.1	6	8	20.7151	13.1	6	9	17.3512	5.72	2	5	14.1926	6.83	3	5	38.0367	15.13	7	16	32.9509	14.02	7	15	10.9733	5.72	2
Q2HJF7	Calcium/calmodulin-dependent protein kinase type II subunit delta OS=Bos taurus GN=CAMK2D PE=2 SV=1 - [KCC2D_BOVIN]	49.8	1	15	22	399	76.8116	29.1	12	26	80.2542	29.1	12	24	61.868	28.69	11	22	40.9411	19.88	8	17	44.5937	27.05	10	14	32.6282	25.41	9	13	29.2669	16.39	6	9	30.8251	17.62	7	11	78.6993	31.97	13	28	81.5616	34.84	15	32	27.8598	19.88	6
Q28204	Calcium-activated potassium channel subunit alpha-1 OS=Bos taurus GN=KCNMA1 PE=1 SV=2 - [KCMA1_BOVIN]	13.29	1	11	11	52	15.5681	6.26	5	5	5.71136	2.83	2	2	2.30296	2.83	2	2	4.83184	2.23	2	2	16.8343	5.15	4	5	14.8935	5.15	4	5	5.14916	2.32	2	2		0			1.9964	0.94	1	1	1.66828	0.94	1	1	5.00034	2.92	2
Q28067	Calcium-activated potassium channel subunit beta-1 OS=Bos taurus GN=KCNMB1 PE=1 SV=3 - [KCMB1_BOVIN]	32.98	1	5	5	13	4.78899	10.47	1	1		0				0			4.73502	10.47	1	1	4.26074	10.47	1	1		0				0				0				0				0				0
Q2KJ21	Calcium-binding and coiled-coil domain-containing protein 1 OS=Bos taurus GN=CALCOCO1 PE=2 SV=1 - [CACO1_BOVIN]	2.79	1	2	2	4		0				0				0				0				0			1.68537	1.76	1	1		0				0			2.40164	1.76	1	1		0				0
O18737	Calcium-binding and coiled-coil domain-containing protein 2 OS=Bos taurus GN=CALCOCO2 PE=2 SV=1 - [CACO2_BOVIN]	2.44	1	1	1	2		0				0				0				0				0				0				0				0				0				0				0
Q2TBJ9	Calcium-binding and spermatid-specific protein 1 OS=Bos taurus GN=CABS1 PE=2 SV=1 - [CABS1_BOVIN]	4.64	1	1	1	1	0	4.64	1	1		0				0				0				0				0				0				0				0				0				0
A5PJZ1	Calcium-binding mitochondrial carrier protein SCaMC-1 OS=Bos taurus GN=SLC25A24 PE=2 SV=1 - [SCMC1_BOVIN]	47.38	1	26	26	366	64.5496	36.9	15	19	72.8354	33.75	16	24	55.2449	36.9	16	20	36.864	29.56	14	19	50.9933	35.43	14	17	40.5281	32.08	13	15	36.531	21.59	10	15	23.6834	24.95	10	12	68.0483	38.36	18	27	55.492	36.48	17	22	35.1421	25.16	12
Q9N1Q9	Calcium-binding protein 2 OS=Bos taurus GN=CABP2 PE=2 SV=3 - [CABP2_BOVIN]	4.29	1	1	1	2		0				0				0			0	4.29	1	1		0			0	4.29	1	1		0				0				0				0				0
Q29RI6	Calcium-binding protein 39 OS=Bos taurus GN=CAB39 PE=2 SV=1 - [CAB39_BOVIN]	55.43	1	20	20	228	29.2689	26.69	9	11	42.4381	31.38	11	16	34.4927	32.26	10	13	17.9435	26.1	9	11	32.0205	30.79	11	13	30.748	20.53	8	12	18.0062	18.48	5	7	16.2481	16.13	5	6	29.0765	29.33	11	14	30.8166	28.45	9	12	13.11	16.13	5
P57709	Calcium-transporting ATPase type 2C member 1 OS=Bos taurus GN=ATP2C1 PE=2 SV=1 - [AT2C1_BOVIN]	9.34	1	5	5	15	5.07774	4.72	2	2		0				0			0	1.15	1	1		0				0				0			2.07918	1.47	1	1	2.74082	3.67	2	2	5.98549	1.47	1	2	2.21241	1.47	1
Q3T168	Calcyclin-binding protein OS=Bos taurus GN=CACYBP PE=2 SV=1 - [CYBP_BOVIN]	72.61	1	18	18	281	86.1981	64.35	13	25	73.1906	65.22	15	23	42.397	49.13	10	15	38.5014	54.35	9	14	25.2318	57.39	9	10	31.5007	42.61	7	11	10.22	20.43	4	4	8.05962	16.96	3	4	63.7213	56.09	10	22	54.4269	53.04	11	20	12.2299	25.65	4
Q3SYT6	Calmegin OS=Bos taurus GN=CLGN PE=2 SV=1 - [CLGN_BOVIN]	6.93	1	4	4	21	1.99749	0.99	1	1	0	0.99	1	1	1.74335	3.3	2	2		0			2.42376	0.99	1	1	4.43175	1.98	2	2		0				0				0			4.22208	1.98	2	2		0
P62157	Calmodulin OS=Bos taurus GN=CALM PE=1 SV=2 - [CALM_BOVIN]	90.6	1	16	16	1215	250.625	65.77	11	69	227.578	52.35	11	68	223.39	52.35	11	66	196.255	65.77	13	72	191.379	65.77	13	55	165.821	77.18	13	54	83.6089	37.58	10	25	93.4435	37.58	9	28	230.153	52.35	12	71	221.027	52.35	11	65	62.8951	37.58	9
Q3T0E8	Calmodulin-like protein 4 OS=Bos taurus GN=CALML4 PE=2 SV=1 - [CALL4_BOVIN]	33.33	1	6	6	27	8.60214	11.76	2	4	13.3429	23.53	4	6		0			1.9804	11.76	2	3	4.28491	10.46	2	2	2.18225	4.58	1	1		0				0				0			0	4.58	1	1		0
P13135	Calpain small subunit 1 OS=Bos taurus GN=CAPNS1 PE=2 SV=1 - [CPNS1_BOVIN]	32.7	1	10	10	158	23.091	26.62	7	9	12.1361	20.53	5	7	23.2101	25.48	6	12	18.6653	23.19	5	10	7.74304	12.55	3	6	8.41103	11.03	3	5	19.3171	15.97	4	8	15.02	23.57	5	8	15.3308	29.28	7	9	13.3375	21.67	6	9	10.8288	13.31	3
Q27970	Calpain-1 catalytic subunit OS=Bos taurus GN=CAPN1 PE=1 SV=3 - [CAN1_BOVIN]	57.26	1	40	42	606	104.79	40.22	23	39	98.3072	38.41	21	36	100.536	42.32	23	42	65.1403	28.07	18	29	49.1753	24.72	14	17	53.9816	25.84	17	22	42.297	21.93	14	19	29.1307	17.6	12	12	121.719	43.72	27	42	99.6322	47.21	27	41	50.9502	23.6	13
Q27971	Calpain-2 catalytic subunit OS=Bos taurus GN=CAPN2 PE=2 SV=2 - [CAN2_BOVIN]	36.43	1	24	26	428	105.782	28.86	17	32	73.2984	27.29	18	24	96.8114	30.86	18	30	48.5872	23.14	13	19	72.8043	29.43	16	23	66.2284	27	14	22	36.0746	18.29	9	12	24.8566	13.57	8	11	79.9817	25.57	16	28	67.5707	26	18	25	11.3221	5.43	3
P51186	Calpain-3 OS=Bos taurus GN=CAPN3 PE=2 SV=2 - [CAN3_BOVIN]	1.46	1	1	1	2	0	1.46	1	1		0			0	1.46	1	1		0				0				0				0				0				0				0				0
P20811	Calpastatin OS=Bos taurus GN=CAST PE=1 SV=2 - [ICAL_BOVIN]	21.7	1	4	18	94	46.394	11.77	9	16	28.0986	10.78	8	9	4.12423	3.26	2	3	2.0552	2.41	1	1	5.00667	4.26	2	3	2.79822	2.41	1	2	2.92554	2.41	1	1	5.06787	4.82	2	3	14.8077	9.36	5	6	11.1936	7.23	3	4	3.22945	2.41	1
Q95208	Calpastatin OS=Ovis aries GN=CAST PE=2 SV=1 - [ICAL_SHEEP]	49.24	1	17	31	209	66.4947	17.84	11	21	67.6289	23.1	13	18	22.7209	8.85	4	8	13.7131	8.02	3	4	27.29	12.17	6	8	21.6923	11.2	5	7	21.4842	13.42	5	6	19.5422	12.72	5	7	59.2956	29.32	13	17	62.6264	39.28	13	21
Q7YRL2	Calponin-1 OS=Ovis aries GN=CNN1 PE=2 SV=1 - [CNN1_SHEEP]	85.19	2	37	40	2147	409.068	71.72	24	107	336.258	75.08	23	92	577.953	71.04	24	179	427.625	72.73	19	142	364.894	72.39	21	116	353.925	76.77	22	121	204.398	49.83	15	63	180.625	47.14	14	56	331.179	72.73	24	99	313.367	75.08	24	94
Q3SYU6	Calponin-2 OS=Bos taurus GN=CNN2 PE=2 SV=3 - [CNN2_BOVIN]	49.51	1	11	13	175	35.8678	21.04	6	10	32.1589	21.36	5	9	36.9676	22.01	5	11	28.7564	26.54	8	11	23.9829	13.27	3	6	21.5056	17.8	4	6	17.9133	17.48	4	6	20.5225	21.04	5	8	28.644	15.21	4	8	28.7063	20.39	5	10	18.2711	17.48	4
Q32L92	Calponin-3 OS=Bos taurus GN=CNN3 PE=2 SV=1 - [CNN3_BOVIN]	51.67	1	11	15	181	40.0572	23.1	6	12	27.838	27.36	7	11	14.4846	14.89	4	6	20.41	16.41	6	9	13.1473	23.71	7	8	17.1661	20.67	7	9	27.878	25.53	7	12	23.4888	21.88	6	9	15.3734	16.41	4	6	8.67267	14.29	3	5	11.9673	15.5	4
P52193	Calreticulin OS=Bos taurus GN=CALR PE=1 SV=2 - [CALR_BOVIN]	58.51	2	33	33	2493	528.672	50.6	24	133	528.346	51.32	25	141	540.316	53.96	27	155	438.194	52.52	25	148	326.233	49.64	23	91	317.022	50.84	24	88	245.451	48.92	18	71	233.776	47	17	65	617.288	53.96	27	184	527.425	52.04	27	177	282.698	45.08	18
Q3ZBY3	Calretinin OS=Bos taurus GN=CALB2 PE=2 SV=1 - [CALB2_BOVIN]	8.12	1	1	2	5		0				0				0				0				0				0				0				0				0				0				0
Q0VCN6	Calsyntenin-3 OS=Bos taurus GN=CLSTN3 PE=2 SV=2 - [CSTN3_BOVIN]	8.57	1	2	2	2	5.09996	7.73	1	1		0				0				0				0			0	0.84	1	1		0				0				0				0				0
Q3T0K1	Calumenin OS=Bos taurus GN=CALU PE=2 SV=1 - [CALU_BOVIN]	53.02	1	20	20	382	79.3422	35.56	11	21	61.5044	27.94	8	19	55.8486	35.56	10	18	45.6996	30.16	7	16	35.1683	28.25	6	10	53.7391	36.51	12	17	41.5954	46.67	12	16	42.8593	40.63	10	16	128.571	53.02	17	37	96.6551	45.4	13	26	29.2585	38.1	8
Q9MZD9	cAMP-dependent protein kinase catalytic subunit alpha OS=Ovis aries GN=PRKACA PE=1 SV=3 - [KAPCA_SHEEP]	60.11	2	11	24	339	78.3497	45.3	14	26	68.0866	45.3	14	24	59.1306	43.87	13	21	29.8351	43.87	13	18	48.4289	41.31	14	18	51.8946	42.74	13	17	21.4591	17.95	8	12	19.2479	22.22	8	9	49.8265	42.45	13	19	43.033	36.47	13	20
P05131	cAMP-dependent protein kinase catalytic subunit beta OS=Bos taurus GN=PRKACB PE=1 SV=2 - [KAPCB_BOVIN]	54.99	1	8	21	275	47.5529	33.05	11	18	33.3762	21.37	8	13	43.9103	37.04	12	18	26.6505	39.32	12	18	28.4665	30.2	11	14	24.912	27.92	10	12	19.7096	15.38	7	10	19.0205	19.94	7	8	29.024	29.06	10	14	27.8155	28.77	10	14	19.9368	33.62	9
P00514	cAMP-dependent protein kinase type I-alpha regulatory subunit OS=Bos taurus GN=PRKAR1A PE=1 SV=2 - [KAP0_BOVIN]	65	1	19	19	289	69.676	54.47	13	20	67.0587	39.47	13	23	46.2473	34.47	11	16	31.4058	31.84	10	13	57.3825	32.63	11	18	41.1521	34.74	13	15	22.1288	10.79	4	7	16.5012	10.53	4	5	46.9991	41.84	13	18	31.3458	28.95	10	13	10.8046	10.53	3
P00515	cAMP-dependent protein kinase type II-alpha regulatory subunit OS=Bos taurus GN=PRKAR2A PE=1 SV=2 - [KAP2_BOVIN]	68.08	1	25	28	512	126.373	54.11	19	33	105.291	53.37	18	31	70.915	49.63	16	22	51.1146	39.4	12	18	59.1761	39.15	13	19	69.3928	46.38	16	23	54.8655	39.9	15	20	55.4162	39.65	14	20	130.022	58.6	22	43	100.232	60.85	23	33	40.7468	30.67	10
P31322	cAMP-dependent protein kinase type II-beta regulatory subunit OS=Bos taurus GN=PRKAR2B PE=2 SV=2 - [KAP3_BOVIN]	53.11	1	17	20	207	37.3528	21.53	7	11	58.2284	32.3	11	19	17.3769	19.62	6	7	29.0384	19.38	6	9	10.1676	11.72	3	3	7.04114	8.37	3	3	23.3623	17.7	7	9	22.5281	15.07	5	8	55.9843	21.53	8	16	44.5042	24.4	8	13	18.5769	16.51	6
Q28055	cAMP-regulated phosphoprotein 19 OS=Bos taurus GN=ARPP19 PE=1 SV=2 - [ARP19_BOVIN]	33.04	1	1	2	11		0			0	23.21	1	1		0				0				0				0			0	9.82	1	2	0	9.82	1	1		0				0				0
Q1LZ78	Cancer-related nucleoside-triphosphatase homolog OS=Bos taurus GN=NTPCR PE=2 SV=1 - [NTPCR_BOVIN]	27.37	1	4	4	16	3.79312	6.32	1	1	6.77205	12.11	2	2	3.72791	6.32	1	1		0			3.6418	12.11	2	2	6.81172	16.84	2	2		0				0			2.22225	5.79	1	1	2.81091	6.32	1	1		0
Q1LZB6	Caprin-1 OS=Bos taurus GN=CAPRIN1 PE=2 SV=1 - [CAPR1_BOVIN]	20.06	1	19	19	167	22.6893	7.2	5	7	22.2743	8.9	7	8	25.2509	12.71	8	10	20.6418	11.02	7	9	22.1365	10.17	6	9	22.2332	12.85	8	10	10.3408	4.8	3	4	9.83773	4.8	3	4	24.5097	10.45	7	11	27.6145	9.32	7	11	17.7677	8.47	5
P07297	Capsid protein VP1 OS=Bovine parvovirus (isolate pAT153/1986) PE=3 SV=1 - [CAPSD_PAVBP]	0.89	1	1	1	1	1.70386	0.89	1	1		0				0				0				0				0				0				0				0				0				0
A2VE39	Cap-specific mRNA (nucleoside-2'-O-)-methyltransferase 1 OS=Bos taurus GN=CMTR1 PE=2 SV=1 - [CMTR1_BOVIN]	7.19	1	5	5	8	3.02537	1.44	1	1		0				0				0				0				0			1.78051	1.44	1	1		0				0			0	1.2	1	1	1.6096	1.2	1
Q3ZBT0	CapZ-interacting protein OS=Bos taurus GN=RCSD1 PE=2 SV=1 - [CPZIP_BOVIN]	25.72	1	6	6	33	23.8687	10.76	2	5	15.6093	9.71	2	4		0				0			4.32191	7.09	1	2		0			2.78367	7.09	1	1		0			4.02227	7.09	1	1	3.87683	7.09	1	1		0
Q1LZA1	Carbonic anhydrase 1 OS=Bos taurus GN=CA1 PE=2 SV=3 - [CAH1_BOVIN]	7.28	1	1	2	4		0				0				0				0			2.35113	3.45	1	1	5.45134	7.28	2	2		0				0				0				0				0
P48282	Carbonic anhydrase 1 OS=Ovis aries GN=CA1 PE=2 SV=2 - [CAH1_SHEEP]	18.39	1	3	4	9		0				0				0				0				0			7.34172	9.58	2	2		0				0				0				0
P00921	Carbonic anhydrase 2 OS=Bos taurus GN=CA2 PE=1 SV=3 - [CAH2_BOVIN]	36.54	1	1	9	290	32.75	27.69	6	11	22.6352	22.69	5	8	43.3751	36.15	7	13	27.8239	36.15	7	12	66.4887	36.54	8	18	76.7348	36.54	8	23	17.7238	15.77	3	6	17.2351	19.23	4	6	63.3221	36.54	8	19	60.357	36.54	8	18	26.682	19.23	4
P00922	Carbonic anhydrase 2 OS=Ovis aries GN=CA2 PE=1 SV=2 - [CAH2_SHEEP]	68.08	1	13	21	549	61.3	57.31	11	19	53.7748	48.85	9	15	77.1065	64.23	11	24	57.175	65.77	12	25	117.231	66.15	13	34	129.104	66.15	13	38	27.3033	19.23	4	10	31.6359	26.15	6	12	185.149	67.31	16	54	158.027	66.54	15	48
Q3SZX4	Carbonic anhydrase 3 OS=Bos taurus GN=CA3 PE=2 SV=3 - [CAH3_BOVIN]	45.38	1	9	9	186	64.6755	28.85	5	20	50.7892	28.85	5	16	38.7583	32.31	6	14	29.8104	28.85	5	14	30.3917	20.77	4	14	22.5765	16.15	3	11	0	4.62	1	1		0				0			0	6.54	1	1	2.14642	10	2
Q95323	Carbonic anhydrase 4 OS=Bos taurus GN=CA4 PE=2 SV=1 - [CAH4_BOVIN]	14.74	1	3	3	5	7.48669	14.74	3	3		0				0				0				0				0				0				0				0				0				0
Q866X7	Carbonic anhydrase-related protein 11 OS=Bos taurus GN=CA11 PE=2 SV=1 - [CAH11_BOVIN]	3.96	2	1	1	1		0				0				0			0	3.96	1	1		0				0				0				0				0				0				0
Q3SZD7	Carbonyl reductase [NADPH] 1 OS=Bos taurus GN=CBR1 PE=2 SV=1 - [CBR1_BOVIN]	49.82	1	14	14	219	59.5733	35.74	8	20	46.6989	20.58	5	14	34.2118	22.74	6	11	33.9152	18.05	5	12	14.9354	17.69	4	6	11.2358	14.08	3	4	9.16226	21.3	4	4	11.0148	21.3	4	4	49.842	27.08	7	16	50.6747	33.57	9	17	6.39453	9.75	2
A4IFA7	Carbonyl reductase family member 4 OS=Bos taurus GN=CBR4 PE=2 SV=1 - [CBR4_BOVIN]	47.68	1	8	8	63	11.2261	19.41	3	3	7.67958	14.35	2	2	5.99822	19.83	3	3	1.76053	14.35	2	2	7.80869	14.35	2	2	9.85006	19.83	3	3	2.93616	5.06	1	1	4.7601	10.55	2	2	22.5567	34.6	6	7	19.6722	29.54	5	6	8.88607	16.88	3
Q3T930	Carboxylesterase 5A (Fragment) OS=Ovis aries GN=CES5A PE=1 SV=1 - [EST5A_SHEEP]	1.84	3	1	1	6		0			1.7576	1.84	1	1		0				0				0				0				0				0				0				0
P00730	Carboxypeptidase A1 OS=Bos taurus GN=CPA1 PE=1 SV=3 - [CBPA1_BOVIN]	6.92	1	2	3	4		0				0			4.39979	5.01	2	2	0	1.91	1	1		0				0				0				0				0				0				0
P00732	Carboxypeptidase B OS=Bos taurus GN=CPB1 PE=1 SV=2 - [CBPB1_BOVIN]	6	1	1	3	6		0				0			1.97349	1.92	1	1	0	1.92	1	1		0				0				0				0				0				0				0
Q2KIG3	Carboxypeptidase B2 OS=Bos taurus GN=CPB2 PE=1 SV=1 - [CBPB2_BOVIN]	6.15	1	1	3	6		0				0			3.82703	4.49	2	2	0	1.89	1	1		0				0				0				0				0				0				0
P04836	Carboxypeptidase E OS=Bos taurus GN=CPE PE=1 SV=2 - [CBPE_BOVIN]	5.26	1	2	2	3		0			0	2.32	1	1		0				0				0				0				0				0			2.2816	2.95	1	1		0				0
Q2KJ83	Carboxypeptidase N catalytic chain OS=Bos taurus GN=CPN1 PE=2 SV=1 - [CBPN_BOVIN]	1.95	1	1	1	22	0	1.95	1	1	2.3068	1.95	1	2	2.08287	1.95	1	2		0			2.44454	1.95	1	1	2.67157	1.95	1	1	2.0229	1.95	1	1	0	1.95	1	1	2.2587	1.95	1	2	2.3417	1.95	1	2	0	1.95	1
A4IFH6	Cardiac phospholamban OS=Bos taurus GN=PLN PE=1 SV=1 - [PPLA_BOVIN]	38.46	1	3	3	53	4.72684	17.31	2	2	5.31177	17.31	2	3	4.14561	17.31	1	2	4.20494	38.46	2	2	2.10118	17.31	1	1	4.78758	38.46	2	2	2.06956	21.15	1	1	1.6746	21.15	1	2	2.71733	17.31	1	1	2.06502	38.46	2	2	0	21.15	1
Q58DK1	Carnitine O-palmitoyltransferase 1, muscle isoform OS=Bos taurus GN=CPT1B PE=2 SV=1 - [CPT1B_BOVIN]	7	1	2	2	4		0				0				0				0				0				0			0	1.3	1	1		0				0				0				0
Q2KJB7	Carnitine O-palmitoyltransferase 2, mitochondrial OS=Bos taurus GN=CPT2 PE=2 SV=1 - [CPT2_BOVIN]	38.3	1	23	23	257	50.2157	21.73	11	17	25.5837	16.11	9	11	23.1838	14.44	8	10	17.1251	10.94	7	8	25.3625	19.91	11	12	17.6496	12.31	8	8	7.35575	7.14	5	5	8.12943	5.62	4	5	52.474	23.1	12	20	59.8573	23.71	12	23	10.3075	6.69	5
P67827	Casein kinase I isoform alpha OS=Bos taurus GN=CSNK1A1 PE=1 SV=1 - [KC1A_BOVIN]	35.69	1	11	11	94	18.9661	24.31	8	8	11.0923	16	5	5	12.3038	15.08	5	6	4.21288	6.46	2	2	19.836	21.23	6	8	7.175	11.08	3	4	4.42948	7.69	2	2	2.4923	3.38	1	1	10.0263	9.23	3	4	7.65374	10.15	3	4	3.90627	6.46	2
P35508	Casein kinase I isoform delta OS=Bos taurus GN=CSNK1D PE=2 SV=2 - [KC1D_BOVIN]	14.46	1	5	5	16	0	2.41	1	1	2.74134	2.41	1	1	0	3.13	1	1	2.0866	2.41	1	1		0				0			2.68575	3.13	1	1		0			5.57414	6.51	2	2	2.19075	3.13	1	1		0
A7E3X2	Casein kinase I isoform gamma-1 OS=Bos taurus GN=CSNK1G1 PE=2 SV=1 - [KC1G1_BOVIN]	8.1	2	4	4	10	3.74349	4.16	2	2	2.13299	2.19	1	1		0				0				0			1.95874	2.19	1	1	0	1.97	1	1	0	1.97	1	1	1.97795	2.19	1	1	2.09046	2.19	1	1		0
P68399	Casein kinase II subunit alpha OS=Bos taurus GN=CSNK2A1 PE=1 SV=1 - [CSK21_BOVIN]	59.08	2	18	20	197	38.4142	26.34	8	11	29.2641	29.16	8	12	35.1005	36.32	11	14	19.4715	29.16	8	9	12.4242	14.58	5	5	32.3042	31.71	9	11	22.7976	26.09	7	7	20.2549	24.04	7	7	29.2562	38.62	10	13	31.1951	30.95	9	11	28.7848	31.46	9
P20427	Casein kinase II subunit alpha' OS=Bos taurus GN=CSNK2A2 PE=1 SV=3 - [CSK22_BOVIN]	49.43	2	12	14	101	13.8283	11.43	4	6	8.83889	10.86	4	7	10.5568	10.86	4	6	7.49239	10.86	4	6	5.80277	7.43	3	3	6.0966	7.43	3	4	6.98251	14.29	3	3	7.57765	10.29	3	3	19.1853	22.29	7	9	11.4797	18	5	5	5.96225	8	3
P67868	Casein kinase II subunit beta OS=Bos taurus GN=CSNK2B PE=1 SV=1 - [CSK2B_BOVIN]	40	1	8	8	74	10.6611	16.74	3	3	4.12437	10.23	2	2	9.88372	17.67	3	3	8.33331	19.07	3	4	9.22144	17.67	3	3	12.7636	28.37	4	4		0			2.37602	5.12	1	1	4.60399	11.63	3	4	16.3378	32.56	6	8	5.09029	12.56	2
Q5E9N5	Caseinolytic peptidase B protein homolog OS=Bos taurus GN=CLPB PE=2 SV=1 - [CLPB_BOVIN]	8.71	1	5	5	16	2.25052	3.99	2	2		0				0				0			2.19123	0.89	1	1	4.16134	2.22	2	2	0	1.62	1	1	1.88765	1.62	1	1	2.33362	1.62	1	1	4.04072	3.99	2	2		0
Q2T9W9	Caspase activity and apoptosis inhibitor 1 OS=Bos taurus GN=CAAP1 PE=2 SV=1 - [CAAP1_BOVIN]	10.22	1	3	3	19	0	4.7	1	1	1.78634	2.21	1	1	2.27805	2.21	1	1	0	3.31	1	1	2.19584	2.21	1	1	4.75341	2.21	1	2	2.12879	2.21	1	1		0			2.13195	2.21	1	1		0				0
Q58D91	Caspase recruitment domain-containing protein 19 OS=Bos taurus GN=CARD19 PE=2 SV=1 - [CAR19_BOVIN]	10.38	1	2	2	5		0				0				0			0	4.92	1	1		0				0				0				0				0				0			2.71861	5.46	1
O75601	Caspase-13 OS=Bos taurus GN=CASP13 PE=1 SV=1 - [CASPD_BOVIN]	22.81	1	9	9	32	2.13516	2.12	1	1	1.95125	2.12	1	1	1.83061	2.12	1	1	1.63824	2.12	1	2		0				0			4.55019	5.31	2	2	2.00263	2.12	1	1	8.08369	6.37	2	3	6.83826	5.04	2	3	2.5203	2.92	1
Q08DY9	Caspase-3 OS=Bos taurus GN=CASP3 PE=2 SV=1 - [CASP3_BOVIN]	24.36	1	5	6	65	5.3104	6.91	2	2	10.8903	6.91	2	4	10.2365	6.91	2	4	7.92458	6.91	2	3	2.53069	2.91	1	1	2.56286	2.91	1	1	4.04383	2.91	1	2	3.3633	4	1	1	13.9249	12.36	3	6	10.4332	10.91	3	4	9.23168	6.91	2
Q3T0P5	Caspase-6 OS=Bos taurus GN=CASP6 PE=2 SV=1 - [CASP6_BOVIN]	61.77	2	20	21	234	33.1214	29.01	8	14	29.4887	26.62	8	12	35.3793	35.15	10	14	21.6511	31.74	10	12	38.2918	49.83	11	15	21.5488	39.93	9	10	8.75133	13.65	5	6	5.18759	10.24	3	3	27.0821	32.08	9	10	28.4465	35.84	12	13	18.214	20.14	6
P00432	Catalase OS=Bos taurus GN=CAT PE=1 SV=3 - [CATA_BOVIN]	44.21	1	20	20	396	71.446	30.74	13	26	83.8566	32.07	12	26	72.2869	35.48	13	22	83.5085	39.28	17	30	36.7466	22.01	9	14	30.2578	22.58	9	10	21.9339	15.75	6	8	23.5353	21.25	9	9	75.1208	36.05	14	28	55.4846	30.93	10	18	23.0242	18.6	8
A0QGA4	Catalase-peroxidase OS=Mycobacterium avium (strain 104) GN=katG PE=3 SV=1 - [KATG_MYCA1]	1.87	2	1	1	2		0				0				0				0				0				0				0				0			1.98297	1.87	1	1	2.37466	1.87	1	1
Q73WB6	Catalase-related peroxidase OS=Mycobacterium paratuberculosis (strain ATCC BAA-968 / K-10) GN=MAP_2744c PE=1 SV=1 - [CRPE_MYCPA]	2.88	1	1	1	1		0				0				0				0				0				0				0				0				0				0
A7MBI7	Catechol O-methyltransferase OS=Bos taurus GN=COMT PE=2 SV=1 - [COMT_BOVIN]	19.85	1	5	5	56	8.51522	9.19	3	4	2.36894	5.51	2	2	3.15857	6.25	2	2	2.54108	3.68	1	1		0			3.40804	5.51	2	2	4.29796	5.51	1	2	1.71586	5.51	1	1	4.17168	5.15	1	1	6.20573	9.19	3	3	9.08043	11.76	3
Q3MHM6	Catenin alpha-1 OS=Bos taurus GN=CTNNA1 PE=2 SV=1 - [CTNA1_BOVIN]	62.69	1	56	56	830	255.989	52.43	36	67	218.967	49.67	32	59	144.264	41.61	28	43	105.745	43.38	27	38	132.301	40.84	28	41	108.267	37.97	23	35	75.9497	26.82	19	26	70.4447	31.46	21	26	200.242	51.88	36	56	175.763	44.26	28	53	72.5525	28.26	19
Q0VCX4	Catenin beta-1 OS=Bos taurus GN=CTNNB1 PE=1 SV=1 - [CTNB1_BOVIN]	55.31	1	28	34	490	97.2839	34.31	19	31	80.291	31.37	18	29	54.9301	28.81	17	21	35.0911	27.02	15	17	69.0205	27.4	17	27	58.2138	20.61	14	23	13.2871	9.86	7	8	30.9076	14.08	10	13	111.686	38.54	23	39	108.618	39.31	21	36	27.8442	15.11	10
P54230	Cathelicidin-1 OS=Ovis aries GN=CATHL1A PE=2 SV=1 - [CTHL1_SHEEP]	64.52	2	11	13	153	1.82	5.32	1	2	1.77672	5.16	1	1	2.57	6.9	1	2		0			3.09058	10.32	1	1		0			2.54644	24.23	3	3	3.61	30.23	4	4	74.6368	64.52	10	22	70.8365	64.52	11	21	8.62	39.2	5
P79362	Cathelicidin-2 OS=Ovis aries GN=CATHL2 PE=2 SV=1 - [CTHL2_SHEEP]	51.7	4	6	9	99	9.06929	18.75	3	3	9.60894	24.43	3	3	3.16381	9.66	1	1	2.91236	9.66	1	1		0				0			2.50321	9.66	2	4	2.03942	9.66	2	4	31.4684	32.39	5	10	29.2915	32.39	6	10	8.29911	20.43	2
P50415	Cathelicidin-3 OS=Ovis aries GN=CATHL3 PE=1 SV=1 - [CTHL3_SHEEP]	44.74	1	6	8	29		0			1.77672	4.21	1	1	2.08246	4.21	1	1		0				0				0				0				0			14.7804	26.84	6	7	9.73566	13.16	3	4
P56425	Cathelicidin-7 OS=Bos taurus GN=CATHL7 PE=2 SV=1 - [CTHL7_BOVIN]	18.18	3	1	4	20	0	4.85	1	1		0				0				0				0				0				0				0			6.93956	13.33	3	4	6.43811	8.48	2	3		0
P49929	Cathelin-related peptide SC5 OS=Ovis aries PE=1 SV=1 - [SC52_SHEEP]	33.75	5	2	5	30	0	5	1	1	1.77672	21.25	2	2	2.08246	5	1	1		0				0				0				0				0			10.0924	33.75	5	6	10.3079	17.5	4	5
P83205	Cathepsin B (Fragment) OS=Ovis aries GN=CTSB PE=1 SV=1 - [CATB_SHEEP]	80	1	1	1	14		0				0												0							3.32357	80	1	3	3.50082	80	1	3		0				0
P07688	Cathepsin B OS=Bos taurus GN=CTSB PE=1 SV=5 - [CATB_BOVIN]	25.07	1	9	9	167	15.2961	14.33	3	5	17.6758	16.72	4	7	25.6016	16.72	4	9	12.9011	16.72	4	6	19.5738	14.33	3	7	25.9811	16.72	4	9	6.39913	5.37	2	4	10.3285	5.37	2	5	97.176	25.07	9	28	70.3804	25.07	7	21	6.28259	5.37	2
Q9MZS8	Cathepsin D (Fragment) OS=Ovis aries GN=CTSD PE=1 SV=1 - [CATD_SHEEP]	41.37	1	7	18	556	80.9588	24.11	8	24	67.7827	26.58	8	20	74.2612	35.34	11	24	52.046	30.41	11	21	58.4438	34.25	9	18	58.166	31.23	9	20	51.246	24.11	7	17	37.1609	19.18	6	13	213.067	41.37	15	66	173.758	37.26	14	59
P80209	Cathepsin D OS=Bos taurus GN=CTSD PE=1 SV=2 - [CATD_BOVIN]	41.54	1	9	20	492	54.3205	20.77	7	17	46.0585	23.08	8	16	45.5618	28.46	9	17	37.9772	21.03	8	19	53.5327	28.46	8	18	51.1095	28.46	9	19	36.9323	20.26	6	14	27.1355	15.64	5	13	169.132	39.23	16	64	154.944	35.9	16	62	35.4526	15.64	5
Q5E968	Cathepsin K OS=Bos taurus GN=CTSK PE=2 SV=2 - [CATK_BOVIN]	48.94	1	12	14	80		0				0			2.41506	14.29	2	2		0			10.1295	14.59	3	4	2.43654	4.26	1	1	2.32423	3.04	1	1		0			83.5155	46.81	13	25	81.4751	43.47	12	29	7.98392	14.59	3
Q10991	Cathepsin L1 OS=Ovis aries GN=CTSL PE=1 SV=1 - [CATL1_SHEEP]	17.05	3	2	4	20		0			2.31061	5.53	1	1	2.10265	5.53	1	1		0			2.84734	3.69	1	1	2.28226	5.53	1	1		0				0			5.87142	17.05	4	4	4.48167	9.22	3	5
P25326	Cathepsin S OS=Bos taurus GN=CTSS PE=1 SV=2 - [CATS_BOVIN]	27.49	1	8	8	70	7.80066	5.74	2	2	2.67121	5.74	2	2	5.46516	7.55	2	2	2.95525	3.93	1	1	2.8878	5.74	2	2	3.8993	5.74	1	1	3.0156	5.74	2	2	7.9311	5.74	2	2	35.1149	27.49	7	15	24.1509	16.31	5	10	6.77117	7.55	3
P05689	Cathepsin Z OS=Bos taurus GN=CTSZ PE=2 SV=2 - [CATZ_BOVIN]	46.38	1	12	12	246	37.8391	32.24	6	11	23.5573	27.63	6	10	34.6556	27.63	6	11	11.6757	26.64	5	7	34.9631	36.18	7	13	26.781	29.93	6	10	7.06939	13.49	3	4	10.8534	12.5	3	3	68.3088	42.43	11	21	57.1581	41.78	10	17	20.3842	18.09	4
P11456	Cation-dependent mannose-6-phosphate receptor OS=Bos taurus GN=M6PR PE=1 SV=1 - [MPRD_BOVIN]	40.86	1	9	9	138	13.8064	20.79	4	5	14.8575	20.79	4	5	17.2183	19	4	5	18.158	15.41	3	6	14.4021	10.39	2	4	9.89279	18.28	4	4	18.246	15.41	3	6	11.3612	8.24	2	3	44.0519	18.28	4	13	44.194	25.09	6	13	6.72747	14.7	3
P00760	Cationic trypsin OS=Bos taurus PE=1 SV=3 - [TRY1_BOVIN]	64.23	1	13	13	120	8.99126	17.48	3	3	11.2471	20.33	3	3	13.5298	28.46	5	5	10.4006	23.98	4	4	28.9345	39.02	5	7	18.7843	40.24	7	7	52.1407	38.21	7	17	64.4298	36.99	7	20	20.5765	33.33	5	6	9.82413	18.7	3	4	59.9652	47.56	7
P08169	Cation-independent mannose-6-phosphate receptor OS=Bos taurus GN=IGF2R PE=1 SV=2 - [MPRI_BOVIN]	19.97	1	39	39	220	10.3715	1.56	4	4	18.7798	3.56	6	6	18.9663	3.56	7	8	7.44941	2.32	5	5	16.8364	2.4	6	8	9.29788	2.64	5	5	18.7536	3.04	8	8	10.8589	3.68	7	8	119.356	15.37	29	42	114.267	13.77	28	40	35.6647	5.56	11
P79132	Caveolin-1 OS=Bos taurus GN=CAV1 PE=2 SV=1 - [CAV1_BOVIN]	65.73	1	13	15	331	59.8931	42.7	9	21	65.6025	45.51	10	23	33.3485	31.46	6	11	33.3744	59.55	10	17	52.2897	50	9	18	41.781	37.64	7	19	25.0448	30.34	6	13	36.6339	36.52	7	16	45.056	31.46	6	16	27.8375	31.46	6	12	11.9825	26.97	4
Q09YJ1	Caveolin-2 OS=Ovis aries GN=CAV2 PE=3 SV=1 - [CAV2_SHEEP]	37.04	2	4	4	30	12.2738	20.99	2	3	9.18725	17.28	2	3	10.708	29.63	3	3	9.99543	28.4	3	3	10.6088	37.04	4	4	6.67073	19.75	2	2		0				0			6.62907	17.28	2	2	10.6126	28.4	3	3
Q2KI43	Caveolin-3 OS=Bos taurus GN=CAV3 PE=2 SV=1 - [CAV3_BOVIN]	11.92	1	1	3	60	10.7223	6.62	2	5	6.74431	6.62	1	3	2.40755	6.62	1	1	5.40561	6.62	1	3	6.44818	6.62	2	4	8.54014	6.62	2	6	6.23503	11.92	2	3	4.62372	6.62	1	2	5.04411	6.62	1	3	4.97517	6.62	1	3	1.98306	6.62	1
Q17QM9	CB1 cannabinoid receptor-interacting protein 1 OS=Bos taurus GN=CNRIP1 PE=2 SV=1 - [CNRP1_BOVIN]	51.83	1	5	6	38		0			12.2659	19.51	3	4	4.32142	6.71	1	2	1.97542	6.71	1	2	2.62656	6.71	1	1	1.85008	9.76	1	1	2.97546	9.76	1	1	2.61051	9.76	1	1	5.47721	16.46	2	3	10.8412	29.88	3	4	2.37114	9.76	1
Q2HJ17	C-C chemokine receptor type 5 OS=Bos taurus GN=CCR5 PE=2 SV=1 - [CCR5_BOVIN]	3.41	1	1	1	2		0				0				0				0				0				0				0				0				0				0			2.58769	3.41	1
Q1WLP9	C-C chemokine receptor type 9 OS=Ovis aries GN=CCR9 PE=2 SV=1 - [CCR9_SHEEP]	2.45	1	2	2	2	0	1.91	1	1		0				0				0				0				0				0				0				0				0
O02755	CCAAT/enhancer-binding protein beta OS=Bos taurus GN=CEBPB PE=3 SV=1 - [CEBPB_BOVIN]	2.01	1	1	1	1		0				0				0				0				0				0				0				0			1.7494	2.01	1	1		0				0
O02756	CCAAT/enhancer-binding protein delta OS=Bos taurus GN=CEBPD PE=2 SV=1 - [CEBPD_BOVIN]	3.91	2	1	1	5		0				0				0				0				0				0				0				0				0				0			0	3.91	1
O77728	CCAAT/enhancer-binding protein epsilon OS=Ovis aries GN=CEBPE PE=2 SV=1 - [CEBPE_SHEEP]	6.41	1	2	2	15	1.95139	6.41	2	2		0			2.32721	6.41	1	1		0			1.91497	4.27	1	1		0				0				0				0			4.3072	6.41	1	2
Q3T0B9	CCAAT/enhancer-binding protein gamma OS=Bos taurus GN=CEBPG PE=2 SV=1 - [CEBPG_BOVIN]	4.7	1	1	1	1		0				0				0				0				0				0				0				0				0				0				0
A4IFB6	CCR4-NOT transcription complex subunit 10 OS=Bos taurus GN=CNOT10 PE=2 SV=1 - [CNO10_BOVIN]	12.38	1	7	7	28	5.95682	3.77	2	2	5.35961	3.77	2	2	2.69871	1.62	1	1	1.77237	1.62	1	1		0			2.82346	1.62	1	1	2.53713	4.44	3	3	3.97402	3.1	2	2	5.36432	6.73	3	3	4.30286	5.11	3	3	2.65765	1.62	1
Q3ZC01	CCR4-NOT transcription complex subunit 7 OS=Bos taurus GN=CNOT7 PE=2 SV=1 - [CNOT7_BOVIN]	24.56	1	5	5	48	16.1911	17.54	4	5	8.41147	7.37	2	3	11.2486	12.28	3	4	4.86574	15.44	3	3	4.94191	7.37	2	2	5.29372	7.37	2	2		0				0			14.4211	19.3	4	4	9.60386	14.39	3	3	0	7.37	2
Q3ZBH3	CD151 antigen OS=Bos taurus GN=CD151 PE=2 SV=1 - [CD151_BOVIN]	26.48	1	9	9	94	13.2001	19.37	5	6	19.5303	19.37	5	7	18.7567	13.04	3	6	6.99272	10.28	3	4	20.6255	19.37	5	9	24.7849	19.76	6	8	3.12564	5.93	1	1	6.62802	9.09	2	3	8.15994	9.49	3	4	6.7861	9.09	2	2	5.56778	5.93	1
Q9BH13	CD166 antigen OS=Bos taurus GN=ALCAM PE=2 SV=1 - [CD166_BOVIN]	38.59	1	18	18	146	19.1098	11.66	5	7	20.7366	13.38	4	7	30.5198	22.47	10	12	11.2851	14.75	6	6	20.5329	10.46	6	8	10.4718	10.98	5	5	14.939	13.72	6	6	17.3239	14.75	5	6	34.9719	21.61	9	12	27.2028	20.93	9	12	12.1811	11.32	4
A8WH74	CD302 antigen OS=Bos taurus GN=CD302 PE=2 SV=1 - [CD302_BOVIN]	6.03	1	1	1	12		0			1.89307	6.03	1	1	0	6.03	1	1		0			2.35901	6.03	1	1	3.44175	6.03	1	1	3.09209	6.03	1	1	3.2144	6.03	1	1	7.14079	6.03	1	2	6.27749	6.03	1	2		0
Q29423	CD44 antigen OS=Bos taurus GN=CD44 PE=2 SV=1 - [CD44_BOVIN]	14.48	1	6	6	46	5.71462	3.55	2	2	2.35758	2.19	1	1	2.35148	2.19	1	1	6.02176	3.55	2	2	4.37233	2.19	1	2	4.02705	5.74	2	2	1.63422	6.28	2	2	1.7918	3.55	1	1	10.5031	8.47	4	5	9.23701	7.1	3	3		0
Q9XSK2	CD63 antigen OS=Bos taurus GN=CD63 PE=2 SV=4 - [CD63_BOVIN]	7.59	1	2	2	52	8.87739	7.59	2	4	8.24952	7.59	2	3	7.71736	7.59	2	3	9.85534	4.22	1	3	6.48831	4.22	1	2	5.56431	4.22	1	2	5.38137	4.22	1	3	4.78523	4.22	1	2	10.5169	7.59	2	4	6.50615	7.59	2	3	6.4791	4.22	1
Q3ZCD0	CD81 antigen OS=Bos taurus GN=CD81 PE=2 SV=1 - [CD81_BOVIN]	22.88	1	4	4	151	48.1404	9.75	2	9	55.6487	18.22	2	12	21.7744	8.47	1	5	28.3407	11.86	2	7	35.4216	11.86	2	10	37.5903	8.47	1	8	16.5584	8.47	1	6	14.506	11.86	2	6	38.4226	13.14	3	8	45.3209	9.75	2	10	21.9707	11.86	2
P30932	CD9 antigen OS=Bos taurus GN=CD9 PE=2 SV=2 - [CD9_BOVIN]	12.39	1	4	4	84	6.46292	8.41	2	4	13.788	8.41	2	6	13.1883	9.29	3	6	11.9964	8.41	2	5	7.10246	8.41	2	3	4.00299	3.54	1	2	7.89203	3.54	1	4	5.95621	8.41	2	4	16.3737	11.5	3	8	11.311	8.41	2	5	4.20148	3.54	1
Q8SQA4	CD97 antigen OS=Bos taurus GN=CD97 PE=2 SV=1 - [CD97_BOVIN]	8.45	1	6	6	37	2.14118	1.23	1	1	2.71032	1.23	1	1	2.44783	1.23	1	1	2.15367	1.23	1	1	3.59382	1.91	1	1		0			2.17702	1.91	1	2	1.8635	1.91	1	1	12.7186	8.45	5	5	10.2572	4.36	3	4	7.82249	3.27	3
Q17QW1	Cdc42 effector protein 1 OS=Bos taurus GN=CDC42EP1 PE=2 SV=1 - [BORG5_BOVIN]	3.05	1	1	1	1		0				0				0				0			0	3.05	1	1		0				0				0				0				0				0
Q08DN6	Cdc42 effector protein 2 OS=Bos taurus GN=CDC42EP2 PE=2 SV=1 - [BORG1_BOVIN]	13.81	1	2	2	4	3.27691	8.57	1	1	1.6071	5.24	1	1		0				0				0				0				0				0				0				0				0
Q5BIS3	CDC42 small effector protein 1 OS=Bos taurus GN=CDC42SE1 PE=3 SV=1 - [C42S1_BOVIN]	15.19	1	1	1	2		0				0				0				0				0				0				0				0				0				0			0	15.19	1
A6QLJ4	CDC42 small effector protein 2 OS=Bos taurus GN=CDC42SE2 PE=3 SV=1 - [C42S2_BOVIN]	66.67	1	1	1	1		0				0				0				0				0				0				0				0				0				0				0
Q3ZBU2	CDGSH iron-sulfur domain-containing protein 1 OS=Bos taurus GN=CISD1 PE=1 SV=1 - [CISD1_BOVIN]	53.77	1	5	5	88	29.0135	43.4	4	7	28.2991	53.77	5	10	7.03658	14.15	1	2	6.48876	12.26	1	2	4.03155	26.42	2	2		0			8.88026	26.42	2	3	11.8867	26.42	2	4	23.4023	43.4	4	7	31.2703	53.77	5	10	8.79987	26.42	2
Q05B71	CDGSH iron-sulfur domain-containing protein 2 OS=Bos taurus GN=CISD2 PE=2 SV=1 - [CISD2_BOVIN]	42.22	1	6	6	94	18.3808	31.11	4	6	10.8542	16.3	2	3	9.80036	21.48	3	4	14.5251	31.11	4	7	11.9218	20.74	3	5	9.5389	21.48	3	5	9.1245	16.3	2	4	7.69191	21.48	3	3	15.3024	21.48	3	5	17.4023	31.11	4	7	8.01054	25.19	3
Q5E9X8	Cell cycle checkpoint control protein RAD9B OS=Bos taurus GN=RAD9B PE=2 SV=1 - [RAD9B_BOVIN]	1.58	1	1	1	1		0				0				0				0			0	1.58	1	1		0				0				0				0				0				0
Q17QL5	Cell cycle control protein 50A OS=Bos taurus GN=TMEM30A PE=1 SV=1 - [CC50A_BOVIN]	11.36	1	4	4	17		0			1.82017	2.22	1	1		0				0				0				0			1.79844	2.22	1	1	0	2.22	1	1	5.585	5.82	2	2	1.9544	2.22	1	1	4.943	5.54	2
F1MN90	Cell death activator CIDE-3 OS=Bos taurus GN=CIDEC PE=2 SV=1 - [CIDEC_BOVIN]	3.15	1	1	1	1		0				0				0				0				0				0				0				0				0				0				0
A7MB47	Cell differentiation protein RCD1 homolog OS=Bos taurus GN=RQCD1 PE=2 SV=1 - [RCD1_BOVIN]	42.14	1	10	10	58	14.3296	20.07	5	5	11.1388	14.38	3	3	7.63387	13.71	3	3	8.48789	14.72	3	3	8.50559	12.37	3	3	5.4734	8.36	2	2	0	3.68	1	1	5.38759	12.37	3	3	14.9254	20.4	4	5	9.23937	20.74	4	4	5.97723	10.37	3
Q2KJ93	Cell division control protein 42 homolog OS=Bos taurus GN=CDC42 PE=1 SV=1 - [CDC42_BOVIN]	67.02	1	14	15	329	47.244	44.5	9	18	52.0771	48.17	8	20	39.1932	39.27	7	16	40.1086	41.36	7	14	34.4646	32.46	6	14	36.5133	37.17	6	14	21.5915	27.75	5	8	23.939	34.55	6	9	79.0337	51.31	12	28	72.4398	50.79	11	24	14.8112	33.51	5
Q2KJC1	Cell division cycle 5-like protein OS=Bos taurus GN=CDC5L PE=2 SV=1 - [CDC5L_BOVIN]	41.02	1	23	23	110	16.0672	11.22	5	5	19.4563	16.46	7	8	4.07389	8.35	4	4	8.29706	4.61	3	3	6.46165	3.49	2	2	6.68019	6.36	5	5	6.69546	3.87	2	2	18.2166	13.72	7	8	19.6098	8.35	6	8	13.4544	5.86	4	5	13.4349	8.48	5
Q2YDG3	Cell division cycle protein 123 homolog OS=Bos taurus GN=CDC123 PE=2 SV=1 - [CD123_BOVIN]	7.76	1	2	2	3		0				0			0	3.28	1	1		0				0				0				0				0				0			1.91781	4.48	1	1		0
A1A4R8	Cell division cycle protein 23 homolog OS=Bos taurus GN=CDC23 PE=2 SV=1 - [CDC23_BOVIN]	13.4	1	7	7	10	3.90549	2.85	1	1		0			1.90201	1.84	1	1		0				0				0				0				0			4.63406	4.52	2	2		0				0
A7Z061	Cell division cycle protein 27 homolog OS=Bos taurus GN=CDC27 PE=2 SV=1 - [CDC27_BOVIN]	2.42	1	2	2	2		0				0			0	1.21	1	1		0				0				0				0				0				0				0				0
Q3T0Q6	Cellular nucleic acid-binding protein OS=Bos taurus GN=CNBP PE=2 SV=1 - [CNBP_BOVIN]	58.24	1	8	8	52	5.46924	12.94	2	2	26.9501	30	4	8		0			2.28279	4.71	1	1		0				0			3.33571	7.65	1	1	9.43333	16.47	2	3	12.9477	31.76	3	4	10.1416	22.35	3	3	5.61891	12.35	2
P62964	Cellular retinoic acid-binding protein 1 OS=Bos taurus GN=CRABP1 PE=1 SV=2 - [RABP1_BOVIN]	29.93	1	3	4	8		0				0				0				0				0				0				0				0				0				0				0
Q5PXY7	Cellular retinoic acid-binding protein 2 OS=Bos taurus GN=CRABP2 PE=2 SV=3 - [RABP2_BOVIN]	18.84	1	2	3	9		0				0			0	6.52	1	1	1.7323	6.52	1	1		0				0				0				0			1.85065	6.52	1	1	2.47842	13.77	2	2		0
Q2TBN3	Centrin-2 OS=Bos taurus GN=CETN2 PE=2 SV=1 - [CETN2_BOVIN]	76.74	1	10	10	132	37.9258	62.21	7	13	38.2063	48.26	6	12	24.0677	36.05	5	9	10.3705	28.49	4	6	11.7911	37.79	5	6	8.48701	27.91	4	5	7.59216	26.16	3	3	9.23494	31.4	4	4	25.1755	41.28	5	8	23.1144	41.28	5	8	9.16511	35.47	5
Q3T0L1	Centromere protein H OS=Bos taurus GN=CENPH PE=2 SV=1 - [CENPH_BOVIN]	2.87	1	1	1	3	1.84928	2.87	1	1		0				0				0			1.60884	2.87	1	1		0				0				0				0				0				0
A0JN62	Centrosomal protein of 120 kDa OS=Bos taurus GN=CEP120 PE=2 SV=2 - [CE120_BOVIN]	0.71	1	1	1	6		0				0				0				0			0	0.71	1	1		0				0				0				0			0	0.71	1	1		0
Q9TU23	Centrosomal protein of 290 kDa (Fragment) OS=Bos taurus GN=CEP290 PE=1 SV=2 - [CE290_BOVIN]	1.43	1	1	3	4		0				0				0				0				0				0			0	0.54	1	1	1.6881	0.54	1	1		0				0				0
F1MUG2	Centrosomal protein of 41 kDa OS=Bos taurus GN=CEP41 PE=3 SV=2 - [CEP41_BOVIN]	8.31	1	2	2	2	2.32794	3.49	1	1	1.69705	4.83	1	1		0				0				0				0				0				0				0				0				0
Q3ZBF8	Ceramide synthase 2 OS=Bos taurus GN=CERS2 PE=2 SV=1 - [CERS2_BOVIN]	17.37	1	5	5	24	6.73883	9.47	2	2	6.32577	9.47	2	2	3.44056	4.21	1	1		0			2.04732	5.26	1	1	0	5.26	1	1	2.09462	2.37	1	1	2.0726	2.37	1	1	11.0281	11.58	3	3	8.08171	9.47	2	2		0
Q0VCQ0	Ceramide-1-phosphate transfer protein OS=Bos taurus GN=CPTP PE=2 SV=1 - [CPTP_BOVIN]	4.67	1	1	1	1		0				0				0				0				0				0				0				0				0				0				0
Q1ZYR0	Ceroid-lipofuscinosis neuronal protein 5 OS=Bos taurus GN=CLN5 PE=2 SV=1 - [CLN5_BOVIN]	15.36	2	4	4	9		0				0			5.60684	8.94	2	2	0	6.42	1	1		0				0				0				0			2.52823	3.91	1	1	2.55157	3.91	1	1		0
Q9XT27	Ceruloplasmin OS=Ovis aries GN=CP PE=2 SV=1 - [CERU_SHEEP]	62.12	1	60	60	828	100.964	27.77	17	26	128.9	28.44	20	37	97.5864	31.68	22	34	79.1166	27.77	20	30	178.386	38.65	27	48	172.784	37.6	27	46	31.6921	16.89	11	13	33.2529	19.18	12	16	118.57	30.25	20	38	71.3592	27	20	29
P14099	cGMP-dependent 3',5'-cyclic phosphodiesterase OS=Bos taurus GN=PDE2A PE=1 SV=2 - [PDE2A_BOVIN]	6.73	1	4	4	7		0				0			5.12453	3.04	2	2		0				0				0				0				0				0				0				0
P00516	cGMP-dependent protein kinase 1 OS=Bos taurus GN=PRKG1 PE=1 SV=2 - [KGP1_BOVIN]	24.89	1	15	15	75	13.0693	5.81	3	5	13.8567	9.24	5	6	9.55566	6.11	3	4	4.83014	2.24	1	2	10.4085	7.6	4	4	7.61682	6.56	3	4	3.98092	4.47	3	3	2.31236	2.24	1	1	6.04089	5.37	3	3	0	2.24	1	1		0
Q28156	cGMP-specific 3',5'-cyclic phosphodiesterase OS=Bos taurus GN=PDE5A PE=1 SV=1 - [PDE5A_BOVIN]	16.18	1	12	12	35	7.62149	3.93	2	2	9.95212	3.35	2	3	5.16791	3.01	2	2	9.21922	8.67	6	6	5.06456	2.89	2	2	5.5833	3.7	2	2	0	1.73	1	1		0			2.08301	1.16	1	1	1.75902	0.69	1	1		0
A0QLZ6	Chaperone protein DnaK OS=Mycobacterium avium (strain 104) GN=dnaK PE=3 SV=1 - [DNAK_MYCA1]	5.62	2	1	3	76	17.136	5.62	3	6	13.3115	5.62	3	5	14.2438	3.69	2	5	12.0436	3.69	2	4	12.7895	3.69	2	5	8.71069	3.69	2	4	3.80484	1.12	1	2	3.99663	1.12	1	2	7.50718	3.69	2	3	4.18802	1.12	1	2
A0QEJ0	Chaperone protein HtpG OS=Mycobacterium avium (strain 104) GN=htpG PE=3 SV=1 - [HTPG_MYCA1]	4.35	2	1	3	116	22.228	2.17	2	5	16.1684	2.17	2	4	27.0165	2.17	2	7	26.8162	2.17	2	7	9.73618	2.17	2	3	18.2904	2.17	2	5	23.7553	2.17	2	6	22.2241	2.17	2	6	20.9973	2.17	2	6	21.8904	2.17	2	6
Q5E994	Charged multivesicular body protein 1b OS=Bos taurus GN=CHMP1B PE=2 SV=1 - [CHM1B_BOVIN]	22.61	1	6	6	55	9.02582	15.08	4	5	8.32353	8.54	2	3	14.7504	15.58	4	6	7.46094	8.54	2	3	8.53087	19.6	5	6	11.389	16.08	4	5	2.45014	4.52	1	1		0			7.80429	15.58	4	4	2.05593	7.04	2	2		0
Q3SX42	Charged multivesicular body protein 2b OS=Bos taurus GN=CHMP2B PE=2 SV=1 - [CHM2B_BOVIN]	35.21	1	10	11	19	3.19337	5.16	1	1		0				0				0			1.91116	3.76	2	2		0				0				0			0	3.29	1	1	8.24612	21.6	6	6	2.37469	4.69	1
Q58CS7	Charged multivesicular body protein 3 OS=Bos taurus GN=CHMP3 PE=2 SV=4 - [CHMP3_BOVIN]	35.14	1	9	9	57	0	3.6	1	1	4.65294	12.16	3	3	13.9223	21.17	5	6	8.43116	16.22	4	4	5.29401	11.71	3	3	7.47421	16.67	4	4	1.85997	3.6	1	1	2.17856	4.05	1	1	6.17251	17.57	4	4	2.45138	6.76	2	2	4.19673	8.56	2
A2VDY3	Charged multivesicular body protein 4a OS=Bos taurus GN=CHMP4A PE=2 SV=1 - [CHM4A_BOVIN]	29.28	1	7	7	44		0			12.0334	15.32	3	3	7.00044	19.37	3	3	5.50301	6.31	1	2	2.87158	6.31	1	1	3.09321	6.31	1	1	5.002	10.81	2	2	4.85592	10.81	2	2	11.0174	14.86	2	3	16.0079	19.37	3	5	0	6.31	1
Q5EAB4	Chitinase domain-containing protein 1 OS=Bos taurus GN=CHID1 PE=2 SV=1 - [CHID1_BOVIN]	26.46	1	9	9	58	15.7558	11.7	5	6	0	1.53	1	1	5.24459	2.29	1	2	6.33435	6.11	3	3	10.1901	12.47	4	4	4.65793	4.58	2	2	1.72785	2.29	1	1	1.95511	2.29	1	1	3.21795	2.29	1	1	8.09687	5.6	3	4		0
P30922	Chitinase-3-like protein 1 OS=Bos taurus GN=CHI3L1 PE=1 SV=3 - [CH3L1_BOVIN]	24.8	1	1	9	30		0				0				0				0				0				0			3.1836	6.27	2	2	2.80734	3.66	1	1	13.3541	12.01	4	4	16.5646	12.53	5	7	2.83934	3.66	1
Q6TMG6	Chitinase-3-like protein 1 OS=Ovis aries GN=CHI3L1 PE=1 SV=1 - [CH3L1_SHEEP]	39.61	1	4	12	45		0				0				0				0				0				0			6.65813	11.91	3	3	2.80734	3.88	1	1	16.2211	15.51	4	5	24.5435	20.5	6	9
Q1LZF8	Chloride channel CLIC-like protein 1 OS=Bos taurus GN=CLCC1 PE=2 SV=1 - [CLCC1_BOVIN]	6.09	1	3	3	3		0				0				0				0				0				0				0				0				0				0				0
Q5E9B7	Chloride intracellular channel protein 1 OS=Bos taurus GN=CLIC1 PE=2 SV=3 - [CLIC1_BOVIN]	79.67	1	18	18	581	156.121	48.13	10	39	149.493	48.13	10	38	90.9221	49.38	8	26	69.8037	51.45	9	23	76.5649	47.72	8	22	56.0868	43.98	7	15	54.2442	47.72	8	15	46.8323	43.98	7	14	112.302	47.3	9	31	101.779	45.64	9	30	64.0818	43.98	7
Q9XSA7	Chloride intracellular channel protein 4 OS=Bos taurus GN=CLIC4 PE=2 SV=3 - [CLIC4_BOVIN]	69.17	1	14	15	187	42.0246	35.57	6	9	37.2399	35.57	6	10	31.9725	35.18	5	10	27.6751	42.69	7	12	26.0894	26.88	5	7	22.3301	25.69	4	6	27.8169	37.55	7	8	23.7081	34.78	6	9	46.1674	32.02	6	12	32.6206	30.43	5	8	9.68008	18.97	3
P35526	Chloride intracellular channel protein 5 OS=Bos taurus GN=CLIC5 PE=2 SV=1 - [CLIC5_BOVIN]	30.66	1	11	12	93	24.1014	21.51	6	7	23.8436	19.22	5	7	9.78084	10.53	3	3	10.5668	16.48	4	6	2.37202	6.18	2	2		0			0	5.49	1	1	4.11513	6.86	2	2	6.14859	4.12	2	2	7.44608	11.21	4	5	7.41295	9.38	3
P79202	Cholesterol side-chain cleavage enzyme, mitochondrial OS=Ovis aries GN=CYP11A1 PE=1 SV=1 - [CP11A_SHEEP]	4.04	1	2	2	3	2.04708	1.35	1	1	2.16379	1.35	1	1		0				0				0			0	2.69	1	1		0				0				0				0
A5D7H3	Choline transporter-like protein 2 OS=Bos taurus GN=SLC44A2 PE=2 SV=1 - [CTL2_BOVIN]	14.16	1	8	8	44	16.3018	6.66	3	5	9.12859	6.66	3	3	7.01234	5.38	2	4	2.24035	3.68	2	2	8.11785	6.37	3	3	3.2742	2.97	1	1		0				0			10.6226	7.08	4	4	2.451	1.27	1	1		0
A3KMY4	Choline transporter-like protein 4 OS=Bos taurus GN=SLC44A4 PE=2 SV=1 - [CTL4_BOVIN]	1.84	1	1	1	1		0				0				0				0				0				0				0				0				0				0				0
Q1LZE6	Cholinephosphotransferase 1 OS=Bos taurus GN=CHPT1 PE=2 SV=1 - [CHPT1_BOVIN]	2.96	1	1	1	7		0				0			2.98416	2.96	1	1	2.01576	2.96	1	1		0				0				0				0			1.77374	2.96	1	1	2.17875	2.96	1	1		0
P32749	Cholinesterase OS=Bos taurus GN=BCHE PE=2 SV=2 - [CHLE_BOVIN]	6.48	1	3	3	11	0	3.49	1	1		0				0			0	3.49	1	1		0			0	3.49	1	1		0				0				0				0				0
A6QLA6	Chromatin assembly factor 1 subunit A OS=Bos taurus GN=CHAF1A PE=2 SV=1 - [CAF1A_BOVIN]	2.39	1	2	2	5	2.02412	1.66	1	1		0				0				0			1.62303	0.73	1	1	1.82587	0.73	1	1		0				0				0				0				0
Q32LD1	Chromatin complexes subunit BAP18 OS=Bos taurus GN=BAP18 PE=2 SV=1 - [BAP18_BOVIN]	24.42	1	3	3	18	6.15266	8.14	1	2	2.29808	8.14	1	1		0			2.72586	8.14	1	1	1.65241	8.72	1	1	1.82581	8.72	1	1	2.72069	8.14	1	1		0			7.31999	8.14	1	2	3.73539	8.14	1	1		0
Q58CU0	Chromatin modification-related protein MEAF6 OS=Bos taurus GN=MEAF6 PE=2 SV=2 - [EAF6_BOVIN]	6.81	1	1	1	1		0				0				0				0				0				0				0				0				0				0				0
Q3SYW9	Chromatin target of PRMT1 protein OS=Bos taurus GN=CHTOP PE=2 SV=1 - [CHTOP_BOVIN]	25.81	1	6	6	38	9.51805	10.48	2	3	9.92049	14.52	3	3	3.36156	7.66	2	2		0			3.38983	7.66	2	2	0	2.42	1	1	4.7556	7.66	2	2	2.53982	7.66	2	2	8.4322	12.9	3	4	6.29072	7.66	2	3		0
Q3B7N1	Chromodomain-helicase-DNA-binding protein 1-like OS=Bos taurus GN=CHD1L PE=2 SV=1 - [CHD1L_BOVIN]	2.68	1	2	2	4		0				0				0			0	1.67	1	1		0				0				0				0				0				0			2.26874	1.67	1
P05059	Chromogranin-A OS=Bos taurus GN=CHGA PE=1 SV=1 - [CMGA_BOVIN]	28.06	1	14	14	119	29.6958	20.94	7	10	30.9031	17.82	7	8	16.0535	15.14	5	5	15.3446	11.14	4	5	9.33817	8.02	3	3	3.37461	3.56	2	2	1.98566	1.56	1	2	8.1775	8.91	3	3	51.784	20.94	10	16	50.0656	24.5	10	16	18.3335	14.48	4
P49990	Chromosomal replication initiator protein DnaA OS=Mycobacterium avium GN=dnaA PE=3 SV=2 - [DNAA_MYCAV]	2.17	2	1	1	1		0				0				0				0				0				0				0				0				0				0
Q73VM3	Chromosome partition protein Smc OS=Mycobacterium paratuberculosis (strain ATCC BAA-968 / K-10) GN=smc PE=3 SV=2 - [SMC_MYCPA]	3.09	1	3	3	3		0				0				0			0	1.76	1	1		0				0				0				0				0				0
Q28153	Chymotrypsin-like elastase family member 1 OS=Bos taurus GN=CELA1 PE=2 SV=1 - [CELA1_BOVIN]	40.23	1	7	7	16		0				0			12.2236	27.82	4	4	17.063	34.59	6	7		0			2.02519	4.51	1	1	2.03217	4.51	1	1		0				0				0				0
Q29461	Chymotrypsin-like elastase family member 2A OS=Bos taurus GN=CELA2A PE=2 SV=1 - [CEL2A_BOVIN]	15.99	1	2	2	9		0				0			12.8796	15.99	2	4	12.9389	15.99	2	5		0				0				0				0				0				0				0
P00766	Chymotrypsinogen A OS=Bos taurus PE=1 SV=1 - [CTRA_BOVIN]	77.14	1	14	14	326	56.189	59.18	9	13	52.3078	37.14	8	13	40.2605	46.94	6	9	40.216	52.65	9	14	61.3508	47.76	9	15	46.4913	52.24	7	11	149.878	59.59	11	39	169.621	59.59	10	44	79.4214	51.43	9	19	68.3866	53.06	8	17	191.059	59.59	12
P00767	Chymotrypsinogen B OS=Bos taurus PE=1 SV=1 - [CTRB_BOVIN]	24.9	1	5	5	33	1.88572	6.12	1	1	4.95884	10.61	2	2	2.07848	2.86	1	1	1.74411	2.86	1	1	7.8608	10.61	3	3	5.31358	10.61	2	2	13.2511	10.61	3	4	15.7873	19.18	3	5		0			7.54045	20.41	3	4	15.2248	19.18	3
Q6B857	Cilia- and flagella-associated protein 20 OS=Bos taurus GN=CFAP20 PE=2 SV=1 - [CFA20_BOVIN]	24.35	1	4	4	16	3.69462	6.22	1	2	2.73591	6.22	1	2	2.17888	6.22	1	1	2.40126	6.22	1	1		0				0				0				0				0				0				0
Q2KJH5	Cilia- and flagella-associated protein 97 OS=Bos taurus GN=CFAP97 PE=2 SV=1 - [CFA97_BOVIN]	1.33	1	1	1	1		0				0				0				0				0				0				0				0			0	1.33	1	1		0				0
Q29RK1	Citrate synthase, mitochondrial OS=Bos taurus GN=CS PE=1 SV=1 - [CISY_BOVIN]	48.93	1	22	23	673	105.199	46.57	17	38	102.977	46.14	18	38	100.598	43.78	16	41	87.8809	46.14	17	36	70.5837	30.47	14	30	78.9374	35.41	13	29	55.0068	32.4	14	24	42.4955	23.18	10	20	104.147	37.55	16	41	93.7183	37.55	15	34	52.5536	36.27	12
P49951	Clathrin heavy chain 1 OS=Bos taurus GN=CLTC PE=1 SV=1 - [CLH1_BOVIN]	65.61	2	113	113	3020	663.716	49.19	76	176	655.326	47.76	77	182	580.345	47.52	74	172	477.379	49.19	72	163	455.823	46.27	67	134	414.435	48.24	69	123	243.324	36.42	46	75	214.984	36.54	50	70	827.67	53.91	90	231	749.899	53.07	85	217	288.056	36.3	49
A7Z035	Clathrin interactor 1 OS=Bos taurus GN=CLINT1 PE=2 SV=1 - [EPN4_BOVIN]	39.97	1	26	26	206	50.9927	21.93	12	18	47.4542	20.06	10	16	23.4323	11.04	5	9	18.4648	9.64	6	7	17.7007	12.6	6	7	12.9807	10.42	5	5	19.5299	17.88	8	9	22.9498	21.15	10	11	42.9059	19.13	11	16	34.6876	20.22	12	16	30.1077	21.15	10
P04973	Clathrin light chain A OS=Bos taurus GN=CLTA PE=1 SV=1 - [CLCA_BOVIN]	30.45	1	13	13	169	13.5436	15.64	5	7	15.1829	20.16	7	7	12.0817	12.76	4	6	5.55867	12.76	4	5	16.3901	20.16	6	7	10.785	23.05	7	7	6.37976	10.29	3	3	10.4117	16.87	6	6	49.1364	30.45	13	22	36.6946	30.45	12	18	11.7901	14.4	5
P04975	Clathrin light chain B OS=Bos taurus GN=CLTB PE=1 SV=1 - [CLCB_BOVIN]	35.53	1	14	14	152	17.5281	17.98	6	8	19.8326	17.98	5	8	8.79577	17.98	5	5	9.67346	13.16	3	5	10.4669	17.54	4	4	4.8362	13.6	3	4	19.4379	21.05	6	9	13.1511	21.05	6	8	18.8004	20.61	7	8	20.734	28.07	8	9	12.9065	21.93	6
Q765P1	Claudin-2 OS=Bos taurus GN=CLDN2 PE=2 SV=1 - [CLD2_BOVIN]	6.52	1	1	1	1		0				0				0				0				0				0				0				0				0				0				0
Q765N9	Claudin-3 OS=Bos taurus GN=CLDN3 PE=2 SV=1 - [CLD3_BOVIN]	15.98	1	2	3	20	1.60481	3.2	1	1	0	7.31	1	1	2.39837	5.48	1	1	3.70624	8.68	2	2		0				0			0	5.48	1	1	3.21741	5.48	1	1	1.72713	3.2	1	1	2.06808	5.48	1	1	0	5.48	1
Q6BBL6	Claudin-4 OS=Bos taurus GN=CLDN4 PE=2 SV=1 - [CLD4_BOVIN]	13.4	1	1	2	8		0			0	7.66	1	1		0				0				0				0				0				0				0				0				0
Q2HJ22	Claudin-5 OS=Bos taurus GN=CLDN5 PE=2 SV=1 - [CLD5_BOVIN]	7.34	1	1	1	4		0				0				0				0				0				0			1.92931	7.34	1	1	0	7.34	1	1		0				0				0
Q3B7N4	Claudin-7 OS=Bos taurus GN=CLDN7 PE=2 SV=1 - [CLD7_BOVIN]	26.54	1	5	5	88	28.9645	15.64	2	8	22.9827	21.33	4	9	15.5219	15.64	2	5	7.40088	20.85	3	3	10.2355	19.91	3	4	9.2059	15.64	2	3		0				0			29.6421	15.64	2	10	22.6602	15.64	2	8		0
Q10569	Cleavage and polyadenylation specificity factor subunit 1 OS=Bos taurus GN=CPSF1 PE=1 SV=1 - [CPSF1_BOVIN]	16.34	1	18	18	77	12.7507	4.5	4	4	19.6697	5.47	5	6	6.21271	2.63	2	2	4.00174	2.98	3	3	12.6978	4.16	5	5	1.79412	0.83	1	1	2.81644	1.8	1	1	2.11052	0.83	1	1	25.6678	7.13	7	9	19.3933	5.54	6	7	5.64355	1.87	2
Q10568	Cleavage and polyadenylation specificity factor subunit 2 OS=Bos taurus GN=CPSF2 PE=1 SV=1 - [CPSF2_BOVIN]	25.32	1	14	14	63	11.2519	5.5	3	4	9.5665	6.14	3	4	1.76398	1.02	1	1	5.01767	3.32	2	2	10.0001	6.39	4	4	2.80216	1.66	1	1	2.79133	1.66	1	1	0	1.28	1	1	27.059	10.23	6	10	18.9418	8.18	5	7	7.12784	5.75	3
P79101	Cleavage and polyadenylation specificity factor subunit 3 OS=Bos taurus GN=CPSF3 PE=1 SV=1 - [CPSF3_BOVIN]	26.75	1	14	14	50	5.90934	5.26	2	2	1.63136	2.92	2	2	5.46992	6.14	3	3	1.63178	2.92	2	2	0	1.46	1	1		0			7.47435	4.82	3	3	11.4408	6.43	4	4	18.8175	20.03	8	9	15.2666	17.54	8	8		0
O19137	Cleavage and polyadenylation specificity factor subunit 4 OS=Bos taurus GN=CPSF4 PE=1 SV=1 - [CPSF4_BOVIN]	9.47	1	2	2	4		0			2.94913	4.53	1	1		0				0				0				0				0				0				0				0				0
Q3ZCA2	Cleavage and polyadenylation specificity factor subunit 5 OS=Bos taurus GN=NUDT21 PE=2 SV=1 - [CPSF5_BOVIN]	51.54	1	12	12	103	18.551	27.31	5	7	7.20596	18.06	3	3	13.8177	29.96	5	5	5.77044	18.06	4	4	2.00933	7.93	1	1	5.07103	10.57	2	2	11.6511	16.74	4	4	9.39901	15.42	3	3	23.4437	33.04	8	9	17.0737	30.84	5	5	4.70744	7.93	1
Q0P5D2	Cleavage and polyadenylation specificity factor subunit 6 OS=Bos taurus GN=CPSF6 PE=2 SV=1 - [CPSF6_BOVIN]	21.96	1	13	13	116	38.9064	11.62	5	10	25.8417	9.98	4	7	22.7556	10.71	4	6	17.3689	10.71	4	5	7.61618	2.9	1	2	8.43974	5.44	2	2	11.3784	11.43	5	5	10.8821	8.89	4	4	30.0648	11.8	5	9	25.5894	15.61	7	8	15.821	13.97	6
Q8HXM1	Cleavage stimulation factor subunit 2 OS=Bos taurus GN=CSTF2 PE=2 SV=1 - [CSTF2_BOVIN]	19.93	1	8	8	50	8.37059	6.64	3	3	7.23814	5.07	2	2	1.69523	1.22	1	1	4.55673	3.85	2	2	4.35074	3.85	2	3	0	1.22	1	1	6.12872	3.5	2	3	4.2129	3.5	2	2	18.8757	9.97	3	6	11.0831	9.97	3	4		0
Q2NL17	Cleft lip and palate transmembrane protein 1 homolog OS=Bos taurus GN=CLPTM1 PE=2 SV=1 - [CLPT1_BOVIN]	8.66	1	5	5	8		0				0				0				0				0				0				0				0			4.5936	3.88	2	2		0				0
A2VE61	Cleft lip and palate transmembrane protein 1-like protein OS=Bos taurus GN=CLPTM1L PE=2 SV=1 - [CLP1L_BOVIN]	6.32	1	4	4	8		0			3.82702	4.28	2	2		0				0				0				0				0				0			1.77327	2.42	1	1		0				0
P17698	Clusterin (Fragments) OS=Ovis aries GN=CLU PE=1 SV=1 - [CLUS_SHEEP]	22.73	1	1	2	13		0			0	22.73	1	1		0				0			2.52492	16.67	1	1		0				0				0			0	22.73	1	2	0	22.73	1	1
P17697	Clusterin OS=Bos taurus GN=CLU PE=1 SV=1 - [CLUS_BOVIN]	34.62	1	17	18	256	22.9248	18.22	6	8	42.8469	22.1	9	14	33.2314	17.77	8	12	32.8139	15.95	7	13	29.3857	14.58	8	11	33.9444	22.1	9	12	12.1883	5.47	3	4	20.0701	16.63	8	9	45.915	25.28	11	17	30.5868	23.69	9	14	21.0856	21.87	6
Q6ZXC9	CMP-N-acetylneuraminate-poly-alpha-2,8-sialyltransferase OS=Bos taurus GN=ST8SIA4 PE=2 SV=1 - [SIA8D_BOVIN]	1.95	1	1	1	3		0				0			0	1.95	1	1		0				0				0				0				0				0				0				0
Q2TBP7	C-Myc-binding protein OS=Bos taurus GN=MYCBP PE=3 SV=3 - [MYCBP_BOVIN]	66.99	1	6	6	64	15.0456	54.37	4	5	11.4063	56.31	4	4	11.4099	44.66	3	3	7.71617	28.16	2	3	7.84274	35.92	2	2	5.29949	35.92	2	2	2.26791	29.13	3	3	8.89008	46.6	3	4	9.47011	38.83	3	4	3.23899	19.42	1	1	7.66812	45.63	3
Q2HJ57	Coactosin-like protein OS=Bos taurus GN=COTL1 PE=2 SV=3 - [COTL1_BOVIN]	97.18	1	22	22	486	118.953	83.1	17	37	86.6375	48.59	10	24	94.4382	72.54	13	30	71.9167	80.28	16	31	54.3943	74.65	12	19	56.9822	72.54	11	21	20.0249	33.8	7	9	16.1971	21.13	5	8	81.2818	67.61	15	29	74.9988	62.68	15	25	36.6621	57.04	11
P16291	Coagulation factor IX (Fragment) OS=Ovis aries GN=F9 PE=2 SV=1 - [FA9_SHEEP]	29.2	1	1	6	25	13.6121	12.41	3	4	12.643	7.3	1	3		0				0				0			5.14361	7.3	2	2		0				0			3.49543	7.3	1	1		0
P00741	Coagulation factor IX OS=Bos taurus GN=F9 PE=1 SV=2 - [FA9_BOVIN]	22.94	1	4	9	43	16.4754	12.55	6	7	15.2363	6.93	2	4		0				0			3.8638	3.9	2	3	5.14361	4.33	2	2		0				0			3.49543	4.33	1	1	2.09423	2.6	1	1		0
Q28107	Coagulation factor V OS=Bos taurus GN=F5 PE=1 SV=1 - [FA5_BOVIN]	0.5	1	1	1	3		0			0	0.5	1	1		0				0				0				0				0				0				0			0	0.5	1	1		0
P00743	Coagulation factor X OS=Bos taurus GN=F10 PE=1 SV=1 - [FA10_BOVIN]	2.24	1	1	1	2		0				0				0				0				0			1.80482	2.24	1	1		0				0				0				0				0
P12260	Coagulation factor XIII A chain (Fragment) OS=Bos taurus GN=F13A1 PE=1 SV=2 - [F13A_BOVIN]	12.63	1	2	2	8		0				0				0				0				0				0				0				0			0	6.06	1	1		0				0
Q27954	Coatomer subunit alpha OS=Bos taurus GN=COPA PE=1 SV=1 - [COPA_BOVIN]	68.87	1	75	75	917	159.72	35.46	32	46	137.392	38.89	35	46	135.309	31.7	32	48	106.023	30.47	32	43	110.627	33.25	34	38	91.6254	27.7	28	33	34.0519	10.29	11	13	47.3252	12.91	13	18	209.087	45.02	42	70	177.771	50.25	46	67	49.6018	14.62	15
A0JN39	Coatomer subunit beta OS=Bos taurus GN=COPB1 PE=1 SV=1 - [COPB_BOVIN]	59.6	1	49	49	777	176.654	35.68	24	50	150.38	41.55	27	46	137.162	35.99	23	41	80.2909	28.33	18	34	106.609	34.84	24	32	111.761	34	24	36	41.4876	15.63	11	17	49.2783	17.73	12	17	175.591	40.71	29	57	134.555	38.09	27	47	77.9683	27.28	18
P35605	Coatomer subunit beta' OS=Bos taurus GN=COPB2 PE=1 SV=3 - [COPB2_BOVIN]	65.78	1	50	50	788	152.324	41.94	28	47	129.832	44.92	30	45	105.228	40.73	26	37	85.958	39.85	25	35	77.2763	31.46	22	32	82.9228	39.29	25	34	29.6339	13.58	11	15	44.9327	18.98	13	19	191.505	52.1	34	64	171.594	48.45	35	57	53.5758	26.05	19
P53619	Coatomer subunit delta OS=Bos taurus GN=ARCN1 PE=1 SV=1 - [COPD_BOVIN]	52.25	1	30	30	508	106.061	32.68	19	35	88.5852	28.96	17	30	72.7086	27.01	15	28	67.409	32.68	17	27	60.9743	25.44	13	23	45.007	29.16	15	20	27.1358	19.18	9	11	21.0031	20.55	9	10	102.402	36.79	21	40	83.5439	30.53	18	30	32.68	19.77	10
Q28104	Coatomer subunit epsilon OS=Bos taurus GN=COPE PE=1 SV=3 - [COPE_BOVIN]	50.65	1	17	17	175	43.6281	29.87	10	13	36.7529	26.62	8	11	26.7396	14.94	4	7	27.0629	25.65	6	8	18.6144	24.35	5	5	17.6584	27.27	6	6	11.3812	13.64	4	5	13.6807	14.61	4	4	47.1894	29.55	7	13	37.4317	36.04	9	12	10.4475	11.04	3
P53620	Coatomer subunit gamma-1 OS=Bos taurus GN=COPG1 PE=1 SV=1 - [COPG1_BOVIN]	57.09	1	38	42	536	100.318	25.51	16	31	109.561	31.92	23	36	83.6841	31.58	21	29	68.0694	28.38	18	26	77.0068	30.32	19	24	78.4833	35.01	22	28	16.3485	9.38	6	6	15.9455	7.21	5	7	103.691	34.44	23	36	111.889	35.81	26	40	26.2847	13.39	10
A2VE21	Coatomer subunit gamma-2 OS=Bos taurus GN=COPG2 PE=2 SV=1 - [COPG2_BOVIN]	30.88	1	17	21	125	40.1052	15.15	9	12	23.8062	11.02	7	8	17.7993	8.27	7	8	20.9744	10.22	8	10	16.5615	3.79	3	5	19.3769	8.27	7	8	2.54278	1.38	1	1	2.89203	2.99	2	2	25.2667	11.37	9	11	18.2667	9.64	8	9	2.34832	1.38	1
P35604	Coatomer subunit zeta-1 OS=Bos taurus GN=COPZ1 PE=1 SV=2 - [COPZ1_BOVIN]	37.85	1	7	7	87	21.2035	28.81	6	6	21.9447	28.81	6	7	11.6616	23.16	4	5	2.57364	14.12	2	2	4.8367	11.86	2	2	5.69122	14.12	2	2	4.97899	14.69	2	2	11.9758	24.86	4	5	17.0927	28.81	5	7	19.0287	28.81	5	7	10.7107	20.9	3
Q58D49	Cob(I)yrinic acid a,c-diamide adenosyltransferase, mitochondrial OS=Bos taurus GN=MMAB PE=2 SV=1 - [MMAB_BOVIN]	14.94	1	3	3	3		0				0				0				0				0				0				0				0			2.06071	6.64	1	1	0	4.15	1	1		0
Q5EA64	Cochlin OS=Bos taurus GN=COCH PE=2 SV=1 - [COCH_BOVIN]	1.45	1	1	1	1		0				0				0				0				0				0				0				0				0				0				0
Q5E9F7	Cofilin-1 OS=Bos taurus GN=CFL1 PE=2 SV=3 - [COF1_BOVIN]	89.76	1	20	27	1136	367.451	65.66	15	106	326.821	73.49	17	98	161.212	66.27	15	44	142.588	65.06	16	44	108.913	54.22	14	31	99.1847	58.43	15	32	93.5844	63.25	13	32	101.745	65.06	15	34	213.049	72.89	19	63	175.676	74.1	18	52	110.544	74.1	16
Q148F1	Cofilin-2 OS=Bos taurus GN=CFL2 PE=2 SV=1 - [COF2_BOVIN]	85.54	1	13	20	629	143.95	65.06	13	52	142.001	69.88	14	51	78.5731	68.67	13	27	41.9935	54.22	10	16	57.3891	55.42	9	19	55.1351	57.83	9	21	40.9869	48.8	7	15	49.6302	48.8	7	19	83.4126	67.47	12	30	68.3384	69.88	13	26	26.7104	36.14	5
A0JNH6	Coiled-coil domain-containing protein 102A OS=Bos taurus GN=CCDC102A PE=2 SV=1 - [C102A_BOVIN]	5.77	1	3	3	6		0				0				0				0				0			0	2.16	1	1		0				0				0				0				0
Q3SZB5	Coiled-coil domain-containing protein 115 OS=Bos taurus GN=CCDC115 PE=2 SV=1 - [CC115_BOVIN]	31.11	1	4	4	9		0				0				0				0			0	8.33	1	1	1.74681	8.33	1	1		0				0			2.40553	15	2	2	2.51406	14.44	2	2		0
Q2TBV6	Coiled-coil domain-containing protein 124 OS=Bos taurus GN=CCDC124 PE=2 SV=1 - [CC124_BOVIN]	17.04	1	4	4	6		0			2.57936	4.93	1	1		0				0				0				0				0				0				0				0				0
A7MBH5	Coiled-coil domain-containing protein 151 OS=Bos taurus GN=CCDC151 PE=2 SV=1 - [CC151_BOVIN]	1.13	1	1	1	1		0				0				0				0				0				0				0				0				0				0				0
A4IFI1	Coiled-coil domain-containing protein 157 OS=Bos taurus GN=CCDC157 PE=2 SV=2 - [CC157_BOVIN]	2.91	1	2	2	11		0				0			2.17953	1.16	1	1	1.8912	1.16	1	1		0				0			1.87226	1.16	1	1	2.12547	1.16	1	1		0				0			1.81102	1.74	1
Q2T9U9	Coiled-coil domain-containing protein 160 OS=Bos taurus GN=CCDC160 PE=2 SV=2 - [CC160_BOVIN]	3.1	1	1	1	2		0				0				0				0				0				0				0			0	3.1	1	1		0				0				0
Q2YDH9	Coiled-coil domain-containing protein 172 OS=Bos taurus GN=CCDC172 PE=2 SV=1 - [CC172_BOVIN]	6.15	1	2	2	5	1.99222	3.08	1	1		0				0				0				0				0				0				0				0			2.27091	3.08	1	1		0
Q2T9Z6	Coiled-coil domain-containing protein 175 OS=Bos taurus GN=CCDC175 PE=2 SV=2 - [CC175_BOVIN]	3.04	1	2	3	13	2.09831	1.24	1	1	1.63814	0.97	1	1		0				0			3.56318	1.8	2	2	1.71758	0.97	1	1		0				0			1.75461	0.97	1	2		0				0
Q1RMX6	Coiled-coil domain-containing protein 190 OS=Bos taurus GN=CCDC190 PE=2 SV=1 - [CC190_BOVIN]	2.36	1	1	1	1		0				0				0				0				0				0				0				0				0			1.96536	2.36	1	1		0
Q1RMI8	Coiled-coil domain-containing protein 22 OS=Bos taurus GN=CCDC22 PE=2 SV=1 - [CCD22_BOVIN]	32.94	1	16	16	62	12.555	9.08	4	4	5.99345	5.21	2	3	9.2228	7.23	3	4	3.94505	6.55	3	3	7.99772	11.76	4	4	10.2795	9.92	4	4	5.61348	4.71	2	2	3.53791	2.69	1	1	13.3494	9.92	4	5	8.73837	8.07	3	4	17.2086	15.63	7
Q3SZX8	Coiled-coil domain-containing protein 25 OS=Bos taurus GN=CCDC25 PE=2 SV=1 - [CCD25_BOVIN]	48.56	1	11	11	46		0			10.3564	24.04	4	4	3.98331	8.65	2	2	2.50966	4.81	1	1	2.84716	4.81	1	1	5.22542	4.81	1	2		0			0	3.85	1	1	6.39032	12.02	2	2	10.7263	23.56	4	4		0
E1BM70	Coiled-coil domain-containing protein 39 OS=Bos taurus GN=CCDC39 PE=3 SV=1 - [CCD39_BOVIN]	1.8	1	2	2	2		0				0				0				0				0				0				0				0			0	0.85	1	1		0				0
A6QQM8	Coiled-coil domain-containing protein 42A OS=Bos taurus GN=CCDC42 PE=2 SV=1 - [CCD42_BOVIN]	7.91	1	2	2	4	0	1.9	1	1		0				0				0				0				0				0				0				0				0				0
Q3ZC50	Coiled-coil domain-containing protein 47 OS=Bos taurus GN=CCDC47 PE=2 SV=1 - [CCD47_BOVIN]	27.54	1	14	14	146	26.2801	19.05	8	10	26.7571	16.77	6	7	14.495	13.66	6	6	15.7065	12.22	5	5	15.5046	14.08	6	7	10.071	9.32	4	4	8.32926	7.45	3	3	7.07499	9.52	5	5	38.0447	20.91	8	13	32.138	20.29	7	11	5.55671	7.25	3
Q5E9Q3	Coiled-coil domain-containing protein 51 OS=Bos taurus GN=CCDC51 PE=2 SV=1 - [CCD51_BOVIN]	2.48	1	1	1	1		0				0				0				0				0				0				0				0				0				0				0
A4FUI1	Coiled-coil domain-containing protein 58 OS=Bos taurus GN=CCDC58 PE=2 SV=1 - [CCD58_BOVIN]	50.69	1	6	6	53	14.9193	25	3	5	8.54949	25.69	3	3	9.68625	23.61	3	4	9.87644	18.06	2	4	2.5931	7.64	1	1	2.11382	6.25	1	1	5.79089	19.44	2	2	5.64998	16.67	2	2	16.4407	41.67	5	6	14.1358	34.03	4	5	1.74178	6.25	1
Q2T9W3	Coiled-coil domain-containing protein 63 OS=Bos taurus GN=CCDC63 PE=2 SV=1 - [CCD63_BOVIN]	7.17	1	2	4	5	1.79276	1.61	1	1	0	1.25	1	1		0				0			0	3.05	1	1		0				0				0				0				0				0
A6QNP9	Coiled-coil domain-containing protein 69 OS=Bos taurus GN=CCDC69 PE=2 SV=2 - [CCD69_BOVIN]	7.82	1	2	2	7		0			3.21599	4.76	1	1		0				0			2.3164	4.76	1	1		0				0			1.68925	3.06	1	1		0			0	4.76	1	1	2.13699	4.76	1
Q2TBX7	Coiled-coil domain-containing protein 86 OS=Bos taurus GN=CCDC86 PE=2 SV=1 - [CCD86_BOVIN]	3.95	1	1	1	1		0				0				0				0				0				0				0				0				0				0				0
P02453	Collagen alpha-1(I) chain OS=Bos taurus GN=COL1A1 PE=1 SV=3 - [CO1A1_BOVIN]	30.21	1	43	44	2628	291.497	10.87	16	85	294.25	10.87	16	86	607.772	14.49	21	164	619.365	16.34	23	168	346.095	8.89	13	116	355.069	9.3	13	113	645.422	17.36	22	173	585.707	16.68	23	164	119.175	10.05	14	40	115.181	10.39	13	37	755.443	14.22	19
P02459	Collagen alpha-1(II) chain OS=Bos taurus GN=COL2A1 PE=1 SV=4 - [CO2A1_BOVIN]	4.51	1	3	5	13		0				0			3.90213	1.75	2	2	5.69882	1.41	2	4		0			2.2049	0.87	1	1	0	0.94	1	1		0				0				0			0	1.28	1
P04258	Collagen alpha-1(III) chain OS=Bos taurus GN=COL3A1 PE=1 SV=1 - [CO3A1_BOVIN]	25.93	1	15	16	169	6.75888	5.82	4	5	9.08239	3.05	2	4	27.9391	8.29	7	10	40.1861	19.26	9	18	5.92013	4	3	3	5.52177	2.19	2	2	38.8834	8.77	7	13	28.9788	9.53	6	10		0				0			51.1303	6.77	6
Q7SIB2	Collagen alpha-1(IV) chain (Fragment) OS=Bos taurus GN=COL4A1 PE=1 SV=1 - [CO4A1_BOVIN]	49.34	1	9	9	486	83.8645	20.09	5	24	65.9275	28.82	6	20	119.627	20.09	5	40	115.165	27.07	6	35	99.4184	19.65	4	36	99.7475	19.65	4	41	32.7909	12.66	2	10	28.7261	17.03	3	12	60.0278	42.36	7	22	38.7828	49.34	8	15	13.1118	17.03	3
P23206	Collagen alpha-1(X) chain OS=Bos taurus GN=COL10A1 PE=2 SV=1 - [COAA1_BOVIN]	1.78	1	1	1	1		0				0				0				0				0				0				0				0				0				0				0
Q28083	Collagen alpha-1(XI) chain (Fragment) OS=Bos taurus GN=COL11A1 PE=1 SV=1 - [COBA1_BOVIN]	1.87	1	2	2	23		0			1.90738	0.88	1	1	4.20311	1.87	2	2	3.69746	0.88	1	2	1.84704	0.88	1	1	1.86845	0.88	1	1		0			3.65501	0.88	1	2	1.83156	0.88	1	1	1.85999	0.88	1	1	1.93039	0.88	1
A6QPB3	Collagen alpha-1(XVII) chain OS=Bos taurus GN=COL17A1 PE=2 SV=1 - [COHA1_BOVIN]	0.54	1	1	1	1		0				0				0				0				0				0				0				0				0				0				0
P02465	Collagen alpha-2(I) chain OS=Bos taurus GN=COL1A2 PE=1 SV=2 - [CO1A2_BOVIN]	27.79	1	31	31	1186	72.6914	6.96	9	32	74.8219	6.45	9	34	176.083	7.84	9	78	171.292	9.6	10	78	62.3752	5.35	7	39	56.9015	4.69	6	33	79.5922	9.24	10	47	101.343	9.6	11	53	34.7263	3.74	5	15	35.8219	4.84	7	16	499.453	8.06	10
Q7SIB3	Collagen alpha-2(IV) chain (Fragment) OS=Bos taurus GN=COL4A2 PE=1 SV=1 - [CO4A2_BOVIN]	58.59	1	8	9	201	31.5737	43.17	6	9	28.6053	18.06	4	9	53.4361	30.4	5	15	44.0569	30.4	5	15	43.6912	18.06	4	14	37.8984	18.06	4	13	15.3661	11.45	2	5	1.88826	4.85	1	1	46.6887	39.21	6	15	32.9547	35.24	5	10		0
Q32S24	Collagen alpha-2(XI) chain OS=Bos taurus GN=COL11A2 PE=3 SV=1 - [COBA2_BOVIN]	2.82	1	4	4	4		0				0				0				0				0				0				0			0	0.63	1	1		0				0				0
Q28084	Collagen alpha-3(IV) chain (Fragment) OS=Bos taurus GN=COL4A3 PE=1 SV=1 - [CO4A3_BOVIN]	9.13	1	1	3	89	21.55	3.4	2	8	13.5201	3.4	2	5	14.2628	3.4	2	6	15.0361	3.4	2	6	10.4096	3.4	2	4	10.7112	3.4	2	5		0			1.99609	2.12	1	1	19.483	3.4	2	8	7.89444	9.13	3	4		0
Q9GKI7	Collagen type IV alpha-3-binding protein OS=Bos taurus GN=COL4A3BP PE=2 SV=1 - [C43BP_BOVIN]	25.8	1	11	12	57	12.3819	9.94	3	3	11.1574	7.85	4	5	4.95546	4.97	2	2	1.94561	3.04	1	1	5.86954	7.85	3	3	5.33471	9.94	3	3		0				0			22.928	17.79	7	9	18.1842	13.62	6	10		0
A6QP79	Collectin-12 OS=Bos taurus GN=COLEC12 PE=2 SV=1 - [COL12_BOVIN]	15.63	1	13	13	81	9.74469	5.93	4	4	7.84943	4.45	3	3	7.03174	4.72	3	3	4.05919	3.1	2	2	5.59916	3.5	2	2	6.992	4.99	3	3	6.55187	3.77	3	3	9.77281	4.45	3	4	24.9294	9.57	8	10	19.8157	9.16	6	8	6.77676	5.8	4
P42916	Collectin-43 OS=Bos taurus GN=CL43 PE=1 SV=2 - [CL43_BOVIN]	6.85	1	1	1	1		0				0				0				0				0				0			0	6.85	1	1		0				0				0				0
Q8MHZ9	Collectin-46 OS=Bos taurus GN=CL46 PE=2 SV=1 - [CL46_BOVIN]	8.09	1	1	1	1		0				0				0				0				0				0				0			2.76263	8.09	1	1		0				0				0
Q2M2T5	COMM domain-containing protein 1 OS=Bos taurus GN=COMMD1 PE=2 SV=1 - [COMD1_BOVIN]	44.68	1	6	6	26	6.75142	18.09	2	2		0			2.80472	7.45	1	1	1.75877	17.02	2	2		0			2.27627	5.85	1	1		0			2.62967	8.51	1	1	10.2491	22.87	3	3	7.84728	17.02	2	2	5.24768	15.96	2
Q3SZ76	COMM domain-containing protein 3 OS=Bos taurus GN=COMMD3 PE=2 SV=1 - [COMD3_BOVIN]	32.82	1	5	5	53	13.7676	19.49	2	3	15.1389	17.44	2	3	9.25497	17.44	2	2	6.46723	17.44	2	2	8.18674	17.44	2	2	9.03581	17.44	2	2	7.62894	17.44	2	2	3.08344	6.15	1	1	11.8148	23.59	3	3	12.7947	23.59	3	4	8.90726	17.44	2
Q5E9V6	COMM domain-containing protein 4 OS=Bos taurus GN=COMMD4 PE=2 SV=2 - [COMD4_BOVIN]	18.59	1	3	3	10		0			2.61126	9.55	1	1		0				0				0				0				0				0			5.85774	14.57	2	2		0				0
Q5E9K1	COMM domain-containing protein 5 OS=Bos taurus GN=COMMD5 PE=2 SV=1 - [COMD5_BOVIN]	16.52	1	4	4	20	3.49046	5.36	1	1	2.52806	4.91	1	1	3.2373	5.36	1	1		0			3.26829	5.36	1	1	3.19808	5.36	1	1	2.93687	5.36	1	1	2.97565	5.36	1	1	2.52543	5.36	1	1	2.44999	4.91	1	1		0
Q2KIY0	COMM domain-containing protein 6 OS=Bos taurus GN=COMMD6 PE=3 SV=1 - [COMD6_BOVIN]	29.41	1	2	2	10	0	16.47	1	1	0	16.47	1	1		0				0			1.95316	16.47	1	1		0				0				0				0			2.88153	12.94	1	1		0
Q3MHX1	COMM domain-containing protein 7 OS=Bos taurus GN=COMMD7 PE=2 SV=1 - [COMD7_BOVIN]	20.5	1	4	4	18		0			2.14891	6	1	1	2.09391	6	1	1		0				0			3.89181	12	2	2		0				0			6.21563	12	2	2	4.77158	12	2	2		0
Q2TBN5	COMM domain-containing protein 9 OS=Bos taurus GN=COMMD9 PE=2 SV=1 - [COMD9_BOVIN]	27.78	1	5	5	28	9.23602	13.13	2	3	9.26817	13.13	2	3	3.01597	7.58	1	1	2.86028	7.58	1	1		0				0			2.95526	5.56	1	1	3.22787	5.56	1	1	6.2395	13.64	2	2	8.95419	18.18	3	4	2.69485	5.56	1
Q0II24	Complement C1q and tumor necrosis factor-related protein 9 OS=Bos taurus GN=C1QTNF9 PE=2 SV=1 - [C1QT9_BOVIN]	4.2	1	1	1	15	2.1917	4.2	1	1		0			6.38844	4.2	1	3		0				0				0			2.06521	4.2	1	1		0				0			1.82241	4.2	1	1	2.28954	4.2	1
Q5E9E3	Complement C1q subcomponent subunit A OS=Bos taurus GN=C1QA PE=2 SV=1 - [C1QA_BOVIN]	5.74	1	1	1	12		0			2.91484	5.74	1	1	0	5.74	1	1		0				0			1.77857	5.74	1	1		0				0			4.58327	5.74	1	2	2.83545	5.74	1	1		0
Q2KIV9	Complement C1q subcomponent subunit B OS=Bos taurus GN=C1QB PE=1 SV=1 - [C1QB_BOVIN]	12.15	1	3	3	4		0				0				0				0				0				0				0				0				0				0				0
Q0VCX1	Complement C1s subcomponent OS=Bos taurus GN=C1S PE=2 SV=2 - [C1S_BOVIN]	16.98	1	8	8	29	5.45665	3.19	2	2	2.60426	1.45	1	1	2.80296	2.03	1	1	1.614	1.02	1	1		0				0				0				0			4.08691	1.45	1	2	4.53597	3.48	2	2	1.93395	1.45	1
Q3SYW2	Complement C2 OS=Bos taurus GN=C2 PE=2 SV=1 - [CO2_BOVIN]	28.4	1	18	18	57	5.79187	3.2	2	2	2.58076	2.93	2	2	12.9687	4.93	4	5	5.56111	3.87	3	3	2.95881	3.2	2	2	5.30477	2.93	2	2		0			1.98033	2.13	1	1		0				0			2.57315	1.33	1
Q2UVX4	Complement C3 OS=Bos taurus GN=C3 PE=1 SV=2 - [CO3_BOVIN]	49.49	1	87	87	2348	419.234	34.02	54	127	418.042	35.34	56	135	387.753	32.63	52	135	299.917	32.33	48	119	347.969	32.39	48	122	369.344	33.59	52	126	74.0915	15.41	21	31	65.5347	15.05	23	32	275.064	31.25	47	93	265.998	31.19	52	98	77.7257	15.17	22
P01030	Complement C4 (Fragments) OS=Bos taurus GN=C4 PE=1 SV=2 - [CO4_BOVIN]	42.07	1	31	32	335	43.3624	13.91	10	16	19.482	8.37	6	8	31.4637	16.63	9	16	18.4616	8.59	8	10	51.37	16.96	13	21	43.237	11.85	10	21	9.55233	7.5	4	4	6.74858	4.02	2	2	46.9902	13.8	12	16	52.335	17.72	14	19	6.89191	5.65	3
P12082	Complement C5a anaphylatoxin OS=Bos taurus GN=C5 PE=1 SV=1 - [CO5_BOVIN]	10.81	1	2	2	5		0				0				0				0			0	10.81	1	1		0				0				0				0			0	10.81	1	1		0
Q3T0B6	Complement component 1 Q subcomponent-binding protein, mitochondrial OS=Bos taurus GN=C1QBP PE=2 SV=1 - [C1QBP_BOVIN]	43.53	1	10	10	280	60.4511	31.65	5	14	66.0814	43.17	7	18	87.477	41.73	7	28	53.3845	40.29	6	21	32.6615	36.69	5	10	27.5313	26.98	4	9	46.5774	17.63	3	15	44.4096	17.63	3	18	94.6312	41.73	9	25	75.8686	33.81	8	22	18.2662	22.66	4
Q29RU4	Complement component C6 OS=Bos taurus GN=C6 PE=2 SV=1 - [CO6_BOVIN]	16.52	1	16	16	59	20.6985	7.83	7	8	5.39508	2.25	2	2	5.75707	2.58	2	2	4.42583	3.22	2	2	2.49917	1.07	1	1	4.50358	4.08	3	3		0				0			2.34078	1.07	1	1	4.93625	2.58	2	2	1.87067	1.07	1
Q29RQ1	Complement component C7 OS=Bos taurus GN=C7 PE=2 SV=1 - [CO7_BOVIN]	37.6	1	29	29	236	33.9697	16.73	10	11	36.2383	14.71	10	13	14.7518	7	4	5	12.6077	7	4	4	11.3972	5.58	4	8	24.7343	10.79	7	9	4.29817	4.27	3	3	7.57384	5.58	4	4	51.7591	20.17	13	16	58.1861	19.57	15	19	5.48121	4.15	3
Q3MHN2	Complement component C9 OS=Bos taurus GN=C9 PE=2 SV=1 - [CO9_BOVIN]	12.96	1	8	9	57	7.93086	6.39	4	5	3.70843	4.74	3	3	6.52423	4.56	3	3	9.2503	4.01	3	4	5.81306	4.56	3	3	9.26293	6.02	4	5	0	1.64	1	1		0				0				0				0
P81187	Complement factor B OS=Bos taurus GN=CFB PE=1 SV=2 - [CFAB_BOVIN]	25.36	1	20	20	301	47.877	13.53	12	14	47.7638	14.06	9	15	34.9549	13.4	9	12	25.2632	10.38	7	9	41.4399	16.29	11	16	37.6986	16.29	11	13	1.63644	0.92	1	1		0			28.9854	13.67	8	9	23.776	9.07	6	7	2.47306	1.45	1
Q3T0A3	Complement factor D OS=Bos taurus GN=CFD PE=2 SV=1 - [CFAD_BOVIN]	35.14	1	8	8	68	17.5645	17.76	3	4	26.5024	28.57	5	8	13.5137	17.76	3	4	5.50432	9.65	2	2	15.0715	19.69	4	5	10.4062	9.65	2	3	2.90273	4.25	1	1	3.02741	6.95	1	1	19.5868	22.01	5	7	24.3431	19.69	4	7		0
Q28085	Complement factor H OS=Bos taurus GN=CFH PE=1 SV=3 - [CFAH_BOVIN]	22.25	1	24	24	290	47.5939	9.71	10	17	36.0526	10.11	11	14	39.0721	7.52	8	12	30.0823	6.88	8	13	24.2749	5.66	7	12	27.9979	7.52	8	11	8.72801	2.51	3	4	3.48575	2.35	2	2	36.5186	10.68	12	18	27.1267	11.33	12	12	6.0129	2.59	3
Q2M2S9	Complex III assembly factor LYRM7 OS=Bos taurus GN=LYRM7 PE=3 SV=1 - [LYRM7_BOVIN]	6.73	1	1	1	1	0	6.73	1	1		0				0				0				0				0				0				0				0				0				0
P16586	Cone cGMP-specific 3',5'-cyclic phosphodiesterase subunit alpha' OS=Bos taurus GN=PDE6C PE=1 SV=1 - [PDE6C_BOVIN]	2.34	1	2	2	2	1.78933	1.52	1	1		0				0				0				0				0				0				0				0				0				0
Q9XSK0	Cone-rod homeobox protein OS=Bos taurus GN=CRX PE=1 SV=1 - [CRX_BOVIN]	7.02	1	1	1	1	2.19924	7.02	1	1		0				0				0				0				0				0				0				0				0				0
P23805	Conglutinin OS=Bos taurus GN=CGN1 PE=1 SV=2 - [CONG_BOVIN]	7.82	1	3	3	7		0				0				0			5.1326	2.7	2	2		0				0				0			0	5.12	1	2		0				0				0
O18739	Connective tissue growth factor OS=Bos taurus GN=CTGF PE=2 SV=2 - [CTGF_BOVIN]	1.72	1	1	1	5	0	1.72	1	1		0				0				0			0	1.72	1	1		0				0				0				0				0				0
Q3MHG0	Conserved oligomeric Golgi complex subunit 4 OS=Bos taurus GN=COG4 PE=2 SV=1 - [COG4_BOVIN]	35.41	1	22	22	52	8.1354	4.46	3	3	4.60511	3.82	2	2	4.77354	3.69	2	2	9.13178	5.48	4	4	4.03285	3.82	2	2		0			1.91436	2.8	2	2	1.67652	2.8	2	2	10.5905	6.62	4	4	9.39663	10.19	7	7		0
Q3SZI7	Conserved oligomeric Golgi complex subunit 6 OS=Bos taurus GN=COG6 PE=2 SV=1 - [COG6_BOVIN]	19.94	1	10	10	32	6.04179	3.65	2	2	4.21266	3.2	2	2	4.21447	3.35	2	2	1.814	1.52	1	1	2.62082	1.83	1	1	4.98146	3.65	2	2		0				0			3.49128	1.83	1	1	7.48403	7.31	4	4	4.29484	3.35	2
A2VDR8	Conserved oligomeric Golgi complex subunit 7 OS=Bos taurus GN=COG7 PE=2 SV=1 - [COG7_BOVIN]	28.44	1	16	16	53	2.19244	4.16	2	2	6.49066	3.38	2	2	3.30389	3.38	2	2	3.81441	2.47	2	2	5.06844	7.27	4	4	4.58057	6.1	3	3		0				0			12.4449	6.36	4	4	9.21695	4.94	3	4	2.11565	1.3	1
Q2TBH9	Conserved oligomeric Golgi complex subunit 8 OS=Bos taurus GN=COG8 PE=2 SV=1 - [COG8_BOVIN]	16.45	1	8	8	28	3.74428	2.24	1	1	6.31522	4.95	2	2	2.51615	2.72	1	1	2.22739	6.39	3	3	6.77661	2.24	1	2	6.74726	2.24	1	2		0				0			5.35051	3.51	2	2	6.6704	6.71	3	3	1.72838	1.6	1
A6QNT4	Constitutive coactivator of peroxisome proliferator-activated receptor gamma OS=Bos taurus GN=FAM120B PE=2 SV=1 - [F120B_BOVIN]	8.57	1	4	4	8		0				0				0				0			2.48569	2	1	1	2.08136	2	1	1		0				0				0			0	2	1	1	2.66439	1.71	1
A6H7H1	Constitutive coactivator of PPAR-gamma-like protein 1 OS=Bos taurus GN=FAM120A PE=2 SV=1 - [F120A_BOVIN]	37.34	1	36	36	251	45.8981	11.67	9	13	82.301	20.11	17	25	36.1164	13.64	11	12	15.9269	5.48	4	5	21.997	7.09	5	7	15.9081	9.16	7	7	10.48	5.39	4	4	14.4675	6.19	5	7	64.9639	19.39	18	24	63.2844	19.93	17	23	12.0747	5.83	4
Q28106	Contactin-1 OS=Bos taurus GN=CNTN1 PE=2 SV=1 - [CNTN1_BOVIN]	23.18	1	19	19	98	24.8331	11.3	7	8	22.8895	12.18	8	9	21.2955	10.12	6	7	7.37327	5.01	4	5	9.00749	4.81	4	4	20.7971	10.51	8	8	1.96578	2.36	2	2		0			4.24455	2.85	2	2	2.20287	1.08	1	1	0	1.96	2
A6H7B5	COP9 signalosome complex subunit 3 OS=Bos taurus GN=COPS3 PE=2 SV=1 - [CSN3_BOVIN]	46.57	1	14	14	165	29.8719	26.95	8	9	34.5515	28.61	7	10	27.545	31.21	8	9	19.1422	19.62	6	7	28.5462	26.95	8	9	22.1319	21.99	6	8	5.5998	7.57	2	2	11.5684	12.29	3	3	34.5034	25.53	7	11	27.5449	23.88	6	9	15.8917	20.8	6
Q3SZA0	COP9 signalosome complex subunit 4 OS=Bos taurus GN=COPS4 PE=2 SV=1 - [CSN4_BOVIN]	78.82	1	28	28	265	62.5415	39.41	11	18	73.0532	48.77	13	22	44.724	30.05	8	12	40.0737	42.12	12	18	36.2564	33.5	10	12	39.0598	29.56	9	13	18.442	22.41	7	7	12.2064	15.52	5	6	46.0474	46.06	14	19	38.1983	43.6	12	14	11.7949	14.04	4
A6QQ21	COP9 signalosome complex subunit 6 OS=Bos taurus GN=COPS6 PE=2 SV=1 - [CSN6_BOVIN]	42.59	1	10	10	106	13.9837	14.2	4	6	21.9812	23.15	5	7	22.5847	28.4	7	7	22.0029	30.86	7	8	21.0198	27.47	6	6	12.8785	16.67	4	4	3.82193	4.63	1	1	1.66373	2.16	1	1	32.9878	35.49	8	10	22.4583	22.53	5	7	5.78935	10.8	3
Q2KI56	COP9 signalosome complex subunit 7b OS=Bos taurus GN=COPS7B PE=2 SV=1 - [CSN7B_BOVIN]	23.11	1	6	6	42	2.82576	4.92	1	1	0	3.79	1	1	7.664	14.02	3	3	0	8.71	2	2	4.21494	8.71	2	2	4.40986	8.71	2	3		0			5.12032	16.67	3	3	3.04042	4.92	1	1	1.75847	8.71	2	2	4.86871	10.23	2
Q08DB4	Copine-1 OS=Bos taurus GN=CPNE1 PE=1 SV=1 - [CPNE1_BOVIN]	34.08	1	17	17	173	23.3879	13.41	7	10	16.235	13.22	8	9	23.0842	16.01	6	8	28.7095	15.27	8	12	13.5433	11.36	5	5	13.8658	13.04	6	7	10.3659	7.45	5	5	13.5424	13.04	6	7	30.2275	16.39	8	11	25.3417	18.81	7	10	16.2685	7.82	4
Q2KHY1	Copine-6 OS=Bos taurus GN=CPNE6 PE=2 SV=1 - [CPNE6_BOVIN]	1.62	1	1	1	33	7.57696	1.62	1	3	7.27915	1.62	1	3	4.4629	1.62	1	2	4.87861	1.62	1	2		0			4.02589	1.62	1	2	2.46156	1.62	1	1	2.56618	1.62	1	1	7.57227	1.62	1	3	7.64554	1.62	1	3	4.19236	1.62	1
Q3T0E0	Copper transport protein ATOX1 OS=Bos taurus GN=ATOX1 PE=3 SV=1 - [ATOX1_BOVIN]	85.29	1	5	5	111	30.0176	58.82	3	8	29.1901	58.82	4	8	13.157	47.06	2	3	13.2584	47.06	2	4	18.4981	47.06	2	4	23.5193	73.53	3	6	5.81779	26.47	1	2	9.15125	47.06	2	2	40.6994	85.29	4	10	38.7042	85.29	4	10	9.33334	47.06	2
P56582	Core protein VP3 OS=Bluetongue virus 1 (isolate South Africa) GN=S3 PE=1 SV=1 - [VP3_BTV1S]	1.55	1	1	1	4		0			2.18535	1.55	1	1		0				0			2.77164	1.55	1	1	2.46107	1.55	1	1		0				0				0				0				0
P07132	Core protein VP4 OS=Bluetongue virus 10 (isolate USA) GN=S4 PE=1 SV=2 - [VP4_BTV10]	2.64	3	1	2	5		0			1.98526	1.24	1	1	1.88536	1.24	1	1		0				0				0				0				0				0				0				0
P33427	Core protein VP4 OS=Bluetongue virus 2 (isolate USA) GN=S4 PE=2 SV=1 - [VP4_BTV2A]	2.64	3	1	2	35	6.66032	1.24	1	3	4.74419	1.24	1	2	6.97289	1.24	1	3	4.78402	1.24	1	2	2.25862	1.24	1	1	1.88159	1.24	1	1		0			2.45682	1.24	1	1	4.68869	1.24	1	2	4.59767	1.24	1	2		0
Q96625	Core-capsid bridging protein OS=Bovine adenovirus 2 GN=L2 PE=2 SV=1 - [CORE5_ADEB2]	1.94	1	1	1	9		0				0			0	1.94	1	1	0	1.94	1	1	1.82297	1.94	1	1		0			3.43915	1.94	1	2	3.37719	1.94	1	2		0				0			1.78802	1.94	1
Q92176	Coronin-1A OS=Bos taurus GN=CORO1A PE=1 SV=3 - [COR1A_BOVIN]	48.16	1	30	30	821	158.015	37.53	21	54	142.847	38.83	22	52	110.821	31.89	17	39	101.258	36.66	17	35	67.4715	33.41	16	28	83.3092	32.75	15	39	58.4359	31.89	15	24	60.7494	28.2	13	22	109.17	38.83	20	41	109.237	36.88	19	42	53.8395	26.03	10
Q32LP9	Coronin-2A OS=Bos taurus GN=CORO2A PE=2 SV=1 - [COR2A_BOVIN]	20.57	1	10	10	51	8.60496	6.67	4	4	12.9679	10.67	5	5	8.91444	8.38	4	4	2.15094	3.24	2	2	2.74357	2.1	1	1		0				0				0			12.6377	10.67	5	5	7.83029	7.24	3	3		0
Q0V8F1	Coronin-7 OS=Bos taurus GN=CORO7 PE=2 SV=1 - [CORO7_BOVIN]	26.89	1	19	19	179	27.4273	10.49	6	10	23.3193	10.82	7	10	14.1134	7.1	5	6	6.84396	5.79	3	3	9.51046	5.57	4	6	8.88704	4.81	3	5	4.21042	3.83	2	2	7.66238	3.83	2	3	41.1826	15.41	10	15	40.5207	16.5	12	16	8.87191	5.03	3
Q09YI1	Cortactin-binding protein 2 OS=Ovis aries GN=CTTNBP2 PE=3 SV=1 - [CTTB2_SHEEP]	1.52	1	2	3	9		0				0				0			1.68903	0.49	1	1		0				0				0			1.84391	0.49	1	1		0				0
P51975	Corticosteroid 11-beta-dehydrogenase isozyme 1 OS=Ovis aries GN=HSD11B1 PE=2 SV=3 - [DHI1_SHEEP]	20.21	1	4	4	4	1.999	2.74	1	1		0			1.99716	4.45	1	1		0				0				0				0				0				0				0
O77667	Corticosteroid 11-beta-dehydrogenase isozyme 2 OS=Bos taurus GN=HSD11B2 PE=1 SV=1 - [DHI2_BOVIN]	25.5	1	3	8	91	14.0397	17.33	5	6	13.9781	13.12	4	5	5.92393	13.37	5	5	4.15388	11.63	3	3	8.0379	13.37	4	4	8.14933	13.37	5	5	4.96076	7.43	2	2	1.93023	9.16	3	3	16.1156	19.8	6	8	13.4776	18.07	5	6	2.4802	7.43	2
P50168	Corticosteroid 11-beta-dehydrogenase isozyme 2 OS=Ovis aries GN=HSD11B2 PE=2 SV=1 - [DHI2_SHEEP]	19.44	1	1	6	72	17.9678	14.75	4	6	19.3724	13.82	4	6	8.15018	11.01	4	4	8.24393	14.75	4	4	8.0379	12.65	4	4	7.15373	11.01	4	4	3.00051	3.98	1	1	1.93023	5.62	2	2	15.4918	19.44	6	7	17.236	17.8	5	6
Q3ZBN0	Costars family protein ABRACL OS=Bos taurus GN=ABRACL PE=3 SV=1 - [ABRAL_BOVIN]	46.91	1	4	4	82	8.0039	37.04	3	4	13.2382	37.04	3	5	10.244	27.16	2	4	7.08328	27.16	2	3	13.4656	37.04	3	5	15.2907	37.04	3	6	2.52287	11.11	1	1	7.15522	20.99	2	3	13.1816	46.91	4	5	15.3676	46.91	4	7	9.78061	37.04	3
Q9TTR7	COUP transcription factor 2 OS=Bos taurus GN=NR2F2 PE=2 SV=1 - [COT2_BOVIN]	1.69	2	1	1	1		0				0				0				0			0	1.69	1	1		0				0				0				0				0				0
Q3SZM6	COX assembly mitochondrial protein homolog OS=Bos taurus GN=CMC1 PE=3 SV=1 - [COXM1_BOVIN]	34.91	1	3	3	4		0			2.73668	9.43	1	1		0				0				0				0				0				0				0				0				0
Q8WMV3	Coxsackievirus and adenovirus receptor homolog OS=Bos taurus GN=CXADR PE=2 SV=1 - [CXAR_BOVIN]	5.75	1	2	2	4		0			0	2.74	1	1		0				0			0	3.01	1	1		0				0				0				0				0				0
Q8HXY9	Craniofacial development protein 1 OS=Bos taurus GN=CFDP1 PE=2 SV=1 - [CFDP1_BOVIN]	24.92	1	7	7	18	7.85991	8.42	2	3	5.1456	8.42	2	2		0			1.80121	2.69	1	1	2.05475	2.69	1	1		0				0				0			11.5313	13.47	3	4	2.95348	5.05	1	1		0
O02751	Craniofacial development protein 2 OS=Bos taurus GN=CFDP2 PE=1 SV=2 - [CFDP2_BOVIN]	41.55	1	26	26	341	57.5432	26.35	13	22	70.3683	28.55	14	24	41.3031	19.26	10	15	36.3782	21.79	11	15	31.8829	10.64	5	10	49.4388	15.88	8	16	34.6309	15.37	8	12	27.2624	11.49	6	11	73.2621	34.29	18	25	77.3999	29.39	16	25	39.273	16.72	9
Q5EA61	Creatine kinase B-type OS=Bos taurus GN=CKB PE=1 SV=1 - [KCRB_BOVIN]	84.78	1	26	28	3647	967.617	80.31	21	245	832.552	80.84	21	227	964.123	80.84	22	257	830.7	80.84	22	239	773.239	77.69	20	209	774.54	78.22	21	217	392.291	54.07	16	113	380.153	51.97	16	110	526.26	80.05	23	136	460.744	81.89	23	130	265.672	56.17	16
Q9XSC6	Creatine kinase M-type OS=Bos taurus GN=CKM PE=1 SV=2 - [KCRM_BOVIN]	29.66	1	4	7	84	14.7971	17.59	4	6	7.60659	3.67	2	4	7.86534	12.07	3	5	9.85752	3.67	2	5	6.25115	12.07	3	4	8.19343	10.5	3	5	3.79329	1.57	1	2	7.28771	3.67	2	4	6.25337	3.67	2	3	5.46864	3.67	2	3	5.47619	7.61	2
Q3ZBP1	Creatine kinase S-type, mitochondrial OS=Bos taurus GN=CKMT2 PE=2 SV=1 - [KCRS_BOVIN]	16.47	2	1	7	118	11.0548	6.92	3	5	22.6601	9.07	4	11	11.2189	6.92	3	5	13.6596	9.07	5	6	26.024	15.04	6	10	16.105	7.4	3	6	4.39534	5.97	2	2	4.47729	5.97	2	2	21.2952	9.07	4	9	14.1359	9.07	4	5	4.3174	3.58	2
Q9TTK8	Creatine kinase U-type, mitochondrial OS=Bos taurus GN=CKMT1 PE=2 SV=1 - [KCRU_BOVIN]	56.49	2	20	26	772	225.338	50.72	20	70	201.656	49.04	19	65	144.255	45.19	17	43	129.112	46.15	17	40	94.9024	45.19	16	37	107.344	45.43	14	41	36.1779	24.04	8	16	35.7739	25.96	10	16	156.605	49.76	20	46	144.275	51.92	22	41	34.4849	30.05	11
Q0VCQ1	C-terminal-binding protein 2 OS=Bos taurus GN=CTBP2 PE=1 SV=1 - [CTBP2_BOVIN]	31.46	1	12	12	42	14.941	10.34	4	6		0			0	1.8	1	1	0	2.02	1	1	1.72291	2.25	1	1	2.17635	1.8	1	1	5.6148	6.52	3	3	8.69563	8.31	3	3	6.43659	6.07	2	2	6.8463	6.52	2	2	2.42834	1.8	1
Q1RMS2	CTP synthase 2 OS=Bos taurus GN=CTPS2 PE=2 SV=1 - [PYRG2_BOVIN]	13.99	1	7	7	30	6.53204	4.27	2	2	7.54273	5.8	3	3	5.16809	4.61	2	2	3.11397	2.22	1	1	2.64252	2.05	1	1	5.58249	4.27	2	2		0				0				0				0			5.60861	4.1	2
A0QH68	CTP synthase OS=Mycobacterium avium (strain 104) GN=pyrG PE=3 SV=1 - [PYRG_MYCA1]	2.74	1	1	1	1		0				0				0				0				0				0				0				0				0			0	2.74	1	1
Q0VCS6	C-type lectin domain family 1 member A OS=Bos taurus GN=CLEC1A PE=2 SV=1 - [CLC1A_BOVIN]	2.16	1	1	1	2	0	2.16	1	1		0				0				0				0				0				0				0				0				0				0
Q2NL33	C-type lectin domain family 12 member B OS=Bos taurus GN=CLEC12B PE=2 SV=1 - [CL12B_BOVIN]	2.9	1	1	1	1		0				0				0				0				0				0				0				0				0				0				0
Q3LUH2	C-type lectin domain family 6 member A OS=Bos taurus GN=CLEC6A PE=2 SV=1 - [CLC6A_BOVIN]	5.83	1	1	1	9		0				0				0				0				0				0			2.788	5.83	1	1	2.68044	5.83	1	1	7.29926	5.83	1	3	4.68325	5.83	1	2	1.96174	5.83	1
Q3ZBN4	CUE domain-containing protein 2 OS=Bos taurus GN=CUEDC2 PE=2 SV=1 - [CUED2_BOVIN]	5.3	1	1	1	1		0				0				0				0				0				0				0				0				0				0				0
A7MBJ5	Cullin-associated NEDD8-dissociated protein 1 OS=Bos taurus GN=CAND1 PE=2 SV=1 - [CAND1_BOVIN]	47.72	1	59	59	945	170.018	30.33	30	56	155.507	29.43	32	56	176.677	32.2	36	61	118.826	24.31	25	49	92.5875	24.39	25	38	97.4802	25.93	28	40	73.1238	18.05	20	35	60.5471	16.75	18	31	164.388	36.83	40	62	139.999	32.85	38	57	78.3477	23.5	25
Q0VBY0	Cx9C motif-containing protein 4 OS=Bos taurus GN=CMC4 PE=3 SV=1 - [CMC4_BOVIN]	30.88	1	2	2	2		0				0				0				0				0				0				0				0				0			2.69251	14.71	1	1		0
Q5EA28	CXXC-type zinc finger protein 1 OS=Bos taurus GN=CXXC1 PE=2 SV=1 - [CXXC1_BOVIN]	3.95	1	2	2	3		0				0				0			0	2.89	1	1		0			0	1.06	1	1		0				0				0				0				0
Q32LB3	CXXC-type zinc finger protein 5 OS=Bos taurus GN=CXXC5 PE=2 SV=2 - [CXXC5_BOVIN]	7.26	1	1	1	1		0				0				0				0				0				0				0				0				0				0				0
Q2KII1	Cyclic AMP-dependent transcription factor ATF-3 OS=Bos taurus GN=ATF3 PE=2 SV=1 - [ATF3_BOVIN]	4.97	1	1	1	2	1.73288	4.97	1	1		0				0				0				0			0	4.97	1	1		0				0				0				0				0
P27925	Cyclic AMP-responsive element-binding protein 1 OS=Bos taurus GN=CREB1 PE=1 SV=2 - [CREB1_BOVIN]	9.23	2	3	3	9	7.05995	4.31	1	2		0				0				0				0				0				0				0			0	2.15	1	1	2.08394	4.92	2	2		0
E1BGN7	Cyclic GMP-AMP synthase OS=Bos taurus GN=MB21D1 PE=3 SV=1 - [CGAS_BOVIN]	1.81	1	1	1	1		0				0				0				0				0				0				0				0				0			0	1.81	1	1		0
Q2KIZ9	Cyclin-D1-binding protein 1 OS=Bos taurus GN=CCNDBP1 PE=2 SV=1 - [CCDB1_BOVIN]	2.51	1	1	1	1		0				0				0				0				0				0				0				0				0			0	2.51	1	1		0
P48734	Cyclin-dependent kinase 1 OS=Bos taurus GN=CDK1 PE=2 SV=2 - [CDK1_BOVIN]	31.99	1	7	8	24	2.67421	4.04	1	1	1.97676	2.69	1	1	2.00639	2.69	1	1		0				0			1.65312	2.69	1	1	0	4.71	1	1		0			8.21063	13.47	4	4	0	7.41	2	2	1.8998	2.69	1
Q2TBL8	Cyclin-dependent kinase 10 OS=Bos taurus GN=CDK10 PE=2 SV=1 - [CDK10_BOVIN]	2.22	1	1	1	4		0			0	2.22	1	1		0				0				0				0				0				0				0				0			0	2.22	1
E1BB50	Cyclin-dependent kinase 12 OS=Bos taurus GN=CDK12 PE=3 SV=1 - [CDK12_BOVIN]	4.03	2	3	5	21	0	0.63	1	1	4.25256	1.5	2	2	2.00639	0.63	1	1		0			1.86914	0.87	1	1	1.65312	0.63	1	1		0				0			1.91713	0.63	1	1	0	0.63	1	1	1.8998	0.63	1
Q5E9Y0	Cyclin-dependent kinase 2 OS=Bos taurus GN=CDK2 PE=2 SV=1 - [CDK2_BOVIN]	30.54	1	5	6	32	7.64762	13.09	2	2	4.86113	7.38	2	2	2.00639	2.68	1	1		0			0	8.39	1	1	4.85207	7.38	2	2		0				0			5.96081	12.08	3	3	1.96428	7.38	2	2	1.8998	2.68	1
Q58CN7	Cyclin-dependent kinase 2-associated protein 2 OS=Bos taurus GN=CDK2AP2 PE=2 SV=1 - [CDKA2_BOVIN]	6.3	1	1	1	4	1.92211	6.3	1	1		0				0			0	6.3	1	2		0				0				0				0				0				0				0
Q32KY4	Cyclin-dependent kinase 4 OS=Bos taurus GN=CDK4 PE=2 SV=1 - [CDK4_BOVIN]	25.41	1	5	6	27	5.15754	4.29	1	2	5.14455	6.6	2	2	2.00639	2.64	1	1	2.92981	5.28	1	1	3.02611	3.96	1	1	4.56278	6.6	2	2		0				0			4.72516	7.92	2	2	0	2.64	1	1	1.8998	2.64	1
Q5EAB2	Cyclin-dependent kinase 9 OS=Bos taurus GN=CDK9 PE=2 SV=1 - [CDK9_BOVIN]	21.24	1	5	7	23		0			4.17071	8.6	3	3	4.83469	5.38	2	2		0			0	2.69	1	1	1.65312	2.15	1	1		0				0			1.91713	2.15	1	1	1.64701	5.11	2	2	1.8998	2.15	1
Q02399	Cyclin-dependent-like kinase 5 OS=Bos taurus GN=CDK5 PE=1 SV=2 - [CDK5_BOVIN]	43.49	1	11	12	87	9.22746	14.04	4	4	7.10674	10.62	3	3	12.0759	23.29	6	7	4.39672	10.27	2	2	12.3843	22.6	6	6	10.4144	16.78	5	6	1.6479	2.74	1	1	0	2.74	1	1	13.9542	25	6	7	9.27212	21.92	5	8	7.44622	12.67	3
A5PK16	Cyclin-F OS=Bos taurus GN=CCNF PE=2 SV=1 - [CCNF_BOVIN]	0.89	1	1	1	1		0				0				0				0				0				0			0	0.89	1	1		0				0				0				0
Q3ZBL9	Cyclin-H OS=Bos taurus GN=CCNH PE=2 SV=1 - [CCNH_BOVIN]	13.44	1	3	3	20	3.41194	3.44	1	1	4.8049	8.44	2	2	4.6178	5	1	2	0	3.44	1	1	2.57115	3.44	1	1	3.77938	8.44	2	2		0				0			2.39748	3.44	1	1	1.95366	8.44	2	3	0	3.44	1
Q6T8E9	Cyclin-T1 OS=Bos taurus GN=CCNT1 PE=1 SV=1 - [CCNT1_BOVIN]	7.57	1	4	4	7	1.64099	1.79	1	1	4.35747	3.58	2	2		0			2.10128	1.65	1	1		0				0				0				0				0				0				0
Q28092	Cylicin-2 OS=Bos taurus GN=CYLC2 PE=1 SV=1 - [CYLC2_BOVIN]	1.84	1	1	1	1		0				0				0				0				0				0				0				0				0				0				0
Q58DW2	Cystathionine gamma-lyase OS=Bos taurus GN=CTH PE=2 SV=1 - [CGL_BOVIN]	51.36	1	14	14	113	24.732	20.25	5	6	24.5631	22.47	5	6	22.0046	12.59	4	6	15.0097	19.01	5	6	15.4322	16.79	5	6	14.8214	16.3	5	7	2.85656	2.72	1	1	6.42249	7.65	2	2	28.6166	23.7	7	9	25.855	21.98	7	9	9.77254	10.37	3
Q10994	Cystatin-B OS=Ovis aries GN=CSTB PE=1 SV=1 - [CYTB_SHEEP]	94.9	2	4	9	400	86.4523	67.35	5	22	87.145	82.65	7	24	39.9819	73.47	6	12	34.0419	64.29	5	13	64.9386	67.35	5	26	84.182	76.53	6	34	25.7792	36.73	3	9	25.3597	36.73	3	9	149.472	94.9	9	47	128.719	94.9	8	42
P01035	Cystatin-C OS=Bos taurus GN=CST3 PE=1 SV=2 - [CYTC_BOVIN]	19.59	1	2	2	9		0				0				0				0			4.53335	5.41	1	2	2.21106	5.41	1	1		0				0			2.54799	5.41	1	1		0				0
Q3MHY1	Cysteine and glycine-rich protein 1 OS=Bos taurus GN=CSRP1 PE=2 SV=3 - [CSRP1_BOVIN]	72.54	1	15	17	1011	334.684	58.55	13	73	293.499	63.73	14	65	187.183	43.52	7	42	145.841	38.34	6	34	174.097	51.3	8	50	150.25	51.3	9	42	130.001	51.3	9	35	135.065	51.3	9	36	203.707	52.85	10	47	193.127	56.48	11	43	76.235	46.11	7
Q32LE9	Cysteine and glycine-rich protein 2 OS=Bos taurus GN=CSRP2 PE=2 SV=3 - [CSRP2_BOVIN]	65.28	1	11	12	95	9.69092	23.32	3	3	11.0448	26.42	4	5	1.9436	3.63	1	1		0				0			3.82365	8.81	2	2	2.58532	11.92	2	4	5.14867	11.92	2	3	25.0026	43.01	7	8	19.176	33.68	5	7	5.94557	15.54	3
Q4U0T9	Cysteine and glycine-rich protein 3 OS=Bos taurus GN=CSRP3 PE=2 SV=1 - [CSRP3_BOVIN]	12.89	1	2	3	12		0			4.93632	9.28	2	2		0				0			4.45069	9.28	1	2		0				0				0			1.70905	9.28	1	1		0				0
Q29RL2	Cysteine and histidine-rich domain-containing protein 1 OS=Bos taurus GN=CHORDC1 PE=2 SV=1 - [CHRD1_BOVIN]	55.72	1	15	15	128	30.4612	32.23	7	9	22.4346	20.18	5	7	17.4944	12.95	3	6	8.98615	30.12	6	6	16.6122	17.47	4	5	13.9841	25	5	5	5.6818	12.05	3	3	6.96015	12.65	3	4	41.5937	35.84	8	15	27.409	29.52	6	10	0	7.83	2
Q6PZ03	Cysteine protease ATG4B OS=Bos taurus GN=ATG4B PE=2 SV=1 - [ATG4B_BOVIN]	15.78	1	4	4	11	3.85761	3.05	1	1		0				0				0				0				0				0				0			9.27618	10.94	3	3	6.36286	7.12	2	2	0	4.83	1
Q56K04	Cysteine-rich protein 1 OS=Bos taurus GN=CRIP1 PE=3 SV=3 - [CRIP1_BOVIN]	75.32	1	5	5	74	36.8551	67.53	4	10	41.6486	57.14	3	12	3.67753	20.78	2	3	2.59915	38.96	3	4	2.30498	20.78	2	2	2.40183	20.78	2	2	1.72229	9.09	1	1		0			6.74247	55.84	3	3	0	9.09	1	1	0	9.09	1
Q0VFX8	Cysteine-rich protein 2 OS=Bos taurus GN=CRIP2 PE=2 SV=1 - [CRIP2_BOVIN]	66.83	1	12	12	266	43.7852	41.35	6	14	34.7689	41.83	7	14	38.0356	58.65	8	15	27.1522	45.19	7	11	29.1134	46.63	6	10	24.997	47.12	7	12	11.2791	19.23	4	6	10.3268	19.23	4	5	16.9575	36.06	6	10	24.008	34.62	5	8	4.28809	26.44	4
A6QLZ7	Cysteine-rich secretory protein LCCL domain-containing 2 OS=Bos taurus GN=CRISPLD2 PE=2 SV=1 - [CRLD2_BOVIN]	13.1	1	4	4	4		0				0				0				0				0				0				0				0			1.93455	7.66	2	2	2.23625	2.62	1	1		0
Q5EA46	Cysteine-rich with EGF-like domain protein 1 OS=Bos taurus GN=CRELD1 PE=2 SV=1 - [CREL1_BOVIN]	20.71	1	8	8	22	3.41437	4.05	1	1	4.7968	7.38	2	2		0			0	3.33	1	1	1.9136	4.05	1	1		0				0			1.65792	1.67	1	1	7.43425	11.43	4	4	6.3281	11.67	4	4	0	2.62	1
Q2KIT5	Cysteine-rich with EGF-like domain protein 2 OS=Bos taurus GN=CRELD2 PE=2 SV=1 - [CREL2_BOVIN]	20.8	1	8	8	53	10.7751	15.38	5	6	7.99632	5.7	2	3	3.03275	5.41	2	2	4.19766	5.41	2	2	4.81373	7.69	3	3	5.16679	7.69	3	3		0				0			7.60741	9.12	5	5	3.34327	5.41	2	2	2.46586	5.41	2
Q2KIF8	Cysteine--tRNA ligase, mitochondrial OS=Bos taurus GN=CARS2 PE=2 SV=1 - [SYCM_BOVIN]	12.79	1	6	6	9	5.3455	4.32	2	2		0				0				0				0			3.70132	2.7	1	1	0	2.7	1	1	0	3.96	2	2		0			2.39307	2.52	1	1		0
Q00555	Cystic fibrosis transmembrane conductance regulator OS=Ovis aries GN=CFTR PE=1 SV=2 - [CFTR_SHEEP]	1.15	2	1	2	32	5.55632	0.41	1	3	3.55917	0.41	1	4	1.72212	0.41	1	2	1.78831	0.41	1	1	1.72412	0.41	1	1	3.70013	0.41	1	2		0				0			3.32499	0.41	1	2	1.83781	0.41	1	1
A5D9A7	Cytochrome b ascorbate-dependent protein 3 OS=Bos taurus GN=CYB561A3 PE=2 SV=1 - [CYAC3_BOVIN]	13.21	1	2	2	6		0				0				0				0				0			0	10.94	1	1		0				0			1.71268	2.26	1	1	0	2.26	1	1		0
P24959	Cytochrome b OS=Ovis aries GN=MT-CYB PE=3 SV=1 - [CYB_SHEEP]	4.22	5	2	2	22	2.63927	2.37	1	1	2.56166	2.37	1	1	2.35503	4.22	2	2	4.02974	2.37	1	3	2.80152	2.37	1	1	2.59751	2.37	1	1	2.32674	2.37	1	1	2.14188	2.37	1	1	4.72193	2.37	1	2	4.33588	2.37	1	2
O46522	Cytochrome b-245 heavy chain OS=Bos taurus GN=CYBB PE=2 SV=1 - [CY24B_BOVIN]	30.35	1	18	18	196	33.0533	18.42	9	12	28.6356	19.12	9	11	15.8004	15.09	8	10	11.072	9.47	5	7	9.40339	7.37	4	4	2.46115	1.75	1	1	14.2801	10	5	6	15.1117	7.72	4	6	47.3079	19.47	11	17	52.3716	24.74	15	20	23.6773	10.7	6
O46521	Cytochrome b-245 light chain OS=Bos taurus GN=CYBA PE=2 SV=3 - [CY24A_BOVIN]	37.17	1	5	5	69	10.2987	29.32	4	5	10.3879	23.04	3	4	2.19492	8.9	2	2	0	17.8	3	3	0	14.14	1	1	5.09471	19.37	2	2	0	14.14	1	1	7.646	37.17	5	5	5.52194	8.9	2	3	9.86226	33.51	4	5	18.7555	37.17	5
P00171	Cytochrome b5 OS=Bos taurus GN=CYB5A PE=1 SV=3 - [CYB5_BOVIN]	47.76	1	6	6	276	62.5361	47.76	6	16	68.435	41.04	5	18	67.7432	47.76	5	18	47.7076	41.04	5	14	56.3925	41.04	5	16	48.7543	41.04	4	13	43.0558	41.04	4	11	45.5282	34.33	3	11	42.9069	41.04	4	11	42.5939	41.04	5	12	33.1203	34.33	3
Q32LH7	Cytochrome b5 reductase 4 OS=Bos taurus GN=CYB5R4 PE=2 SV=1 - [NB5R4_BOVIN]	2.69	1	1	1	1	2.77347	2.69	1	1		0				0				0				0				0				0				0				0				0				0
P31800	Cytochrome b-c1 complex subunit 1, mitochondrial OS=Bos taurus GN=UQCRC1 PE=1 SV=2 - [QCR1_BOVIN]	51.25	1	22	22	682	135.403	40.21	15	36	133.608	46.46	17	43	128.943	38.33	14	38	118.547	41.88	17	40	68.6812	29.58	11	22	75.4231	38.54	15	25	63.1288	31.04	12	20	61.8559	29.38	9	17	157.306	47.92	18	51	166.191	51.04	19	53	62.0447	28.96	12
P07552	Cytochrome b-c1 complex subunit 10 OS=Bos taurus GN=UQCR11 PE=1 SV=2 - [QCR10_BOVIN]	21.43	1	1	1	3	0	21.43	1	1		0				0				0				0				0								0				0			0	21.43	1	1		0
P23004	Cytochrome b-c1 complex subunit 2, mitochondrial OS=Bos taurus GN=UQCRC2 PE=1 SV=2 - [QCR2_BOVIN]	29.8	1	13	13	367	57.7163	20.31	8	16	64.6882	20.53	9	17	53.3589	22.52	9	16	45.4456	22.3	8	16	62.2601	20.31	7	16	58.3496	22.52	9	17	42.3765	20.97	7	11	49.5356	21.19	8	14	112.42	26.49	11	32	102.161	26.49	11	30	52.3238	21.41	7
P00126	Cytochrome b-c1 complex subunit 6, mitochondrial OS=Bos taurus GN=UQCRH PE=1 SV=2 - [QCR6_BOVIN]	59.34	1	8	8	112	17.3499	18.68	3	7	24.0233	47.25	4	8	11.5631	18.68	3	5	10.9091	18.68	3	5	4.5131	18.68	2	2	9.59451	18.68	3	4	12.5864	47.25	3	5	9.23797	18.68	3	5	24.7356	51.65	6	11	14.8705	23.08	4	7	9.86601	18.68	3
P00129	Cytochrome b-c1 complex subunit 7 OS=Bos taurus GN=UQCRB PE=1 SV=3 - [QCR7_BOVIN]	44.14	1	8	8	161	30.8605	37.84	5	11	17.9693	39.64	5	8	24.5846	44.14	7	11	24.6252	43.24	6	10	12.78	29.73	4	6	15.2105	25.23	4	6	13.6592	27.93	4	6	4.1795	24.32	4	5	17.861	33.33	4	7	33.9452	43.24	6	12	14.9184	28.83	4
P13271	Cytochrome b-c1 complex subunit 8 OS=Bos taurus GN=UQCRQ PE=1 SV=3 - [QCR8_BOVIN]	42.68	1	3	4	43	7.62201	24.39	2	3	12.2904	24.39	2	5	2.54846	34.15	3	10	3.27635	34.15	3	6		0				0				0				0			12.069	24.39	2	6	13.9461	32.93	3	7		0
P00130	Cytochrome b-c1 complex subunit 9 OS=Bos taurus GN=UQCR10 PE=1 SV=3 - [QCR9_BOVIN]	48.44	1	3	3	54	13.8415	37.5	2	4	9.67557	37.5	2	4	13.072	37.5	2	5	11.2492	37.5	2	4	10.6799	48.44	3	4	12.3665	48.44	3	4	4.94265	26.56	1	1	3.57573	26.56	1	1	7.50313	37.5	2	3	10.8884	37.5	2	4	3.77974	26.56	1
P13272	Cytochrome b-c1 complex subunit Rieske, mitochondrial OS=Bos taurus GN=UQCRFS1 PE=1 SV=3 - [UCRI_BOVIN]	53.65	1	15	15	249	48.9356	28.47	8	13	38.3195	30.29	7	14	35.6911	30.29	7	12	30.806	30.66	8	12	26.9191	27.74	6	8	33.9281	28.1	7	12	21.4324	33.58	6	10	21.374	31.75	6	7	41.6083	21.17	7	14	45.4764	20.8	7	18	14.8042	10.95	3
P62894	Cytochrome c OS=Bos taurus GN=CYCS PE=1 SV=2 - [CYC_BOVIN]	75.24	2	15	15	328	83.8988	75.24	14	26	55.0042	59.05	9	20	50.3209	61.9	8	18	28.4458	56.19	7	13	53.8973	58.1	8	17	57.718	58.1	8	19	22.3414	38.1	4	8	22.0677	37.14	4	9	63.7992	60.95	10	20	67.0637	61.9	11	23	19.3211	47.62	7
Q3T0E3	Cytochrome c oxidase assembly factor 3 homolog, mitochondrial OS=Bos taurus GN=COA3 PE=3 SV=1 - [COA3_BOVIN]	30.19	1	4	4	38	2.65228	18.87	2	2	2.09639	9.43	1	1	2.72559	9.43	1	1	4.85864	18.87	2	2	7.51792	17.92	2	3	4.15562	18.87	2	2		0			5.67908	9.43	1	2	3.20819	12.26	1	1	7.89302	30.19	3	4		0
Q2M2S5	Cytochrome c oxidase assembly factor 6 homolog OS=Bos taurus GN=COA6 PE=3 SV=1 - [COA6_BOVIN]	43.04	1	3	3	22	0	13.92	1	1	4.94882	30.38	2	2	8.59319	30.38	2	3		0			3.21586	16.46	1	2	2.83443	16.46	1	2	0	16.46	1	1		0				0			4.95378	30.38	2	2		0
A3KMZ6	Cytochrome c oxidase assembly protein COX11, mitochondrial OS=Bos taurus GN=COX11 PE=2 SV=1 - [COX11_BOVIN]	12.77	1	2	2	3		0				0				0				0				0				0				0				0				0				0				0
Q1RMH3	Cytochrome c oxidase assembly protein COX14 OS=Bos taurus GN=COX14 PE=3 SV=1 - [COX14_BOVIN]	35.09	1	2	2	3		0				0				0				0				0				0				0				0				0				0				0
Q08DG6	Cytochrome c oxidase assembly protein COX15 homolog OS=Bos taurus GN=COX15 PE=2 SV=1 - [COX15_BOVIN]	3.63	1	1	1	6	2.28101	3.63	1	1	2.03875	3.63	1	1		0				0				0				0				0				0			2.41671	3.63	1	1	2.15187	3.63	1	1		0
A8E4L1	Cytochrome c oxidase assembly protein COX19 OS=Bos taurus GN=COX19 PE=3 SV=1 - [COX19_BOVIN]	15.73	1	1	1	1		0				0				0				0				0				0				0			1.76798	15.73	1	1		0				0				0
O78749	Cytochrome c oxidase subunit 1 OS=Ovis aries GN=MT-CO1 PE=3 SV=1 - [COX1_SHEEP]	19.07	2	5	5	19	5.47512	4.28	2	2	3.41902	2.72	1	1	3.27213	2.72	1	1	2.9203	2.72	1	1	3.45686	2.72	1	1	3.28531	2.72	1	1		0				0				0				0
P68553	Cytochrome c oxidase subunit 2 OS=Bos indicus GN=MT-CO2 PE=3 SV=1 - [COX2_BOSIN]	51.98	1	2	5	144	17.2729	10.13	2	5	6.2703	10.13	2	3	18.1238	10.13	2	7	11.5233	10.13	2	4	11.1124	7.05	1	4	13.0504	10.13	2	5	27.8726	18.94	3	10	23.9466	10.13	2	8	24.9416	10.13	2	7	26.672	10.13	2	8	20.3837	10.13	2
O78750	Cytochrome c oxidase subunit 2 OS=Ovis aries GN=MT-CO2 PE=3 SV=1 - [COX2_SHEEP]	56.39	1	4	7	238	31.2021	14.54	4	10	13.3998	14.54	3	6	24.6315	14.54	3	10	22.7655	14.54	3	9	23.4231	11.45	2	10	21.0255	14.54	3	11	32.0561	14.54	3	11	30.2844	14.54	3	11	31.3873	14.54	3	10	36.351	14.54	4	13
P00415	Cytochrome c oxidase subunit 3 OS=Bos taurus GN=MT-CO3 PE=1 SV=2 - [COX3_BOVIN]	5.36	3	1	1	29	6.02035	5.36	1	2	0	5.36	1	1	2.09537	5.36	1	1	2.36392	5.36	1	1	2.88293	5.36	1	2	2.93834	5.36	1	2		0			0	5.36	1	1	7.93954	5.36	1	3	1.6681	5.36	1	2	2.46835	5.36	1
P00423	Cytochrome c oxidase subunit 4 isoform 1, mitochondrial OS=Bos taurus GN=COX4I1 PE=1 SV=1 - [COX41_BOVIN]	57.99	1	13	13	392	73.642	57.99	12	29	61.7157	44.97	9	25	44.3777	40.83	8	18	30.9767	26.63	6	14	25.0094	26.04	5	11	29.4309	26.04	5	13	27.1253	25.44	6	15	34.9378	25.44	6	16	72.5798	51.48	11	26	86.5637	44.38	11	35	31.8644	35.5	8
P00426	Cytochrome c oxidase subunit 5A, mitochondrial OS=Bos taurus GN=COX5A PE=1 SV=2 - [COX5A_BOVIN]	57.24	1	9	9	407	77.1488	37.5	7	26	71.139	37.5	8	24	55.1274	37.5	8	21	52.3993	37.5	6	22	37.6182	36.84	6	11	47.1852	37.5	7	16	26.075	21.05	4	10	16.295	21.05	4	7	78.3626	37.5	8	25	87.8433	37.5	8	31	25.3385	26.32	5
P00428	Cytochrome c oxidase subunit 5B, mitochondrial OS=Bos taurus GN=COX5B PE=1 SV=2 - [COX5B_BOVIN]	43.41	1	6	6	129	20.7564	15.5	3	8	16.389	15.5	3	8	9.31767	9.3	2	3	11.0451	20.93	4	5	15.6087	14.73	2	6	15.2335	9.3	2	5	8.0433	14.73	2	3	2.20311	9.3	1	1	17.418	9.3	2	6	17.0084	15.5	3	7	1.97092	8.53	1
P13182	Cytochrome c oxidase subunit 6A1, mitochondrial OS=Bos taurus GN=COX6A1 PE=1 SV=3 - [CX6A1_BOVIN]	43.12	1	2	2	89	22.1795	43.12	2	6	25.7091	43.12	2	6	16.0037	43.12	2	4	7.49996	16.51	1	2	22.6032	43.12	2	5	28.6293	43.12	2	7	11.0805	16.51	1	3	6.82002	16.51	1	2	12.4088	16.51	1	3	25.5484	43.12	2	7	9.68181	16.51	1
P00429	Cytochrome c oxidase subunit 6B1 OS=Bos taurus GN=COX6B1 PE=1 SV=2 - [CX6B1_BOVIN]	81.4	2	13	13	310	67.6099	76.74	9	23	56.342	76.74	8	21	33.0125	65.12	6	14	37.6445	66.28	7	14	27.3331	47.67	5	12	25.3903	63.95	6	13	7.20825	23.26	2	3	9.63873	53.49	4	5	66.1141	81.4	11	22	69.8598	77.91	11	25	6.5264	36.05	3
P04038	Cytochrome c oxidase subunit 6C OS=Bos taurus GN=COX6C PE=1 SV=2 - [COX6C_BOVIN]	39.19	1	9	9	172	39.2673	37.84	5	13	25.5559	28.38	5	9	27.8775	37.84	5	10	17.09	37.84	4	7	9.50372	28.38	3	4	5.26778	28.38	3	3	25.2248	28.38	3	9	25.7883	37.84	4	9	34.3893	37.84	6	13	32.2899	37.84	5	11	24.6369	28.38	4
P07470	Cytochrome c oxidase subunit 7A1, mitochondrial OS=Bos taurus GN=COX7A1 PE=1 SV=2 - [CX7A1_BOVIN]	28.75	2	1	2	86	17.0652	16.25	1	7	25.1702	16.25	1	9	12.6275	28.75	2	6	10.6885	16.25	1	5	2.61336	16.25	1	1	2.12572	16.25	1	1	13.2683	28.75	2	5	9.01597	16.25	1	3	15.4453	16.25	1	6	9.73765	16.25	1	4	7.79542	28.75	2
Q9TR30	Cytochrome c oxidase subunit 7A2, mitochondrial (Fragment) OS=Ovis aries GN=COX7A2 PE=1 SV=1 - [CX7A2_SHEEP]	95.83	2	2	3	100	21.7361	95.83	3	9	29.7542	95.83	3	11	10.0493	54.17	1	5	10.6885	54.17	1	5	2.61336	54.17	1	1	4.09688	87.5	2	2	8.00685	54.17	1	3	9.01597	54.17	1	3	20.8915	95.83	2	8	17.5689	95.83	3	7
P13184	Cytochrome c oxidase subunit 7A2, mitochondrial OS=Bos taurus GN=COX7A2 PE=1 SV=3 - [CX7A2_BOVIN]	27.71	2	1	2	114	20.012	27.71	2	8	27.5323	27.71	2	10	12.3485	27.71	2	6	15.0339	27.71	2	7	4.92128	27.71	2	2	4.85168	27.71	2	2	12.9996	27.71	2	5	13.5361	27.71	2	5	17.7356	27.71	2	7	12.466	27.71	2	5	7.67908	27.71	2
Q3T061	Cytochrome c oxidase subunit 7A-related protein, mitochondrial OS=Bos taurus GN=COX7A2L PE=3 SV=1 - [COX7R_BOVIN]	51.75	1	4	4	55	4.0392	7.89	1	2	8.22482	15.79	2	4	4.0976	15.79	2	2	7.58431	22.81	3	4	6.59602	22.81	3	3	6.35295	22.81	3	3	4.3716	7.02	1	2	4.24378	14.91	2	2	3.86578	15.79	2	2	2.70343	7.89	1	1	1.84594	15.79	2
P13183	Cytochrome c oxidase subunit 7B, mitochondrial OS=Bos taurus GN=COX7B PE=1 SV=3 - [COX7B_BOVIN]	21.25	1	3	3	5		0				0				0				0			2.03967	10	1	1		0				0				0			2.37341	10	1	1	2.78727	11.25	1	1		0
P00430	Cytochrome c oxidase subunit 7C, mitochondrial OS=Bos taurus GN=COX7C PE=1 SV=3 - [COX7C_BOVIN]	28.57	1	2	2	39	5.5369	14.29	1	2	2.57032	14.29	1	1	5.75129	14.29	1	2	2.59515	14.29	1	1	5.02733	14.29	1	2	11.0227	14.29	1	5	2.17785	14.29	1	1	1.70241	14.29	1	2	4.63708	28.57	2	2	5.1225	14.29	1	2	3.54781	28.57	2
Q01321	Cytochrome c oxidase subunit NDUFA4 OS=Bos taurus GN=NDUFA4 PE=1 SV=1 - [NDUA4_BOVIN]	56.1	1	7	7	97	7.72593	30.49	3	5	5.88407	36.59	3	4	3.3387	14.63	1	1	3.09592	23.17	2	2	3.44361	23.17	2	3	3.59913	32.93	3	4	5.30916	32.93	3	3	11.4134	36.59	3	5	16.4962	56.1	6	8	15.388	47.56	5	8	7.37307	36.59	3
P00125	Cytochrome c1, heme protein, mitochondrial OS=Bos taurus GN=CYC1 PE=1 SV=2 - [CY1_BOVIN]	40	1	10	10	407	107.832	34.46	7	28	91.1104	34.46	7	23	85.4665	37.54	8	22	63.9508	28.62	6	18	49.5749	37.54	8	16	39.4135	28.62	6	11	18.5734	15.69	4	6	28.432	12.62	3	8	100.864	37.54	8	32	84.0832	34.46	7	28	31.1528	20.62	5
A5PJG7	Cytochrome c-type heme lyase OS=Bos taurus GN=HCCS PE=2 SV=1 - [CCHL_BOVIN]	36.73	1	10	10	45	5.89569	6.18	1	1	4.65652	6.18	1	1	6.008	12.73	3	3	4.54727	8.73	2	3	4.56115	8.73	2	2		0			0	4.73	1	1		0			9.84423	18.55	4	4	13.6535	21.45	5	5	5.19893	12	2
P56591	Cytochrome P450 1A1 OS=Ovis aries GN=CYP1A1 PE=2 SV=1 - [CP1A1_SHEEP]	7.51	1	4	4	7	1.79583	2.12	1	1		0			7.62916	6.17	3	3	1.85018	5.01	3	3		0				0				0				0				0				0
Q5E980	Cytochrome P450 20A1 OS=Bos taurus GN=CYP20A1 PE=2 SV=1 - [CP20A_BOVIN]	49.35	1	17	17	116	15.4854	23.81	5	6	5.82985	6.28	2	2	24.5736	15.37	7	11	18.6492	11.9	5	8	7.5943	6.28	3	3	2.28413	2.16	1	1	6.25206	4.11	2	3	2.03919	2.16	1	1	14.0977	11.26	5	6	15.638	14.94	6	8	12.7972	18.61	7
Q01361	Cytochrome P450 2D14 OS=Bos taurus GN=CYP2D14 PE=2 SV=2 - [CP2DE_BOVIN]	4.8	1	2	2	16		0			1.70219	2.6	1	1		0				0			5.35968	2.6	1	2	2.49923	2.6	1	1	2.87793	2.6	1	2	0	2.6	1	1		0				0				0
O18963	Cytochrome P450 2E1 OS=Bos taurus GN=CYP2E1 PE=2 SV=1 - [CP2E1_BOVIN]	5.05	1	2	2	3		0				0				0				0			1.8702	3.23	1	2		0				0				0				0				0				0
Q29496	Cytochrome P450 3A24 OS=Ovis aries GN=CYP3A24 PE=2 SV=1 - [CP3AO_SHEEP]	7.75	2	3	3	5		0				0				0				0				0				0				0				0				0				0
Q2KI41	Cytohesin-2 OS=Bos taurus GN=CYTH2 PE=2 SV=1 - [CYH2_BOVIN]	11.46	1	4	4	27	2.49291	2.68	1	2	3.97885	2.68	1	2	1.9919	2.68	1	1	3.31022	4.88	2	2	1.90321	2.68	1	1	2.33755	2.68	1	1		0			1.6674	2.2	1	1	3.64175	4.39	2	2	1.93869	4.39	2	3	4.03974	7.56	2
Q2HJ53	Cytokine-inducible SH2-containing protein OS=Bos taurus GN=CISH PE=2 SV=1 - [CISH_BOVIN]	2.36	1	1	1	2		0				0			0	2.36	1	1		0				0				0				0				0				0				0				0
Q0VCU1	Cytoplasmic aconitate hydratase OS=Bos taurus GN=ACO1 PE=2 SV=1 - [ACOC_BOVIN]	55.79	1	47	49	897	187.356	42.97	32	58	161.445	40.27	30	57	145.929	38.58	30	55	120.527	37.01	31	52	95.3766	33.86	23	32	76.0269	32.73	23	30	39.7676	22.05	14	16	61.7624	25.76	17	22	182.76	46.68	37	64	179.868	45.78	35	69	82.3028	32.51	22
Q29RQ3	Cytoplasmic dynein 1 intermediate chain 1 OS=Bos taurus GN=DYNC1I1 PE=1 SV=1 - [DC1I1_BOVIN]	16.12	1	4	5	6		0				0				0			2.6859	6.91	1	1	2.46314	3.13	1	1	1.89876	1.64	1	1		0				0				0			0	0.99	1	1		0
Q0III3	Cytoplasmic dynein 1 intermediate chain 2 OS=Bos taurus GN=DYNC1I2 PE=1 SV=1 - [DC1I2_BOVIN]	49.84	1	23	24	260	40.4034	27.78	9	10	42.1548	23.86	9	12	35.1329	24.35	10	12	16.1506	21.73	8	8	22.8806	12.25	5	7	46.4297	24.35	11	17	15.2966	11.11	5	7	24.8971	15.69	7	11	41.3904	38.4	13	19	45.4485	41.01	15	19	23.9314	24.02	8
P85091	Cytoplasmic FMR1-interacting protein 1 (Fragments) OS=Bos taurus GN=CYFIP1 PE=1 SV=1 - [CYFP1_BOVIN]	35.29	1	2	2	9		0				0			2.20124	15.69	1	1		0				0			2.30655	15.69	1	1		0				0			1.60472	15.69	1	1		0			0	15.69	1
Q0VC66	Cytoplasmic tRNA 2-thiolation protein 1 OS=Bos taurus GN=CTU1 PE=2 SV=1 - [CTU1_BOVIN]	4.32	1	1	1	4		0				0				0				0			2.8409	4.32	1	1	3.07108	4.32	1	1		0				0				0				0				0
Q3SZG9	Cytoplasmic tRNA 2-thiolation protein 2 OS=Bos taurus GN=CTU2 PE=2 SV=2 - [CTU2_BOVIN]	2.2	1	1	1	1		0				0				0				0				0				0				0				0			1.81825	2.2	1	1		0				0
A5PK21	Cytoskeleton-associated protein 2-like OS=Bos taurus GN=CKAP2L PE=2 SV=1 - [CKP2L_BOVIN]	1.48	1	1	1	1		0				0				0				0				0				0				0				0				0				0				0
P00727	Cytosol aminopeptidase OS=Bos taurus GN=LAP3 PE=1 SV=3 - [AMPL_BOVIN]	77.84	1	39	39	1089	189.017	52.6	23	56	160.642	59.54	24	48	171.098	52.02	21	54	130.694	54.34	22	47	141.168	52.02	23	46	122.651	46.63	20	39	105.628	44.32	19	44	120.778	44.12	17	40	312.773	68.02	31	93	275.979	66.47	33	88	138.015	40.66	19
A4FV58	Cytosolic Fe-S cluster assembly factor NARFL OS=Bos taurus GN=NARFL PE=2 SV=2 - [NARFL_BOVIN]	9.45	1	4	4	7		0				0				0				0			0	2.73	1	1		0				0				0			3.04136	2.73	1	1	2.97651	2.73	1	1	1.92278	2.73	1
Q24K00	Cytosolic Fe-S cluster assembly factor NUBP1 OS=Bos taurus GN=NUBP1 PE=2 SV=1 - [NUBP1_BOVIN]	17.81	1	3	3	9		0				0				0				0			0	5.63	1	1	2.24276	5.63	1	1		0				0				0				0				0
Q3MHY6	Cytosolic Fe-S cluster assembly factor NUBP2 OS=Bos taurus GN=NUBP2 PE=2 SV=1 - [NUBP2_BOVIN]	25.09	1	4	4	7	2.57678	4.43	1	1	8.19135	15.13	2	3		0				0			2.77222	5.17	1	1		0				0				0				0				0				0
Q3ZC84	Cytosolic non-specific dipeptidase OS=Bos taurus GN=CNDP2 PE=2 SV=1 - [CNDP2_BOVIN]	78.32	1	39	39	1045	256.063	56.42	24	74	231.086	55.58	23	69	144.504	55.79	20	49	84.975	46.32	18	40	124.543	41.47	14	42	121.812	42.32	16	41	70.1526	34.32	13	22	68.8119	35.37	12	22	243.318	56.21	25	79	215.645	56.84	26	80	85.5509	35.37	13
A4IFJ5	Cytosolic phospholipase A2 OS=Bos taurus GN=PLA2G4A PE=1 SV=1 - [PA24A_BOVIN]	16.56	1	10	10	23	1.63771	0.93	1	1		0			3.11112	2	1	1	2.1101	2.4	2	2	2.74144	2	1	1	5.1094	3.87	2	2		0				0			1.93848	2.4	2	2	5.97892	4.67	3	3		0
O46411	Cytosolic purine 5'-nucleotidase OS=Bos taurus GN=NT5C2 PE=1 SV=1 - [5NTC_BOVIN]	33.93	1	16	16	83	16.0081	11.79	5	5	14.6358	12.14	6	6	4.77656	4.82	3	3	2.29082	6.25	2	2	8.10307	6.25	3	3	19.2067	16.43	8	8	2.41229	3.57	2	2	3.77334	4.11	2	2	20.8159	14.64	7	8	8.04362	9.46	4	4	1.75439	5	2
Q1JPD3	D-2-hydroxyglutarate dehydrogenase, mitochondrial OS=Bos taurus GN=D2HGDH PE=2 SV=2 - [D2HDH_BOVIN]	5.33	1	3	3	26		0			2.24759	2.02	1	1	1.67757	1.65	1	1	2.11587	1.65	1	1	4.41614	3.68	2	2	2.24947	1.65	1	1	2.00521	2.02	1	1		0			3.74513	3.68	2	2	1.958	2.02	1	1	3.92358	3.68	2
Q5EAD2	D-3-phosphoglycerate dehydrogenase OS=Bos taurus GN=PHGDH PE=2 SV=3 - [SERA_BOVIN]	29.08	1	18	18	254	36.0462	17.64	8	11	23.6535	15.01	6	8	21.5725	10.88	5	7	11.8075	10.69	5	6	25.4664	11.07	6	9	21.7683	10.88	5	8	26.6726	17.45	8	10	24.287	13.13	5	9	111.691	27.2	16	34	94.6346	29.08	17	30	60.3493	22.7	13
P31228	D-aspartate oxidase OS=Bos taurus GN=DDO PE=1 SV=2 - [OXDD_BOVIN]	11.44	1	3	3	3		0			1.88343	2.35	1	1		0				0				0				0				0				0				0				0				0
Q02337	D-beta-hydroxybutyrate dehydrogenase, mitochondrial OS=Bos taurus GN=BDH1 PE=1 SV=2 - [BDH_BOVIN]	30.52	1	8	8	29	17.6092	19.19	5	6	2.5346	8.14	2	2	1.70659	2.03	1	1	0	2.03	1	1	1.92527	4.94	1	1	2.55618	4.94	1	1		0				0			7.75585	12.21	3	3	8.06127	14.53	3	3	3.92384	7.85	2
F1MJM0	DBIRD complex subunit ZNF326 OS=Bos taurus GN=ZNF326 PE=2 SV=1 - [ZN326_BOVIN]	28.32	1	12	12	124	28.8091	17.1	7	9	26.9847	16.41	6	8	18.2308	6.91	3	6	10.8678	6.91	3	6	7.88218	7.08	3	3	8.25254	8.98	4	4	8.17032	5.01	2	2	9.03905	7.25	3	3	28.0531	17.44	7	9	16.1025	12.26	4	7	6.21209	5.01	2
Q1RMX9	DCN1-like protein 5 OS=Bos taurus GN=DCUN1D5 PE=2 SV=1 - [DCNL5_BOVIN]	4.66	1	1	1	1		0				0				0				0				0				0				0				0				0			2.42271	4.66	1	1		0
Q32KY6	dCTP pyrophosphatase 1 OS=Bos taurus GN=DCTPP1 PE=2 SV=1 - [DCTP1_BOVIN]	13.61	1	1	1	11	3.21651	13.61	1	1	3.43993	13.61	1	1	6.02223	13.61	1	2		0				0				0				0				0			2.06677	13.61	1	1	4.63875	13.61	1	2		0
Q5E9I8	DDB1- and CUL4-associated factor 11 OS=Bos taurus GN=DCAF11 PE=2 SV=1 - [DCA11_BOVIN]	5.49	1	2	2	4		0			1.74902	2.2	1	1		0				0			0	2.2	1	1		0				0				0			1.66672	2.2	1	1		0				0
A5PK65	D-dopachrome decarboxylase OS=Bos taurus GN=DDT PE=3 SV=1 - [DOPD_BOVIN]	30.51	1	4	4	27		0				0			4.72098	12.71	1	1	0	5.93	1	1	1.86117	5.93	1	1		0				0			2.08223	6.78	1	1	1.94517	5.93	1	1	1.77878	5.93	1	1		0
Q1LZB0	DDRGK domain-containing protein 1 OS=Bos taurus GN=DDRGK1 PE=2 SV=1 - [DDRGK_BOVIN]	24.6	1	7	7	66	7.29177	8.63	2	2	7.02859	11.82	3	3	13.5007	12.14	3	4	8.84387	9.9	2	3	9.14779	9.9	2	3	10.4532	15.65	3	3	6.99999	9.9	2	2	6.94753	9.9	2	2	8.17594	9.58	2	2	3.2505	5.43	1	1	13.1776	14.06	3
Q5EAE6	Death-associated protein 1 OS=Bos taurus GN=DAP PE=3 SV=3 - [DAP1_BOVIN]	7.84	1	1	1	7	2.25227	7.84	1	1		0				0				0				0				0				0				0				0				0				0
Q5E9Y5	Decapping and exoribonuclease protein OS=Bos taurus GN=DXO PE=2 SV=1 - [DXO_BOVIN]	9.57	1	3	3	4		0				0				0				0				0			1.74723	1.76	1	1		0				0				0				0				0
P21793	Decorin OS=Bos taurus GN=DCN PE=1 SV=2 - [PGS2_BOVIN]	68.89	1	1	38	1608	314.445	41.11	25	91	291.38	45	25	85	247.162	41.11	19	82	217.118	38.33	15	69	276.776	53.89	18	96	313.136	35.83	14	93	204.724	33.61	11	72	179.029	32.78	11	61	191.438	46.39	24	63	209.675	43.33	22	71	86.5162	28.61	9
Q9TTE2	Decorin OS=Ovis aries GN=DCN PE=2 SV=1 - [PGS2_SHEEP]	73.61	1	1	38	1730	339.076	45.83	26	97	318.28	49.72	26	91	263.661	45.83	20	87	238.986	43.06	16	75	276.776	53.89	18	96	315.888	40.56	15	94	214.555	38.33	12	74	196.382	37.5	12	65	262.538	51.11	25	84	266.091	48.06	23	87
Q3ZBV9	Dehydrogenase/reductase SDR family member 11 OS=Bos taurus GN=DHRS11 PE=2 SV=1 - [DHR11_BOVIN]	40.39	1	8	8	121	31.2468	22.35	4	9	31.5247	25.49	5	11	26.9594	27.06	5	9	10.9181	16.08	3	5	7.11293	11.37	2	2	14.1709	22.35	4	5	6.39649	5.1	1	2	5.92328	9.8	2	2	8.87417	17.25	3	3	21.3174	22.35	4	7	7.93699	11.76	2
A6QP05	Dehydrogenase/reductase SDR family member 12 OS=Bos taurus GN=DHRS12 PE=2 SV=1 - [DHR12_BOVIN]	12.62	1	4	4	6	3.87946	6.94	1	1		0				0				0				0				0			2.375	4.42	1	1		0				0			2.5676	6.94	1	1		0
Q8SPU8	Dehydrogenase/reductase SDR family member 4 OS=Bos taurus GN=DHRS4 PE=2 SV=2 - [DHRS4_BOVIN]	19.35	1	6	6	74	12.145	7.89	2	4	11.702	10.75	3	5	3.87482	5.73	2	2	2.13518	5.73	2	3	6.78431	10.39	3	3	14.5794	13.62	3	5	2.82882	5.02	2	3	8.3069	7.89	3	4	21.1384	16.85	5	8	11.8624	16.85	5	5	12.8757	10.75	4
Q3T0R4	Dehydrogenase/reductase SDR family member 7B OS=Bos taurus GN=DHRS7B PE=2 SV=1 - [DRS7B_BOVIN]	27.69	1	9	9	55	7.26892	9.85	3	3	3.97466	5.23	2	2	2.46246	2.77	1	1		0			6.87431	8.92	3	3		0			10.2961	10.77	3	4	5.23055	7.08	2	2	10.1195	13.54	4	5	4.49216	6.77	2	2	1.72282	6.46	2
Q8HYR6	Dehydrogenase/reductase SDR family member 9 OS=Bos taurus GN=DHRS9 PE=2 SV=1 - [DHRS9_BOVIN]	1.88	1	1	1	1		0				0				0			1.64372	1.88	1	1		0				0				0				0				0				0				0
Q8WMV1	Delta(14)-sterol reductase OS=Bos taurus GN=TM7SF2 PE=1 SV=1 - [ERG24_BOVIN]	3.11	1	1	1	3		0				0				0				0				0				0				0			3.31906	3.11	1	1		0				0			2.10031	3.11	1
A7YWE4	Delta-1-pyrroline-5-carboxylate dehydrogenase, mitochondrial OS=Bos taurus GN=ALDH4A1 PE=2 SV=1 - [AL4A1_BOVIN]	39.43	1	18	18	201	34.1771	14.03	7	10	18.4162	15.28	7	8	41.492	18.83	10	15	24.9941	18.83	8	11	29.9637	17.41	9	11	30.1283	16.52	7	10	3.72802	2.84	2	2	6.45086	6.57	3	3	44.1137	17.05	9	16	54.6048	27.71	12	21	7.60091	10.3	5
Q58DK5	Delta-aminolevulinic acid dehydratase OS=Bos taurus GN=ALAD PE=2 SV=1 - [HEM2_BOVIN]	34.65	1	8	8	57	4.72527	4.86	1	1	0	3.04	1	1	8.7241	13.68	3	3	10.071	14.29	3	5	3.78972	4.86	1	1	6.55809	9.42	2	2	6.20104	9.42	2	2		0			11.8643	13.07	3	4	10.6955	15.2	3	3	6.97681	8.81	2
Q08DM1	Dematin OS=Bos taurus GN=DMTN PE=2 SV=1 - [DEMA_BOVIN]	2.22	1	1	1	1		0				0				0				0				0				0				0				0				0				0				0
Q2HJ47	Density-regulated protein OS=Bos taurus GN=DENR PE=2 SV=1 - [DENR_BOVIN]	55.05	1	10	10	91	49.4463	43.94	7	14	37.7232	41.92	7	13	11.5033	18.69	3	3	9.5247	27.78	4	4	10.4646	20.2	3	4	10.2928	24.24	5	5	2.15175	14.14	2	2	3.00017	10.1	1	1	14.4708	25.25	4	6	15.7214	35.86	5	6	2.56126	10.1	1
Q3MHR2	Deoxycytidine kinase OS=Bos taurus GN=DCK PE=2 SV=1 - [DCK_BOVIN]	17.69	1	3	3	3		0				0				0				0				0				0				0				0			0	5.77	1	1		0				0
Q0VC53	Deoxyhypusine hydroxylase OS=Bos taurus GN=DOHH PE=1 SV=1 - [DOHH_BOVIN]	17.82	1	4	4	17		0			3.06003	4.29	1	1	3.10954	4.29	1	1	1.66477	4.29	1	1		0			5.10396	7.59	2	2		0				0			1.70866	3.3	1	1	1.78394	3.3	1	1		0
Q6EWQ6	Deoxyhypusine synthase OS=Bos taurus GN=DHPS PE=2 SV=2 - [DHYS_BOVIN]	7.86	1	2	2	5	0	4.88	1	1		0				0				0				0				0				0				0				0				0				0
Q0VCA5	Deoxynucleoside triphosphate triphosphohydrolase SAMHD1 OS=Bos taurus GN=SAMHD1 PE=2 SV=1 - [SAMH1_BOVIN]	37.86	1	21	21	348	70.8185	24.62	14	23	44.0006	18.68	12	16	55.4201	21.22	12	20	31.4076	21.05	11	13	31.7734	14.77	7	10	29.261	18.68	8	9	13.6542	6.96	5	9	17.0541	8.66	6	10	118.791	24.96	17	37	96.1191	29.03	17	32	30.7707	10.02	7
A6H7A8	Deoxynucleotidyltransferase terminal-interacting protein 1 OS=Bos taurus GN=DNTTIP1 PE=2 SV=1 - [TDIF1_BOVIN]	25.53	1	6	6	18	1.94533	5.47	1	2	2.48142	5.47	1	1		0				0			2.27012	3.34	1	1	1.95124	8.51	2	2		0			0	5.47	1	1		0			2.05959	12.46	3	3	2.55241	8.81	2
Q0P5H2	Deoxynucleotidyltransferase terminal-interacting protein 2 OS=Bos taurus GN=DNTTIP2 PE=2 SV=1 - [TDIF2_BOVIN]	1.96	1	1	1	1		0				0				0				0				0				0				0				0				0				0				0
P00639	Deoxyribonuclease-1 OS=Bos taurus GN=DNASE1 PE=1 SV=3 - [DNAS1_BOVIN]	40.43	2	9	9	75		0			3.8872	8.16	1	1		0			4.82588	7.09	2	2	5.90498	3.9	2	2	6.15119	3.9	2	2	53.6586	25.53	6	14	54.9768	25.53	6	15	9.54225	19.5	4	4	14.4901	26.95	5	5	43.2098	17.38	5
Q2QDE9	Deoxyribonuclease-1-like 1 OS=Bos taurus GN=DNASE1L1 PE=2 SV=1 - [DNSL1_BOVIN]	9.49	1	5	5	22	6.28946	6.96	2	2	4.40069	4.75	1	1	3.82915	4.75	1	1	2.84771	4.75	1	1	3.88902	4.75	1	1	4.01138	4.75	1	1		0			0	2.53	1	1	4.23615	4.75	1	1	10.0999	6.96	2	3	4.23146	2.85	2
P56541	Deoxyribonuclease-2-alpha OS=Bos taurus GN=DNASE2 PE=2 SV=2 - [DNS2A_BOVIN]	17.81	1	7	7	37	0	1.92	1	1	1.66729	1.92	1	1		0			3.90179	5.75	2	2	2.95639	3.56	1	1	2.67401	5.75	2	2	1.78942	1.92	1	1	3.60972	4.11	2	2	13.3916	12.33	5	7	12.1705	13.15	5	7	0	4.38	2
Q3T0V9	Deoxyribose-phosphate aldolase OS=Bos taurus GN=DERA PE=2 SV=1 - [DEOC_BOVIN]	51.57	1	14	14	127	42.43	29.25	8	13	32.0156	30.82	8	10	17.7235	18.55	5	6	9.71419	18.24	5	5	14.7541	16.67	5	5	14.8884	18.55	5	5	3.49955	3.77	1	1		0			24.3141	21.7	6	8	26.0022	21.38	6	9	13.1974	17.61	4
P14597	Deoxyuridine 5'-triphosphate nucleotidohydrolase OS=Orf virus (strain NZ2) GN=DUT PE=3 SV=1 - [DUT_ORFN2]	14.47	1	2	2	12		0			3.9425	9.43	1	1		0				0			4.26914	9.43	1	1	2.23914	9.43	1	1		0				0				0			2.06963	5.03	1	1
Q3ZBS0	Dephospho-CoA kinase domain-containing protein OS=Bos taurus GN=DCAKD PE=2 SV=2 - [DCAKD_BOVIN]	11.26	1	2	2	2		0				0				0				0				0				0				0			2.27369	5.63	1	1		0				0				0
Q71SS4	Derlin-1 OS=Bos taurus GN=DERL1 PE=2 SV=1 - [DERL1_BOVIN]	15.94	1	4	4	27	2.96778	4.38	1	1	2.54721	4.38	1	1		0			2.61109	4.38	1	1	1.93515	4.38	1	1	2.40353	4.38	1	1		0			2.40764	4.38	1	1	5.1619	4.38	1	2	7.1915	4.38	1	3	4.96174	9.96	2
Q0P5E4	Derlin-3 OS=Bos taurus GN=DERL3 PE=2 SV=1 - [DERL3_BOVIN]	9.96	1	3	3	6		0				0				0				0				0				0				0				0				0				0			1.91362	3.46	1
P19427	Dermatopontin OS=Bos taurus GN=DPT PE=1 SV=3 - [DERM_BOVIN]	43.78	1	9	9	209	79.685	20.4	4	21	57.2833	18.91	4	15	29.5838	28.36	6	11	18.1636	17.91	3	6	14.3498	19.4	3	5	14.6194	23.38	4	5		0			2.27874	5.47	1	1	32.9429	39.8	6	8	31.8661	39.8	6	11		0
A2VE23	Dermokine OS=Bos taurus GN=DMKN PE=2 SV=1 - [DMKN_BOVIN]	3.92	1	1	1	1		0				0				0				0				0				0				0				0				0				0				0
O62654	Desmin OS=Bos taurus GN=DES PE=2 SV=3 - [DESM_BOVIN]	93.4	1	85	92	10942	2835.77	91.7	75	727	2579.09	92.13	77	684	2126.76	87.02	60	603	1791.26	85.96	56	551	2211.39	86.38	53	689	2094.03	87.02	54	688	1341.99	84.04	54	462	1298.4	75.53	52	438	2263.08	92.77	85	642	2171.5	93.4	82	627	966.165	70.21	42
P33545	Desmocollin-2 (Fragment) OS=Bos taurus GN=DSC2 PE=2 SV=1 - [DSC2_BOVIN]	3.01	1	3	3	6		0			1.65141	0.93	1	1		0				0				0				0				0				0				0				0				0
Q03763	Desmoglein-1 OS=Bos taurus GN=DSG1 PE=1 SV=1 - [DSG1_BOVIN]	0.77	1	1	1	1		0				0				0				0				0				0				0				0				0				0				0
Q5E9D5	Destrin OS=Bos taurus GN=DSTN PE=2 SV=3 - [DEST_BOVIN]	89.09	1	22	25	671	125.932	65.45	17	44	107.943	67.88	17	38	98.4766	70.91	15	34	71.5514	53.33	14	25	96.1012	61.82	14	41	77.9954	61.82	13	32	51.4544	52.73	9	18	53.1717	52.73	10	22	93.6277	78.18	18	37	76.4634	62.42	14	30	29.2293	49.7	9
Q5E9A9	DET1- and DDB1-associated protein 1 OS=Bos taurus GN=DDA1 PE=3 SV=1 - [DDA1_BOVIN]	11.76	1	1	1	2		0				0				0				0			0	11.76	1	1		0				0				0				0				0				0
Q3MHP5	Developmentally-regulated GTP-binding protein 1 OS=Bos taurus GN=DRG1 PE=2 SV=1 - [DRG1_BOVIN]	53.68	1	17	18	193	34.2956	28.61	8	11	16.5875	23.98	7	8	20.6267	23.16	7	10	12.315	14.44	4	5	18.3998	26.7	8	8	20.0633	26.16	9	11	12.8633	21.53	7	8	13.5529	21.8	6	7	44.3376	35.42	12	18	30.1682	31.61	11	14	25.2023	26.16	8
Q58D56	Developmentally-regulated GTP-binding protein 2 OS=Bos taurus GN=DRG2 PE=2 SV=1 - [DRG2_BOVIN]	32.14	1	9	10	75	17.3891	16.48	4	5	10.9332	12.09	4	4	8.20121	14.56	4	4	1.99745	4.4	1	1	9.2736	12.64	3	3	5.9936	8.24	2	2	10.768	9.89	3	4	2.46339	7.14	2	2	12.5403	14.01	4	6	12.1584	13.74	4	5	9.98857	14.84	4
O18756	D-glucuronyl C5-epimerase OS=Bos taurus GN=GLCE PE=1 SV=2 - [GLCE_BOVIN]	13.29	1	6	6	24	2.96713	6.16	2	2	6.17849	8.59	3	3	4.80199	6.16	2	2	1.68909	1.3	1	1	0	3.4	1	1		0				0				0			8.63802	6.16	2	4	4.77578	7.46	3	3		0
Q06947	Diacylglycerol acyltransferase/mycolyltransferase Ag85B OS=Mycobacterium avium GN=fbpB PE=3 SV=1 - [A85B_MYCAV]	5.15	1	1	1	2		0				0				0				0				0				0				0				0			1.98918	5.15	1	1	0	5.15	1	1
A0JN54	Diacylglycerol kinase alpha OS=Bos taurus GN=DGKA PE=2 SV=1 - [DGKA_BOVIN]	24.93	1	15	15	95	20.5296	12.94	7	8	23.2981	12.4	6	9	11.4261	6.27	4	6	4.48284	6.13	4	4	3.89763	2.32	2	2	2.17325	2.72	2	2	3.11299	2.86	2	2	6.70937	5.31	3	3	3.62124	5.72	3	3	5.46004	6.81	3	3	1.63053	3.41	2
Q8MK44	Diacylglycerol O-acyltransferase 1 OS=Bos taurus GN=DGAT1 PE=2 SV=2 - [DGAT1_BOVIN]	9.41	1	3	3	7		0				0				0				0				0				0				0				0				0				0				0
Q7PCJ8	Diamine acetyltransferase 2 OS=Bos taurus GN=SAT2 PE=2 SV=1 - [SAT2_BOVIN]	40	1	6	6	31	3.92275	9.41	2	3	4.22704	15.29	2	2		0				0			0	5.29	1	1		0				0				0			7.59802	20	3	3	7.15021	22.94	3	3	1.69946	8.24	1
P52898	Dihydrodiol dehydrogenase 3 OS=Bos taurus PE=2 SV=1 - [DDBX_BOVIN]	48.3	1	9	17	295	45.8236	32.2	10	18	36.0344	26.93	9	14	43.1042	33.44	10	17	32.9384	27.86	10	16	9.88637	19.81	6	6	12.8019	20.12	7	8	15.2619	20.74	7	8	16.5506	19.81	6	7	80.8083	38.08	13	28	64.8588	32.82	11	23	15.7377	18.58	5
P00376	Dihydrofolate reductase OS=Bos taurus GN=DHFR PE=1 SV=3 - [DYR_BOVIN]	32.62	1	6	6	55	12.4275	31.02	5	5	13.8414	26.74	4	6	7.94698	22.99	3	3	5.04332	13.9	2	3	6.29918	18.18	3	3	5.79397	22.99	3	3		0				0			7.78852	15.51	3	3	6.35074	22.99	3	4		0
P11179	Dihydrolipoyllysine-residue succinyltransferase component of 2-oxoglutarate dehydrogenase complex, mitochondrial OS=Bos taurus GN=DLST PE=1 SV=2 - [ODO2_BOVIN]	33.85	1	16	16	397	67.1812	23.08	8	20	65.8451	27.03	11	23	48.812	22.2	10	18	46.8697	23.74	10	21	60.8331	20.44	9	22	60.0033	21.98	10	24	33.4974	20.66	8	12	38.6028	21.1	9	15	83.8935	24.62	11	30	91.0388	27.25	12	33	26.0025	16.92	7
Q5E9W3	Dihydroorotate dehydrogenase (quinone), mitochondrial OS=Bos taurus GN=DHODH PE=1 SV=1 - [PYRD_BOVIN]	10.38	1	3	3	10	2.75717	4.56	1	1		0			2.3445	2.28	1	1		0				0				0			2.86789	4.56	1	1		0				0			3.98235	4.56	1	1	2.09723	3.54	1
Q3T0Z7	Dihydropteridine reductase OS=Bos taurus GN=QDPR PE=2 SV=1 - [DHPR_BOVIN]	39.67	1	8	8	156	29.6366	36.78	7	9	37.1176	34.3	6	10	38.2577	30.17	6	11	27.5035	34.3	6	9	18.7363	29.75	5	6	14.5801	23.55	4	7	2.08323	7.02	1	1	1.74212	7.02	1	1	27.8968	34.3	6	7	30.7846	29.75	5	8	2.42669	2.89	1
O02675	Dihydropyrimidinase-related protein 2 OS=Bos taurus GN=DPYSL2 PE=1 SV=1 - [DPYL2_BOVIN]	90.03	1	38	38	1837	435.125	68.18	26	110	426.253	68.18	26	113	309.922	70.1	26	84	282.054	74.83	28	89	320.059	68.18	25	100	322.792	61.36	26	99	182.327	54.72	20	54	172.925	43.88	16	54	366.92	74.3	28	104	359.601	78.15	32	106	145.54	43.53	16
Q28007	Dihydropyrimidine dehydrogenase [NADP(+)] OS=Bos taurus GN=DPYD PE=1 SV=1 - [DPYD_BOVIN]	23.61	1	19	19	83	8.82883	3.8	3	3	3.90961	1.37	1	1	12.9359	5.56	4	4	2.85677	2.54	2	2	10.1151	4	3	3	7.69634	4.2	4	4	4.43173	3.02	3	3	2.94719	2.63	2	3	5.46318	2.44	2	3	4.50137	2.44	2	3	2.2207	1.37	1
A4IF87	Dihydroxyacetone phosphate acyltransferase OS=Bos taurus GN=GNPAT PE=2 SV=1 - [GNPAT_BOVIN]	4.26	1	2	2	9		0			0	2.35	1	1		0				0				0				0				0				0			0	2.35	1	1	0	2.35	1	1	0	1.91	1
Q8HYJ9	Dimethylaniline monooxygenase [N-oxide-forming] 3 OS=Bos taurus GN=FMO3 PE=2 SV=1 - [FMO3_BOVIN]	1.5	1	1	1	3		0				0				0				0			0	1.5	1	1		0				0				0				0				0				0
Q3SZM7	Dipeptidase 1 OS=Bos taurus GN=DPEP1 PE=2 SV=1 - [DPEP1_BOVIN]	56.1	1	2	16	98	69.0955	41.46	11	19	79.0572	47.56	13	24	20.9172	39.51	10	10	13.0146	18.78	5	5		0				0				0				0			3.12784	10	2	2	5.10463	11.46	2	2		0
P43477	Dipeptidase 1 OS=Ovis aries GN=DPEP1 PE=1 SV=1 - [DPEP1_SHEEP]	58.54	1	3	17	94	71.5349	43.9	12	20	75.1754	50	14	23	20.9033	38.05	9	9	11.1916	16.34	4	4		0				0				0				0			3.12784	5.12	1	1	5.10463	11.46	2	2
Q3ZCJ8	Dipeptidyl peptidase 1 OS=Bos taurus GN=CTSC PE=2 SV=1 - [CATC_BOVIN]	23.11	1	10	10	255	73.6951	20.3	8	18	61.3144	20.3	8	17	38.1017	15.33	5	10	24.5525	15.33	5	9	44.4014	17.06	6	12	45.4543	21.6	7	12	11.0393	6.91	3	4	11.2577	6.91	3	3	96.4274	21.6	9	28	88.2277	21.6	9	26		0
P81425	Dipeptidyl peptidase 4 OS=Bos taurus GN=DPP4 PE=1 SV=3 - [DPP4_BOVIN]	4.58	1	4	4	6		0				0			1.9696	1.05	1	1		0				0				0				0				0				0			0	1.18	1	1		0
A2VE79	Diphosphoinositol polyphosphate phosphohydrolase 1 OS=Bos taurus GN=NUDT3 PE=2 SV=1 - [NUDT3_BOVIN]	19.19	1	3	3	35	5.55752	13.37	2	2	2.16814	5.23	1	1	7.08482	19.19	3	3	2.60647	5.81	1	1	2.0699	5.23	1	1	5.17926	13.37	2	2	5.67008	13.37	2	2	5.14835	13.37	2	2	6.18581	13.95	2	2	5.98988	13.95	2	2	5.64475	13.37	2
Q0P570	Diphosphomevalonate decarboxylase OS=Bos taurus GN=MVD PE=2 SV=1 - [MVD1_BOVIN]	28.25	1	6	6	12		0			6.62363	8	1	2		0				0				0			3.71173	8	1	1		0				0			6.11101	6	1	2		0				0
Q3SYT1	Diphthamide biosynthesis protein 1 OS=Bos taurus GN=DPH1 PE=2 SV=1 - [DPH1_BOVIN]	12.33	1	3	3	3		0				0				0				0				0				0				0			0	2.28	1	1	0	5.48	1	1		0				0
Q08DM2	Diphthamide biosynthesis protein 2 OS=Bos taurus GN=DPH2 PE=2 SV=1 - [DPH2_BOVIN]	4.91	1	2	2	3		0				0				0				0				0				0				0			1.83951	1.84	1	1		0				0				0
Q5E982	Diphthine methyl ester synthase OS=Bos taurus GN=DPH5 PE=2 SV=1 - [DPH5_BOVIN]	20	1	3	3	6		0			5.27666	7.02	1	1		0				0				0				0				0				0			11.1725	20	3	3		0				0
A0JN80	DIS3-like exonuclease 1 OS=Bos taurus GN=DIS3L PE=2 SV=2 - [DI3L1_BOVIN]	2.09	1	2	2	5	2.01488	0.76	1	1	1.93552	0.76	1	1		0				0				0				0				0				0				0				0				0
Q10741	Disintegrin and metalloproteinase domain-containing protein 10 OS=Bos taurus GN=ADAM10 PE=1 SV=1 - [ADA10_BOVIN]	29.68	1	18	18	150	37.447	15.51	9	13	36.1704	19.92	10	14	32.1102	14.71	10	13	14.1666	10.03	6	6	7.74634	4.14	3	3	12.6618	8.42	5	5	8.46107	8.96	4	5	8.45644	6.82	4	5	34.0655	19.25	11	13	20.0074	12.57	6	8	12.742	9.36	6
Q24K09	DNA (cytosine-5)-methyltransferase 1 OS=Bos taurus GN=DNMT1 PE=2 SV=1 - [DNMT1_BOVIN]	10.86	1	13	13	39	1.87037	0.68	1	1	2.36728	0.62	1	1	1.97591	0.99	2	2		0				0			0	1.12	2	2		0				0			4.76558	1.68	2	2	0	2.55	3	3	6.66511	2.92	3
A1A4K3	DNA damage-binding protein 1 OS=Bos taurus GN=DDB1 PE=1 SV=1 - [DDB1_BOVIN]	48.25	1	48	48	520	90.0529	24.39	20	26	89.5699	26.93	25	32	77.649	22.63	20	27	51.2431	21.93	19	23	65.4598	19.04	18	22	65.2794	23.25	22	24	37.5382	14.39	13	14	30.2535	12.19	11	11	112.863	35.61	32	37	123.519	35.26	33	44	31.5	12.37	12
Q0VBY8	DNA damage-binding protein 2 OS=Bos taurus GN=DDB2 PE=2 SV=1 - [DDB2_BOVIN]	5.87	1	2	2	2		0				0				0				0				0				0				0				0				0				0				0
Q0IIB6	DNA damage-inducible transcript 3 protein OS=Bos taurus GN=DDIT3 PE=2 SV=1 - [DDIT3_BOVIN]	5.36	1	1	1	1		0				0				0				0				0			1.81404	5.36	1	1		0				0				0				0				0
Q3ZC48	DNA damage-regulated autophagy modulator protein 2 OS=Bos taurus GN=DRAM2 PE=2 SV=1 - [DRAM2_BOVIN]	8.27	1	1	1	1		0				0				0				0				0				0				0				0				0				0				0
A3KMX0	DNA excision repair protein ERCC-6-like 2 OS=Bos taurus GN=ERCC6L2 PE=2 SV=3 - [ER6L2_BOVIN]	0.45	1	1	1	2		0				0				0				0				0				0				0				0				0				0				0
Q58CZ0	DNA fragmentation factor subunit beta OS=Bos taurus GN=DFFB PE=2 SV=1 - [DFFB_BOVIN]	4.11	1	1	1	1		0				0				0				0				0				0				0				0				0				0				0
E1BPX4	DNA helicase MCM8 OS=Bos taurus GN=MCM8 PE=3 SV=2 - [MCM8_BOVIN]	2.08	1	2	2	3		0				0				0				0				0				0				0				0			2.0946	0.86	1	1		0				0
F1N2W9	DNA helicase MCM9 OS=Bos taurus GN=MCM9 PE=3 SV=2 - [MCM9_BOVIN]	2.02	1	2	2	9	2.4795	1.4	1	1	1.93443	2.02	2	2		0				0			1.75542	0.61	1	1		0				0				0			2.24614	1.4	1	1		0				0
A0QJE3	DNA ligase OS=Mycobacterium avium (strain 104) GN=ligA PE=3 SV=1 - [DNLJ_MYCA1]	2.74	1	1	1	4		0				0				0				0				0				0				0				0			0	2.74	1	1		0
P16272	DNA ligase OS=Vaccinia virus (strain Western Reserve) GN=LIG PE=1 SV=1 - [DNLI_VACCW]	1.27	1	1	1	2		0				0				0				0				0				0				0				0			0	1.27	1	1	0	1.27	1	1		0
Q3MHE4	DNA mismatch repair protein Msh2 OS=Bos taurus GN=MSH2 PE=2 SV=1 - [MSH2_BOVIN]	24.2	1	17	17	41	13.4591	8.57	5	5	6.29472	6.1	3	3	1.8816	0.75	1	1		0			2.19108	5.03	3	3	1.83933	3.32	2	2	2.54567	1.18	1	1	2.57217	1.18	1	1	5.99777	2.78	2	2	5.31032	3.85	2	2		0
Q58D13	DNA polymerase alpha subunit B OS=Bos taurus GN=POLA2 PE=2 SV=1 - [DPOA2_BOVIN]	0.99	1	1	1	12		0			1.72584	0.99	1	1	1.77452	0.99	1	1	0	0.99	1	1	1.80419	0.99	1	1	1.98411	0.99	1	1		0				0			2.1742	0.99	1	2	2.0253	0.99	1	1		0
Q27958	DNA polymerase beta OS=Bos taurus GN=POLB PE=2 SV=3 - [DPOLB_BOVIN]	20	1	5	5	9		0				0				0				0				0				0			1.87414	4.48	1	1	0	3.88	1	1		0				0			2.2686	4.48	1
P28339	DNA polymerase delta catalytic subunit OS=Bos taurus GN=POLD1 PE=1 SV=1 - [DPOD1_BOVIN]	12.93	1	13	13	19	5.24342	1.99	2	2		0				0				0			2.06417	1.63	2	2		0				0				0			1.63705	2.08	2	2	3.88235	3.44	3	3	2.46203	0.99	1
P49004	DNA polymerase delta subunit 2 OS=Bos taurus GN=POLD2 PE=1 SV=2 - [DPOD2_BOVIN]	10.66	1	4	4	6	1.65379	2.13	1	1		0				0				0				0				0				0			3.24099	3.41	1	1	3.80407	5.12	2	2		0				0
P84798	DNA polymerase delta subunit 3 OS=Bos taurus GN=POLD3 PE=1 SV=2 - [DPOD3_BOVIN]	7.3	1	3	3	7	3.26821	3	1	1	0	1.72	1	1		0				0				0				0				0			1.92562	2.58	1	1	2.54799	2.58	1	1	0	3	1	1		0
Q3SZN5	DNA polymerase epsilon subunit 3 OS=Bos taurus GN=POLE3 PE=2 SV=1 - [DPOE3_BOVIN]	22.45	1	3	3	8	2.52322	12.93	1	1		0				0				0				0				0				0				0				0				0				0
O72540	DNA polymerase OS=Bovine adenovirus B serotype 3 GN=POL PE=3 SV=1 - [DPOL_ADEB3]	0.98	1	1	1	1		0				0				0				0			0	0.98	1	1		0				0				0				0				0				0
Q84173	DNA polymerase OS=Orf virus (strain NZ2) GN=POL PE=3 SV=1 - [DPOL_ORFN2]	0.6	1	1	1	1		0				0				0				0				0				0				0				0				0				0
P68710	DNA polymerase processivity factor component A20 OS=Vaccinia virus (strain Western Reserve) GN=VACWR141 PE=1 SV=1 - [A20_VACCW]	1.64	1	1	1	1		0				0				0				0				0				0				0				0				0			0	1.64	1	1		0
Q2HJ51	DNA repair protein RAD51 homolog 4 OS=Bos taurus GN=RAD51D PE=2 SV=1 - [RA51D_BOVIN]	4.91	1	1	1	1		0				0				0				0				0				0				0				0				0			0	4.91	1	1		0
Q08DH8	DNA repair protein XRCC3 OS=Bos taurus GN=XRCC3 PE=2 SV=1 - [XRCC3_BOVIN]	2.64	1	1	1	6		0			0	2.64	1	2		0				0				0			0	2.64	1	1		0				0				0				0				0
A0Q8R8	DNA replication and repair protein RecF OS=Mycobacterium avium (strain 104) GN=recF PE=3 SV=1 - [RECF_MYCA1]	1.56	1	1	1	1		0				0				0				0				0				0				0				0				0				0
E1BMP7	DNA replication ATP-dependent helicase/nuclease DNA2 OS=Bos taurus GN=DNA2 PE=3 SV=3 - [DNA2_BOVIN]	2.73	1	4	4	16		0				0				0				0				0			1.86958	0.66	1	1		0				0			0	0.66	1	1		0			1.94381	1.41	2
A4IFH4	DNA replication complex GINS protein PSF1 OS=Bos taurus GN=GINS1 PE=2 SV=1 - [PSF1_BOVIN]	9.18	1	1	1	3		0				0				0				0				0				0				0				0				0				0				0
A4FUD9	DNA replication licensing factor MCM3 OS=Bos taurus GN=MCM3 PE=2 SV=1 - [MCM3_BOVIN]	47.77	1	35	35	240	30.7554	16.34	10	11	25.0097	13.86	8	9	28.8008	17.95	12	13	23.4197	12.75	8	10	25.6794	12.25	8	9	18.6526	14.23	8	8	11.7372	7.05	4	4	16.2558	8.66	6	7	53.8656	21.04	15	19	44.9081	24.5	15	20	20.9988	13.24	8
Q0V8B7	DNA replication licensing factor MCM5 OS=Bos taurus GN=MCM5 PE=2 SV=1 - [MCM5_BOVIN]	34.88	1	21	21	107	21.0947	15.67	8	8	19.098	10.9	7	8	7.14696	4.22	3	3	4.14469	3.68	3	3	12.899	7.77	5	6	8.21659	4.9	3	3	2.53515	2.04	1	1	2.96527	2.04	1	1	20.0604	9.26	6	8	19.5037	10.35	6	8	3.02915	4.63	3
Q2KIZ8	DNA replication licensing factor MCM6 OS=Bos taurus GN=MCM6 PE=2 SV=1 - [MCM6_BOVIN]	42.51	1	33	33	201	45.7483	18.51	11	14	27.352	14.37	10	12	22.2408	11.81	8	8	22.3114	13.76	8	8	13.7177	7.43	5	5	27.5154	13.52	9	10	7.53007	5.97	5	6	5.28083	4.14	3	3	47.6163	23.02	18	19	49.4196	21.8	16	18	23.0362	14.37	10
Q3ZBH9	DNA replication licensing factor MCM7 OS=Bos taurus GN=MCM7 PE=2 SV=1 - [MCM7_BOVIN]	41.72	1	26	26	156	24.9289	10.85	5	7	28.9522	16.41	8	11	11.1197	5.01	3	4	14.7374	10.43	5	6	19.1867	13.77	7	7	19.9176	15.02	7	8	2.82536	1.95	1	1	15.3426	6.68	4	6	22.674	15.72	7	9	36.0608	17.39	10	15	7.71351	4.03	2
Q5E9N9	DNA-(apurinic or apyrimidinic site) lyase 2 OS=Bos taurus GN=APEX2 PE=2 SV=1 - [APEX2_BOVIN]	2.92	1	1	1	1		0				0				0				0				0				0				0				0			2.35229	2.92	1	1		0				0
P23196	DNA-(apurinic or apyrimidinic site) lyase OS=Bos taurus GN=APEX1 PE=1 SV=2 - [APEX1_BOVIN]	47.8	1	15	15	255	51.3233	28.93	8	14	39.7152	22.33	6	11	39.2423	30.5	9	14	32.5978	24.84	6	12	32.3623	23.9	6	12	31.066	21.38	5	10	33.4656	23.9	6	12	27.5723	23.9	5	9	66.7835	27.36	8	20	41.1235	27.04	7	15	24.2328	31.76	8
Q5E981	DNA-binding protein inhibitor ID-3 OS=Bos taurus GN=ID3 PE=3 SV=1 - [ID3_BOVIN]	10.08	1	1	1	1		0				0				0				0				0				0				0				0				0			0	10.08	1	1		0
A6QLW9	DNA-binding protein RFX2 OS=Bos taurus GN=RFX2 PE=2 SV=1 - [RFX2_BOVIN]	1.7	1	1	1	1		0				0				0				0				0				0				0				0			2.50787	1.7	1	1		0				0
P17474	DNA-directed RNA polymerase 132 kDa polypeptide OS=Cowpox virus (strain Brighton Red) GN=RPO132 PE=3 SV=1 - [RP132_CWPXB]	1.29	4	2	2	2		0				0				0				0				0				0				0				0				0				0				0
Q17QE3	DNA-directed RNA polymerase II subunit GRINL1A OS=Bos taurus GN=POLR2M PE=1 SV=2 - [GRL1A_BOVIN]	3.51	1	1	1	1		0				0				0				0				0				0				0				0				0				0				0
Q3T0Q3	DNA-directed RNA polymerase II subunit RPB3 OS=Bos taurus GN=POLR2C PE=1 SV=1 - [RPB3_BOVIN]	54.18	1	10	10	60	13.8812	18.91	3	4	12.4692	17.09	3	4	1.7911	5.09	1	1	5.26407	3.64	1	2	1.67988	6.55	2	2	6.94178	10.55	2	3	0	3.64	1	1	2.64772	6.55	1	1	8.42286	10.55	2	3	14.7392	32.36	5	6	7.81871	17.09	3
Q5E9B8	DNA-directed RNA polymerase II subunit RPB7 OS=Bos taurus GN=POLR2G PE=1 SV=1 - [RPB7_BOVIN]	47.09	1	6	6	27	7.05402	27.33	3	3	5.96874	20.35	3	3	2.3178	9.3	1	1		0			0	9.3	1	1		0			2.99987	6.98	1	1		0			7.97388	22.09	3	3	4.0997	15.7	2	2		0
Q32P73	DNA-directed RNA polymerase II subunit RPB9 OS=Bos taurus GN=POLR2I PE=1 SV=1 - [RPB9_BOVIN]	32.8	1	3	3	11	3.02379	18.4	1	1		0				0				0				0				0				0			3.10845	18.4	1	1		0			6.29709	32.8	2	2		0
A4IF62	DNA-directed RNA polymerase III subunit RPC1 OS=Bos taurus GN=POLR3A PE=2 SV=1 - [RPC1_BOVIN]	3.6	1	4	4	10		0			0	1.01	1	1	3.4354	0.43	1	2	3.54139	0.43	1	2	0	0.43	1	1	1.78373	0.43	1	2		0				0				0			2.04136	1.51	1	1		0
Q2TBL4	DNA-directed RNA polymerase III subunit RPC3 OS=Bos taurus GN=POLR3C PE=2 SV=1 - [RPC3_BOVIN]	6.94	1	3	3	4		0				0				0				0				0				0				0				0				0			1.67655	3.19	1	1		0
Q5E9Z7	DNA-directed RNA polymerase III subunit RPC4 OS=Bos taurus GN=POLR3D PE=2 SV=1 - [RPC4_BOVIN]	6.28	1	1	2	4		0			1.67195	1.76	1	1		0				0				0			0	4.52	1	1		0			0	1.76	1	1		0			1.62654	1.76	1	1		0
Q2T9X1	DNA-directed RNA polymerase III subunit RPC8 OS=Bos taurus GN=POLR3H PE=2 SV=1 - [RPC8_BOVIN]	13.73	1	2	2	6		0				0			0	7.84	1	1	0	5.88	1	1	1.84025	5.88	1	1	1.86946	5.88	1	2		0				0				0				0				0
A0JN61	DNA-directed RNA polymerase III subunit RPC9 OS=Bos taurus GN=CRCP PE=2 SV=1 - [RPC9_BOVIN]	5.41	1	1	1	1		0				0				0				0				0				0				0				0				0				0				0
Q73S43	DNA-directed RNA polymerase subunit alpha OS=Mycobacterium paratuberculosis (strain ATCC BAA-968 / K-10) GN=rpoA PE=3 SV=1 - [RPOA_MYCPA]	4.61	1	2	2	3	1.67391	2.31	1	1		0				0				0				0				0				0			1.63399	2.31	1	1		0				0
Q73SE4	DNA-directed RNA polymerase subunit beta OS=Mycobacterium paratuberculosis (strain ATCC BAA-968 / K-10) GN=rpoB PE=3 SV=2 - [RPOB_MYCPA]	0.94	1	1	1	1		0				0				0				0				0				0				0				0				0				0
Q32L22	DNA-directed RNA polymerases I and III subunit RPAC1 OS=Bos taurus GN=POLR1C PE=2 SV=1 - [RPAC1_BOVIN]	22.83	1	6	6	24	2.69092	3.76	1	1	3.79502	4.62	1	1	4.07611	4.62	1	1	5.39758	4.62	1	2		0				0				0				0			9.64506	13.58	3	3	4.27797	6.94	2	3		0
Q2T9T3	DNA-directed RNA polymerases I, II, and III subunit RPABC1 OS=Bos taurus GN=POLR2E PE=1 SV=1 - [RPAB1_BOVIN]	41.9	1	7	7	60	7.67502	12.38	2	2	9.49782	16.67	3	3	2.60185	12.86	1	1	11.4779	14.76	3	4	7.27179	15.24	3	3	1.87492	4.29	1	1	7.63946	19.05	4	4	7.74776	15.24	3	3	11.6008	15.24	3	4	14.9235	19.05	4	6	4.17654	8.57	2
Q32PE0	DNA-directed RNA polymerases I, II, and III subunit RPABC2 OS=Bos taurus GN=POLR2F PE=1 SV=1 - [RPAB2_BOVIN]	5.51	1	1	1	3		0				0				0				0				0				0			1.90923	5.51	1	1	1.99471	5.51	1	1		0				0				0
Q3ZBC0	DNA-directed RNA polymerases I, II, and III subunit RPABC4 OS=Bos taurus GN=POLR2K PE=1 SV=1 - [RPAB4_BOVIN]	12.07	1	1	1	1		0				0				0				0				0				0				0				0				0				0				0
Q32P78	DNA-directed RNA polymerases I, II, and III subunit RPABC5 OS=Bos taurus GN=POLR2L PE=1 SV=1 - [RPAB5_BOVIN]	29.85	1	2	2	9		0				0				0			2.00916	13.43	1	1		0				0			2.01548	13.43	1	1	2.54878	13.43	1	1		0				0			2.58996	16.42	1
Q5E954	DnaJ homolog subfamily A member 1 OS=Bos taurus GN=DNAJA1 PE=2 SV=2 - [DNJA1_BOVIN]	65.24	1	23	23	257	62.933	37.03	12	19	42.0577	42.07	11	15	31.6147	32.75	10	12	33.2228	22.42	9	15	28.9307	29.47	7	8	24.4786	21.41	7	9	15.3767	19.65	6	7	13.9396	20.15	5	5	71.0255	43.32	14	23	75.0875	51.13	15	24	29.6561	35.77	9
Q2HJ94	DnaJ homolog subfamily A member 2 OS=Bos taurus GN=DNAJA2 PE=2 SV=1 - [DNJA2_BOVIN]	46.36	1	16	16	188	26.9528	17.96	7	9	18.3539	11.89	5	7	21.0445	21.12	7	8	20.8737	25.97	7	9	15.339	12.62	5	7	9.10453	9.47	4	5	13.5563	13.59	5	5	15.1831	19.9	8	9	55.5981	40.29	13	20	52.954	35.19	12	20	8.78928	9.22	3
Q3MI00	DnaJ homolog subfamily B member 1 OS=Bos taurus GN=DNAJB1 PE=2 SV=3 - [DNJB1_BOVIN]	46.47	1	15	16	230	31.7474	24.71	8	12	35.6465	24.71	8	16	28.5496	26.18	7	11	21.1124	15.29	5	8	19.8089	19.71	6	7	22.4456	16.47	5	9	19.2375	14.41	4	9	19.1546	22.06	6	9	49.1258	31.76	9	22	27.8792	28.53	9	14	15.9435	23.82	7
Q3ZBA6	DnaJ homolog subfamily B member 11 OS=Bos taurus GN=DNAJB11 PE=2 SV=1 - [DJB11_BOVIN]	36.31	1	16	16	176	31.7142	20.39	6	9	33.8159	22.63	6	9	35.8069	24.86	7	11	16.6143	9.22	4	5	19.6948	14.53	5	7	21.2867	16.76	6	7	26.0275	19.27	5	7	13.7102	17.6	5	5	56.5764	28.49	11	17	43.1028	26.54	9	12	26.8623	19.55	6
Q58DR2	DnaJ homolog subfamily B member 12 OS=Bos taurus GN=DNAJB12 PE=2 SV=1 - [DJB12_BOVIN]	8.92	1	2	3	9	3.93599	6.49	2	2		0				0				0				0				0				0				0				0				0				0
Q2KIT4	DnaJ homolog subfamily B member 4 OS=Bos taurus GN=DNAJB4 PE=2 SV=1 - [DNJB4_BOVIN]	49.26	1	15	17	186	42.1474	30.86	8	11	29.6735	23.74	6	9	37.3084	34.72	8	11	14.6157	19.88	5	5	24.2362	27.89	6	8	23.049	18.99	4	8	23.3009	19.88	5	8	15.3824	20.47	5	6	27.3536	26.11	9	12	33.1126	25.82	8	12	15.3729	17.21	4
Q5BIP8	DnaJ homolog subfamily B member 5 OS=Bos taurus GN=DNAJB5 PE=2 SV=1 - [DNJB5_BOVIN]	29.6	1	7	7	24		0			5.29881	14.37	3	3	8.17975	13.22	3	3	2.90865	4.6	1	1	13.2975	16.67	4	4	8.03288	12.64	3	3		0			2.33916	3.45	1	1		0				0				0
Q0III6	DnaJ homolog subfamily B member 6 OS=Bos taurus GN=DNAJB6 PE=2 SV=1 - [DNJB6_BOVIN]	29.34	1	5	5	29	4.97762	9.92	2	3	1.6577	4.13	1	1	6.03996	15.29	2	2	4.73025	9.5	2	2	2.13983	5.37	1	1	3.40145	15.29	2	2	4.80828	4.13	1	2	2.69064	4.13	1	1	6.22255	9.5	2	3	5.31073	9.5	2	2	2.99088	5.37	1
Q2NL21	DnaJ homolog subfamily C member 11 OS=Bos taurus GN=DNAJC11 PE=2 SV=1 - [DJC11_BOVIN]	35.42	1	18	18	125	23.6072	12.34	6	10	10.0038	8.41	4	4	19.7578	13.24	6	8	15.2312	10.38	5	7	11.4641	13.95	6	6	15.5092	13.06	6	7	12.5411	11.63	5	5	16.4983	14.13	6	6	20.5012	15.74	8	9	21.1086	13.77	7	8	6.85089	6.44	3
Q95J56	DnaJ homolog subfamily C member 14 OS=Bos taurus GN=DNAJC14 PE=1 SV=1 - [DJC14_BOVIN]	4.86	1	3	3	3		0				0				0				0			0	2.29	1	1		0				0				0				0				0				0
Q2KI83	DnaJ homolog subfamily C member 17 OS=Bos taurus GN=DNAJC17 PE=2 SV=1 - [DJC17_BOVIN]	18.42	1	5	5	9	2.91772	5.59	1	1	0	1.97	1	1		0				0				0				0				0				0				0				0			0	5.59	1
Q1RMH9	DnaJ homolog subfamily C member 2 OS=Bos taurus GN=DNAJC2 PE=2 SV=1 - [DNJC2_BOVIN]	10.79	1	6	6	9	3.63022	3.06	1	1	1.99267	1.93	1	1		0				0			0	0.97	1	1		0				0				0				0			0	1.13	1	1		0
Q0II91	DnaJ homolog subfamily C member 21 OS=Bos taurus GN=DNAJC21 PE=2 SV=2 - [DJC21_BOVIN]	2.44	1	1	1	1		0				0				0				0				0				0				0				0				0				0				0
Q0VBY7	DnaJ homolog subfamily C member 24 OS=Bos taurus GN=DNAJC24 PE=2 SV=2 - [DJC24_BOVIN]	4.73	1	1	1	1		0				0			0	4.73	1	1		0				0				0				0				0				0				0				0
Q27968	DnaJ homolog subfamily C member 3 OS=Bos taurus GN=DNAJC3 PE=1 SV=1 - [DNJC3_BOVIN]	40.67	1	22	23	173	17.093	15.87	5	5	19.3651	14.29	7	8	9.29025	7.94	4	4	25.8377	20.04	8	10	12.0743	7.54	4	5	14.5771	9.52	4	5	10.8513	11.31	5	5	6.77998	5.56	3	3	44.5175	26.59	13	18	44.9044	33.13	16	18	10.3183	14.68	6
Q29455	DnaJ homolog subfamily C member 5 OS=Bos taurus GN=DNAJC5 PE=1 SV=1 - [DNJC5_BOVIN]	41.92	1	7	7	33	7.36501	17.17	2	3	5.4954	21.21	2	2	3.20935	8.59	1	1	2.57728	21.21	2	2	3.44653	8.59	1	1	3.06941	8.59	1	1	2.86445	8.59	1	1	4.15834	7.58	1	1	4.23216	8.59	1	1		0			0	8.59	1
Q5EA84	Docking protein 1 OS=Bos taurus GN=DOK1 PE=2 SV=1 - [DOK1_BOVIN]	6	1	2	2	4		0				0				0				0				0				0				0				0				0				0				0
A7MBB8	Docking protein 2 OS=Bos taurus GN=DOK2 PE=2 SV=1 - [DOK2_BOVIN]	15.01	1	5	5	15		0				0			2.95757	2.91	1	1	1.62721	2.91	1	1		0			2.34783	2.91	1	1	1.81158	2.91	1	1	2.21162	2.91	1	1	8.96764	9.44	3	3	10.9693	15.01	5	5		0
Q1JQ93	Dolichol-phosphate mannosyltransferase subunit 1 OS=Bos taurus GN=DPM1 PE=2 SV=1 - [DPM1_BOVIN]	41.15	1	9	9	74	10.5177	20	4	4	7.38803	12.69	2	2	6.45169	15.38	3	3	7.03646	25.77	5	5	9.813	15.38	3	4	8.47564	12.69	2	2	3.94933	6.92	2	2	4.88831	8.46	2	2	14.6317	28.08	6	7	9.15576	19.62	4	5	5.66813	8.46	2
Q3ZC71	Dolichol-phosphate mannosyltransferase subunit 3 OS=Bos taurus GN=DPM3 PE=3 SV=1 - [DPM3_BOVIN]	23.91	1	2	2	32		0			6.4853	23.91	2	3	6.05651	23.91	2	2	2.44991	10.87	1	1	2.6295	10.87	1	2	4.9777	23.91	2	2	2.27417	10.87	1	1	5.02471	23.91	2	2	7.81949	23.91	2	3	8.56895	23.91	2	3	0	13.04	1
A6QPY0	Dolichyl-diphosphooligosaccharide--protein glycosyltransferase 48 kDa subunit OS=Bos taurus GN=DDOST PE=2 SV=2 - [OST48_BOVIN]	49.89	1	15	15	373	73.7113	42.37	11	21	51.7642	27.56	9	16	44.8174	27.33	10	18	55.6642	40.09	12	23	61.6848	34.85	11	19	41.4866	28.25	10	15	46.5042	24.15	8	16	36.0947	24.15	8	12	59.7511	28.47	10	20	49.6182	20.05	8	17	37.4139	17.54	7
Q3SZI6	Dolichyl-diphosphooligosaccharide--protein glycosyltransferase subunit 2 OS=Bos taurus GN=RPN2 PE=2 SV=1 - [RPN2_BOVIN]	36.45	1	22	22	469	92.4045	29.95	12	21	114.951	31.22	15	28	116.696	34.39	17	32	83.1824	30.43	13	25	102.519	29.79	14	30	97.3138	30.74	13	29	34.9167	15.53	6	11	37.2993	13.95	6	10	96.6926	29.95	13	26	102.959	31.7	15	30	21.248	10.3	5
Q5E9C2	Dolichyl-diphosphooligosaccharide--protein glycosyltransferase subunit DAD1 OS=Bos taurus GN=DAD1 PE=3 SV=3 - [DAD1_BOVIN]	26.55	1	3	3	68	8.65081	19.47	2	3	12.7553	10.62	1	4	7.89957	19.47	2	3	7.48266	17.7	2	4	11.4924	19.47	2	4	12.6185	19.47	2	5	3.11975	10.62	1	1	12.5691	26.55	3	5	11.0154	17.7	2	4	5.83388	10.62	1	3	8.28591	19.47	2
Q2KJI2	Dolichyl-diphosphooligosaccharide--protein glycosyltransferase subunit STT3A OS=Bos taurus GN=STT3A PE=2 SV=1 - [STT3A_BOVIN]	29.08	1	23	23	286	24.3505	12.62	9	13	18.657	13.62	9	12	41.1129	17.59	13	20	35.3621	17.73	13	18	25.4921	13.19	10	13	29.5405	12.48	10	14	11.3055	6.38	5	6	20.7001	15.32	9	9	33.2256	15.6	12	17	36.4627	19.15	15	19	13.8853	8.37	7
P15101	Dopamine beta-hydroxylase OS=Bos taurus GN=DBH PE=1 SV=2 - [DOPO_BOVIN]	1.15	1	1	1	1		0				0				0				0				0				0				0				0			0	1.15	1	1		0				0
Q3SWX9	Double-strand-break repair protein rad21 homolog OS=Bos taurus GN=RAD21 PE=2 SV=1 - [RAD21_BOVIN]	34.13	1	20	20	120	37.9462	23.65	11	12	19.1451	14.76	6	6	16.4975	7.3	4	6	19.7201	11.43	5	6	13.5293	12.7	5	5	2.43072	4.92	2	2	17.3875	11.43	5	6	10.5803	8.25	3	3	24.3709	12.7	6	8	31.71	20.48	10	12	2.36606	1.75	1
Q32LH1	DPY30 domain-containing protein 1 OS=Bos taurus GN=DYDC1 PE=2 SV=1 - [DYDC1_BOVIN]	4.57	1	1	1	4	1.78677	4.57	1	1		0				0				0				0				0				0				0				0				0				0
Q2YDP3	Dr1-associated corepressor OS=Bos taurus GN=DRAP1 PE=2 SV=1 - [NC2A_BOVIN]	19.02	1	4	4	16		0			2.96188	6.34	1	1	2.14565	4.88	1	1	2.22527	4.88	1	1	4.61349	10.24	2	2	2.74986	6.34	1	1	0	6.34	1	1	0	6.34	1	1	1.95845	4.88	1	1	3.36591	6.34	1	1		0
A6H7G2	Drebrin-like protein OS=Bos taurus GN=DBNL PE=2 SV=1 - [DBNL_BOVIN]	51.54	1	20	20	275	43.9826	23.17	7	13	39.3249	25.06	9	14	25.721	10.17	3	8	28.82	13	4	9	30.7681	18.68	7	11	24.4678	10.64	3	8	25.3687	20.09	6	9	23.1815	17.73	6	8	49.8019	26	9	15	45.6232	21.51	8	16	24.191	17.02	6
Q2T9V8	D-tyrosyl-tRNA(Tyr) deacylase 1 OS=Bos taurus GN=DTD1 PE=2 SV=1 - [DTD1_BOVIN]	30.62	1	4	4	45	6.9139	14.83	2	2	3.60898	10.53	2	2	6.44323	14.83	2	2	0	7.66	1	1	9.79101	14.83	2	3	3.14169	7.66	1	1	5.59762	7.18	1	2	3.13789	7.18	1	1	6.76845	27.75	3	3	6.56798	14.83	2	2	6.1126	7.18	1
Q4TVR5	Dual serine/threonine and tyrosine protein kinase OS=Bos taurus GN=DSTYK PE=2 SV=1 - [DUSTY_BOVIN]	0.86	1	1	1	1		0				0				0				0				0				0				0				0				0				0				0
Q5E9X2	Dual specificity mitogen-activated protein kinase kinase 6 OS=Bos taurus GN=MAP2K6 PE=2 SV=1 - [MP2K6_BOVIN]	35.03	1	10	10	72	11.5015	13.17	3	4	12.109	10.78	3	4	10.1531	15.87	5	5	6.1642	8.38	2	2	6.44266	10.78	3	3	6.35189	7.19	2	2	5.2862	3.59	1	2	5.85725	13.17	4	5	6.806	7.19	2	3	12.0384	9.58	3	5		0
Q3SX21	Dual specificity protein kinase CLK3 OS=Bos taurus GN=CLK3 PE=2 SV=1 - [CLK3_BOVIN]	2.86	1	1	1	1	0	2.86	1	1		0				0				0				0				0				0				0				0				0				0
P80219	Duodenase-1 OS=Bos taurus GN=BDMD1 PE=1 SV=2 - [DDN1_BOVIN]	7.57	1	2	2	4		0				0				0				0				0			0	3.19	1	1		0				0				0				0				0
Q3ZCF0	Dynactin subunit 2 OS=Bos taurus GN=DCTN2 PE=2 SV=1 - [DCTN2_BOVIN]	67.49	1	24	24	314	87.3968	41.44	14	28	91.3805	58.56	16	26	37.6737	32.51	9	12	37.6423	37.72	12	16	41.7182	28.29	10	15	28.7195	30.52	8	11	35.3652	24.07	8	11	32.9765	24.32	9	12	65.8428	37.97	11	18	68.2722	40.69	13	20	34.1746	27.54	9
Q0P5A1	Dynactin subunit 3 OS=Bos taurus GN=DCTN3 PE=2 SV=1 - [DCTN3_BOVIN]	50	1	9	10	52	6.57335	13.98	3	3	10.2511	29.03	5	5	7.38001	13.98	3	3	8.77028	14.52	3	4	9.56649	20.43	3	3	4.49252	9.68	2	2	3.11459	10.75	1	1	2.57666	5.91	1	1	6.85295	16.67	2	2	4.91032	10.22	2	2	6.98545	13.98	3
Q148G7	Dynactin subunit 6 OS=Bos taurus GN=DCTN6 PE=2 SV=1 - [DCTN6_BOVIN]	18.95	1	3	3	24	4.88671	9.47	1	1	3.5572	9.47	1	1	0	5.26	1	1	0	5.26	1	1	7.06334	14.74	2	2	2.8783	14.74	2	2		0				0			4.15901	9.47	1	1	5.46946	14.74	2	2	0	5.26	1
Q08DF4	Dynamin-1 OS=Bos taurus GN=DNM1 PE=2 SV=1 - [DYN1_BOVIN]	19.86	1	5	17	137	34.3777	14.02	10	13	29.1255	8.41	6	9	18.0099	6.43	5	7	23.1169	7.71	7	10	19.3121	7.71	6	7	10.1083	5.14	4	4	2.70708	1.17	1	1	2.21427	3.04	3	3	25.0356	11.45	8	10	20.7033	7.24	6	8	7.24378	3.27	3
Q2KIA5	Dynamin-1-like protein OS=Bos taurus GN=DNM1L PE=2 SV=1 - [DNM1L_BOVIN]	50.47	1	31	31	292	61.1727	27.1	14	20	69.2038	30.57	17	23	48.017	24.7	15	19	29.7701	16.15	9	11	35.9662	16.02	11	13	33.9452	21.76	12	13	13.6003	7.61	4	5	14.018	8.54	5	5	55.6711	26.7	16	23	50.7852	22.3	13	20	22.2934	15.62	9
A6H7I5	Dynamin-2 OS=Bos taurus GN=DNM2 PE=2 SV=1 - [DYN2_BOVIN]	53.93	1	30	42	493	118.543	37.76	23	37	89.4084	37.76	20	30	69.4625	29.56	17	22	53.9108	26.56	18	25	64.2009	29.45	17	22	57.0075	30.02	17	20	29.0063	18.82	10	11	26.6219	17.67	11	12	105.608	39.61	26	39	84.9715	32.79	21	34	34.0804	14.78	9
Q32KS2	Dynein intermediate chain 1, axonemal OS=Bos taurus GN=DNAI1 PE=2 SV=1 - [DNAI1_BOVIN]	1.42	1	1	1	1		0			0	1.42	1	1		0				0				0				0				0				0				0				0				0
Q2KID4	Dynein light chain 1, axonemal OS=Bos taurus GN=DNAL1 PE=2 SV=1 - [DNAL1_BOVIN]	6.84	1	1	1	2		0				0				0				0				0			2.52281	6.84	1	1		0				0				0				0				0
P61285	Dynein light chain 1, cytoplasmic OS=Bos taurus GN=DYNLL1 PE=1 SV=1 - [DYL1_BOVIN]	74.16	1	7	11	254	58.2904	61.8	5	18	53.5319	56.18	6	18	33.5744	57.3	4	10	18.894	57.3	4	8	43.5047	56.18	5	19	39.2879	37.08	2	17	16.2114	38.2	3	5	20.21	38.2	3	8	45.7039	57.3	6	14	47.2163	57.3	4	16	13.6499	62.92	4
Q3MHR3	Dynein light chain 2, cytoplasmic OS=Bos taurus GN=DYNLL2 PE=3 SV=1 - [DYL2_BOVIN]	69.66	1	6	10	312	63.0178	69.66	7	19	73.9618	50.56	5	22	43.4681	57.3	5	15	38.0608	64.04	6	19	101.266	69.66	7	33	80.5096	50.56	4	24	16.624	24.72	1	4	12.6408	32.58	2	4	45.7884	57.3	6	14	35.3244	57.3	6	12	15.9694	49.44	3
Q3T140	Dynein light chain roadblock-type 1 OS=Bos taurus GN=DYNLRB1 PE=3 SV=1 - [DLRB1_BOVIN]	78.13	1	5	5	88	20.3113	51.04	3	5	25.6293	55.21	4	7	19.3119	51.04	3	5	8.80732	34.38	2	3	12.8124	51.04	3	3	12.351	51.04	3	4	2.71666	12.5	1	1	5.52395	29.17	2	2	19.0718	51.04	3	6	17.2685	51.04	3	5	6.56365	29.17	2
Q32P85	Dynein light chain roadblock-type 2 OS=Bos taurus GN=DYNLRB2 PE=3 SV=1 - [DLRB2_BOVIN]	34.38	1	2	2	8	2.66229	34.38	2	2	1.91245	12.5	1	1	2.53068	12.5	1	1		0				0				0				0				0			2.48368	34.38	2	2		0				0
P63171	Dynein light chain Tctex-type 1 OS=Bos taurus GN=DYNLT1 PE=1 SV=1 - [DYLT1_BOVIN]	30.09	1	2	2	38	13.704	30.09	2	3	9.2261	30.09	2	3	14.9229	30.09	2	5	2.20161	15.93	1	1	6.70354	15.93	1	3	3.97216	15.93	1	2		0				0			5.62629	30.09	2	2		0			2.39405	15.93	1
Q6XXL8	Dynein light chain Tctex-type 3 OS=Ovis aries GN=DYNLT3 PE=3 SV=1 - [DYLT3_SHEEP]	49.14	1	3	3	38	14.692	28.45	2	3	2.65453	8.62	1	1	12.0959	49.14	3	3	5.09631	49.14	3	3	11.8365	49.14	3	3	7.85134	28.45	2	2	5.62625	19.83	1	1	8.51337	40.52	2	2	2.93819	20.69	1	1	15.7952	49.14	3	4
Q32KY1	Dynein regulatory complex protein 1 OS=Bos taurus GN=DRC1 PE=2 SV=1 - [DRC1_BOVIN]	1.4	1	1	1	1		0				0				0			0	1.4	1	1		0				0				0				0				0				0				0
Q2HJA5	Dysbindin OS=Bos taurus GN=DTNBP1 PE=2 SV=1 - [DTBP1_BOVIN]	6.14	1	2	2	4		0			2.9514	3.22	1	1		0				0				0				0				0				0				0				0				0
A6QQP7	Dysferlin OS=Bos taurus GN=DYSF PE=2 SV=1 - [DYSF_BOVIN]	31.47	1	49	49	317	40.8534	6.64	10	15	36.7348	8.92	12	15	64.4285	11.39	18	24	30.4003	7.97	13	16	23.8375	6.6	11	12	35.8363	9.59	15	20	20.7441	5.41	10	10	19.3908	5.13	8	10	70.0136	12.15	19	28	61.5244	13.91	21	29	38.8551	11.25	19
O18738	Dystroglycan OS=Bos taurus GN=DAG1 PE=1 SV=1 - [DAG1_BOVIN]	20.67	1	14	14	116	16.8483	6.03	4	4	14.193	4.02	3	4	17.2229	5.59	4	6	17.733	6.82	5	6	16.2781	5.81	5	7	19.489	5.7	5	6	4.38501	2.01	1	1	6.21913	3.35	2	2	22.3127	7.04	6	7	17.9759	8.38	6	7	11.5792	2.79	2
P48820	E3 SUMO-protein ligase RanBP2 (Fragment) OS=Bos taurus GN=RANBP2 PE=2 SV=2 - [RBP2_BOVIN]	27.56	1	21	22	109	20.9328	9.86	7	9	24.5057	8.39	7	9	10.3782	5.35	5	6	11.7742	4.06	4	6	6.26027	1.75	2	3	2.73998	1.11	1	1	3.38902	1.01	1	1	6.77326	4.33	4	4	16.5609	8.57	8	9	17.6053	6.82	6	9	8.87217	4.24	4
A2VEA3	E3 ubiquitin-protein ligase ARIH1 OS=Bos taurus GN=ARIH1 PE=2 SV=1 - [ARI1_BOVIN]	23.06	1	9	9	51	9.59178	6.67	3	3	6.55154	6.31	3	3	2.64506	3.42	2	2	4.04396	6.85	3	3	10.0388	6.13	3	4	7.58666	7.57	4	4	8.23349	4.5	2	3	6.02785	4.5	2	2	3.21092	2.34	1	1	6.02239	4.32	2	2	2.80654	1.98	1
A2VDP1	E3 ubiquitin-protein ligase BRE1A OS=Bos taurus GN=RNF20 PE=2 SV=1 - [BRE1A_BOVIN]	15.38	1	11	12	35	12.2313	3.59	3	4	6.45609	2.26	2	3	7.4821	3.28	3	3	2.23025	2.15	2	2		0			4.1222	2.87	2	2	2.81648	3.49	2	2	2.35049	1.44	1	1	8.69071	2.56	2	3	1.94686	1.03	1	1	2.22683	1.13	1
Q1JQA1	E3 ubiquitin-protein ligase E3D OS=Bos taurus GN=UBE3D PE=2 SV=1 - [UBE3D_BOVIN]	1.54	1	1	1	2		0				0			0	1.54	1	1	0	1.54	1	1		0				0				0				0				0				0				0
F1N6G5	E3 ubiquitin-protein ligase HACE1 OS=Bos taurus GN=HACE1 PE=3 SV=3 - [HACE1_BOVIN]	8.36	1	7	7	12		0				0			2.0553	1.1	1	1		0			0	1.87	2	2		0				0				0			1.64581	1.1	1	1	1.92327	1.1	1	1		0
Q1LZE1	E3 ubiquitin-protein ligase KCMF1 OS=Bos taurus GN=KCMF1 PE=2 SV=1 - [KCMF1_BOVIN]	9.97	1	2	2	3		0			3.76116	7.09	1	1		0				0				0				0				0				0				0				0				0
Q32L65	E3 ubiquitin-protein ligase MARCH2 OS=Bos taurus GN=MARCH2 PE=2 SV=1 - [MARH2_BOVIN]	2.86	1	1	1	1		0			0	2.86	1	1		0				0				0				0				0				0				0				0				0
Q3ZC24	E3 ubiquitin-protein ligase MARCH5 OS=Bos taurus GN=MARCH5 PE=2 SV=1 - [MARH5_BOVIN]	13.31	1	3	3	5		0				0				0				0			2.01309	6.12	1	1	1.84796	6.12	1	1		0				0			2.78687	4.68	1	1	1.78145	2.52	1	1		0
Q4U5R4	E3 ubiquitin-protein ligase RNF114 OS=Bos taurus GN=RNF114 PE=2 SV=1 - [RN114_BOVIN]	49.57	1	11	11	75	17.5642	25.65	4	5	24.4368	25.65	4	8		0			3.90043	10.43	2	2	7.65718	12.17	2	3	3.78911	7.83	1	1	6.4311	17.39	3	3	6.67719	12.17	2	2	16.4504	33.91	5	6	13.4795	21.3	3	5	4.22896	20.43	3
Q0II22	E3 ubiquitin-protein ligase RNF126 OS=Bos taurus GN=RNF126 PE=2 SV=1 - [RN126_BOVIN]	24.92	1	5	5	13	2.68996	4.15	1	1	0	5.43	1	1		0				0			5.18421	16.29	2	2	3.58545	16.29	2	2	1.79185	4.47	1	1		0			3.66797	10.86	1	1		0				0
Q0VD51	E3 ubiquitin-protein ligase RNF13 OS=Bos taurus GN=RNF13 PE=2 SV=1 - [RNF13_BOVIN]	19.47	1	2	2	2		0				0				0				0				0				0				0				0				0				0				0
Q32LN5	E3 ubiquitin-protein ligase RNF138 OS=Bos taurus GN=RNF138 PE=2 SV=1 - [RN138_BOVIN]	16.33	1	1	1	1		0				0				0				0				0				0				0				0				0				0				0
E1B7X3	E3 ubiquitin-protein ligase RNF146-A OS=Bos taurus GN=RNF146A PE=3 SV=1 - [R146A_BOVIN]	2.02	2	1	1	2		0				0				0				0				0				0				0				0				0				0				0
Q0IIM1	E3 ubiquitin-protein ligase RNF168 OS=Bos taurus GN=RNF168 PE=2 SV=2 - [RN168_BOVIN]	1.57	1	1	1	1		0				0				0				0				0				0				0				0				0				0				0
F1MRW8	E3 ubiquitin-protein ligase RNF169 OS=Bos taurus GN=RNF169 PE=3 SV=3 - [RN169_BOVIN]	2.9	1	2	2	9	2.23689	1.31	1	1		0				0				0			4.23945	1.31	1	2	1.82882	1.31	1	1		0				0				0				0				0
F1MK05	E3 ubiquitin-protein ligase RNF170 OS=Bos taurus GN=RNF170 PE=3 SV=2 - [RN170_BOVIN]	15.44	1	4	4	33	6.17446	10.81	2	2	5.20411	10.81	2	2		0			1.92684	5.41	1	1	2.1507	5.41	1	1	2.97215	5.41	1	1	5.03932	10.81	2	2	2.36807	5.41	1	1	7.65651	14.29	3	3	3.39682	5.41	1	1	2.37495	8.88	2
Q3T0W3	E3 ubiquitin-protein ligase RNF181 OS=Bos taurus GN=RNF181 PE=2 SV=1 - [RN181_BOVIN]	30.72	1	4	4	7	2.83147	5.88	1	1		0				0				0				0				0				0				0				0				0				0
Q08DV5	E3 ubiquitin-protein ligase RNF220 OS=Bos taurus GN=RNF220 PE=2 SV=1 - [RN220_BOVIN]	2.47	1	1	1	5		0				0			0	2.47	1	1	1.74104	2.47	1	1		0				0				0				0				0				0				0
A5D7F8	E3 ubiquitin-protein ligase SH3RF1 OS=Bos taurus GN=SH3RF1 PE=2 SV=1 - [SH3R1_BOVIN]	0.83	1	1	1	2		0				0				0				0				0				0				0				0				0				0				0
A0JN74	E3 ubiquitin-protein ligase TRIM11 OS=Bos taurus GN=TRIM11 PE=2 SV=1 - [TRI11_BOVIN]	1.28	1	1	1	1		0				0				0				0				0				0				0				0				0				0				0
Q32L60	E3 ubiquitin-protein ligase TRIM13 OS=Bos taurus GN=TRIM13 PE=2 SV=2 - [TRI13_BOVIN]	4.67	1	1	1	9	2.39757	4.67	1	1	2.62997	4.67	1	1		0				0				0			3.03369	4.67	1	1	2.47971	4.67	1	1		0			2.77418	4.67	1	1	3.05965	4.67	1	1		0
Q7YRV4	E3 ubiquitin-protein ligase TRIM21 OS=Bos taurus GN=TRIM21 PE=2 SV=1 - [RO52_BOVIN]	17.48	1	7	7	16	3.31166	2.35	1	1		0				0			0	2.35	1	1		0				0			1.6141	2.13	1	1		0			4.89556	8.96	3	3	2.21761	2.35	1	1		0
E1BD59	E3 ubiquitin-protein ligase TRIM56 OS=Bos taurus GN=TRIM56 PE=3 SV=1 - [TRI56_BOVIN]	10.38	1	6	6	7	3.65152	2.87	2	2	2.61201	1.37	1	1		0				0			1.85502	1.37	1	1		0				0				0			3.01462	3.28	1	1	0	1.78	1	1		0
E1B7Q7	E3 ubiquitin-protein ligase TRIP12 OS=Bos taurus GN=TRIP12 PE=2 SV=2 - [TRIPC_BOVIN]	18.72	1	26	26	125	35.2104	7.63	10	12	18.3305	3.97	6	7	17.488	4.67	7	7	4.19813	2.46	4	4	9.17489	2.21	3	3	7.35335	2.16	3	3	6.08014	4.87	7	8	4.78073	2.11	3	3	30.5299	5.47	8	11	24.1985	6.17	9	12	5.21223	1.26	2
A7E320	E3 ubiquitin-protein ligase UHRF1 OS=Bos taurus GN=UHRF1 PE=2 SV=1 - [UHRF1_BOVIN]	10.05	1	7	7	17		0				0			0	1.15	1	1		0			0	2.16	1	1	2.19647	2.16	1	1	0	1.53	1	1		0			2.06878	2.67	2	2		0			3.09367	1.53	1
F1MM41	E3 ubiquitin-protein ligase ZNRF1 OS=Bos taurus GN=ZNRF1 PE=3 SV=2 - [ZNRF1_BOVIN]	8.81	1	1	1	3		0				0			0	8.81	1	1	0	8.81	1	1		0				0				0				0				0				0				0
A1A4I9	E3 UFM1-protein ligase 1 OS=Bos taurus GN=UFL1 PE=2 SV=1 - [UFL1_BOVIN]	35.23	1	25	25	187	31.819	10.61	7	9	36.5916	18.06	11	13	17.2752	13.13	8	9	23.5144	18.31	11	13	39.0489	16.54	10	13	28.2072	11.11	7	10	11.3205	7.07	5	5	7.34324	4.04	3	3	36.2494	18.69	11	13	34.2203	15.66	10	15	11.3206	6.69	4
Q0VC22	Ecto-ADP-ribosyltransferase 5 OS=Bos taurus GN=ART5 PE=2 SV=1 - [NAR5_BOVIN]	5.38	1	1	1	1		0			2.5898	5.38	1	1		0				0				0				0				0				0				0				0				0
O18956	Ectonucleoside triphosphate diphosphohydrolase 1 OS=Bos taurus GN=ENTPD1 PE=1 SV=1 - [ENTP1_BOVIN]	6.04	1	2	2	13		0				0			2.1766	4.09	1	1	2.18318	1.95	1	1	2.61008	1.95	1	1	0	4.09	1	2		0				0			2.68749	1.95	1	1	2.21969	1.95	1	1		0
E1BPW0	Ectonucleoside triphosphate diphosphohydrolase 5 OS=Bos taurus GN=ENTPD5 PE=3 SV=1 - [ENTP5_BOVIN]	5.79	1	2	2	7		0			3.85758	2.55	1	2		0				0				0				0				0				0				0				0				0
P15396	Ectonucleotide pyrophosphatase/phosphodiesterase family member 3 OS=Bos taurus GN=ENPP3 PE=1 SV=2 - [ENPP3_BOVIN]	10.98	1	8	8	16		0				0			1.72897	1.95	2	2	1.80365	1.26	1	1		0				0				0				0				0				0				0
P0CG25	EF-hand and coiled-coil domain-containing protein 1 OS=Bos taurus GN=EFCC1 PE=2 SV=1 - [EFCC1_BOVIN]	1.17	1	1	1	1		0				0				0				0				0				0				0				0				0			0	1.17	1	1		0
Q32L26	EF-hand calcium-binding domain-containing protein 1 OS=Bos taurus GN=EFCAB1 PE=2 SV=1 - [EFCB1_BOVIN]	5.19	1	1	1	1		0				0				0				0				0			0	5.19	1	1		0				0				0				0				0
Q17QM6	EF-hand domain-containing protein D1 OS=Bos taurus GN=EFHD1 PE=2 SV=1 - [EFHD1_BOVIN]	18.64	1	2	4	134	18.2151	8.9	2	9	22.7497	11.44	3	10	24.712	8.9	2	10	20.2886	8.9	2	9	11.9355	8.9	2	5	12.4372	8.9	2	5	4.99526	4.24	1	2	10.1497	8.9	2	4	22.8882	8.9	2	9	21.9818	8.9	2	9	12.5091	8.9	2
A5D7A0	EF-hand domain-containing protein D2 OS=Bos taurus GN=EFHD2 PE=2 SV=1 - [EFHD2_BOVIN]	65.29	1	21	23	461	86.2843	45.45	11	27	94.809	50.41	15	31	78.112	39.67	11	28	60.7753	43.8	9	22	41.8036	33.06	8	13	39.0443	40.91	9	14	46.6557	35.95	9	16	44.5422	49.59	12	18	108.329	52.48	17	35	87.3445	43.8	13	29	72.5956	50.41	13
A0JND3	EGF domain-specific O-linked N-acetylglucosamine transferase OS=Bos taurus GN=EOGT PE=2 SV=1 - [EOGT_BOVIN]	3.8	1	2	2	7		0				0			1.98268	1.71	1	1		0				0				0				0				0			2.49792	1.71	1	1	2.3784	2.09	1	1		0
Q5E9R3	EH domain-containing protein 1 OS=Bos taurus GN=EHD1 PE=1 SV=1 - [EHD1_BOVIN]	71.54	1	37	37	681	148.536	57.49	27	47	117.464	60.11	27	43	100.637	49.63	22	39	89.3137	49.06	22	40	90.393	50.19	24	37	75.2172	38.39	18	30	63.4862	44.57	17	23	51.4896	31.27	14	17	82.6426	46.63	22	35	85.7809	51.31	24	38	60.3086	41.95	16
P04985	Elastin OS=Bos taurus GN=ELN PE=1 SV=1 - [ELN_BOVIN]	10.44	1	3	3	41	9.1402	2.54	1	2	8.80262	2.54	1	2	11.7643	2.54	1	3	8.15392	2.54	1	2	10.5793	5.09	2	3	12.2624	2.54	1	3	4.79267	2.54	1	1	3.97654	2.54	1	1	3.01579	2.54	1	1	2.6355	2.54	1	1	4.76972	2.54	1
Q9GL77	Electrogenic sodium bicarbonate cotransporter 1 OS=Bos taurus GN=SLC4A4 PE=1 SV=1 - [S4A4_BOVIN]	6.02	1	6	6	13	3.87933	1.67	1	1		0				0			2.90739	1.3	1	1	3.80775	1.67	1	1	2.62896	1.67	1	1		0				0				0				0				0
Q2KJE4	Electron transfer flavoprotein subunit alpha, mitochondrial OS=Bos taurus GN=ETFA PE=2 SV=1 - [ETFA_BOVIN]	46.25	1	16	16	405	83.4932	41.14	11	26	61.0114	41.14	11	20	59.2864	36.64	9	19	53.0657	37.24	9	19	55.1297	40.24	10	19	47.7088	35.44	9	16	27.2238	23.42	6	10	35.1812	25.53	7	12	94.9346	41.14	12	29	82.1731	44.14	14	29	27.0505	22.82	6
Q2TBV3	Electron transfer flavoprotein subunit beta OS=Bos taurus GN=ETFB PE=1 SV=3 - [ETFB_BOVIN]	76.08	1	19	19	455	99.8223	51.76	11	26	102.851	63.14	11	29	75.9278	49.41	11	23	63.183	52.55	12	23	58.6493	48.24	10	18	47.5812	38.43	8	14	71.3726	52.94	13	25	48.2921	45.88	12	18	103.703	52.16	11	28	107.648	56.86	13	29	52.5902	42.35	9
Q2KIG0	Electron transfer flavoprotein-ubiquinone oxidoreductase, mitochondrial OS=Bos taurus GN=ETFDH PE=2 SV=1 - [ETFD_BOVIN]	41.65	1	19	19	179	25.1164	18.31	7	10	40.7837	28.36	11	15	28.7825	19.61	8	11	10.873	16.21	6	6	26.3374	20.1	9	10	22.2787	14.91	7	9	16.7174	10.86	5	7	16.1751	13.78	6	8	38.0031	30.79	13	20	22.869	21.07	9	13	13.6594	8.75	4
P68103	Elongation factor 1-alpha 1 OS=Bos taurus GN=EEF1A1 PE=1 SV=1 - [EF1A1_BOVIN]	77.49	1	25	39	2064	453.459	61.9	27	122	430.292	61.26	26	127	252.364	60.17	26	81	186.57	45.45	21	66	273.159	64.5	25	93	232.642	57.58	23	85	174.715	41.13	18	56	181.506	44.81	17	56	672.206	65.58	30	194	662.023	63.64	28	198	156.45	38.1	14
Q32PH8	Elongation factor 1-alpha 2 OS=Bos taurus GN=EEF1A2 PE=2 SV=1 - [EF1A2_BOVIN]	44.49	1	3	17	814	89.8875	20.52	10	38	94.4085	22.25	10	38	91.8884	30.02	12	37	78.13	22.25	10	34	129.676	24.84	10	57	131.536	30.02	11	59	75.6492	16.2	9	29	71.0639	13.17	6	27	138.67	34.99	13	43	135.76	34.99	13	46	63.233	13.61	6
Q5E983	Elongation factor 1-beta OS=Bos taurus GN=EEF1B PE=2 SV=3 - [EF1B_BOVIN]	79.56	1	14	16	263	37.3372	34.67	8	13	41.1538	41.33	6	11	52.8714	41.33	6	22	51.4	38.67	5	26	31.1431	38.67	5	10	25.372	51.56	5	7	26.7727	26.22	5	8	21.5082	23.11	4	5	27.3456	40.44	6	9	36.0521	58.67	6	10	30.0585	20.44	3
A5D989	Elongation factor 1-delta OS=Bos taurus GN=EEF1D PE=2 SV=2 - [EF1D_BOVIN]	56.43	1	2	16	279	34.4837	39.29	9	13	35.896	34.29	8	14	32.7724	22.86	6	10	28.1457	33.57	7	11	27.078	26.43	6	8	22.3281	26.79	5	7	20.6882	18.21	4	8	26.3792	31.43	6	9	50.7162	43.21	11	18	37.6945	34.29	9	17	40.2503	31.43	6
Q717R8	Elongation factor 1-delta OS=Ovis aries GN=EEF1D PE=2 SV=1 - [EF1D_SHEEP]	67.15	1	2	15	379	66.4521	58.48	11	19	63.396	53.43	10	19	51.0166	41.88	8	13	46.0965	42.6	8	15	70.2577	37.18	7	21	71.0983	45.85	7	19	40.5728	37.18	6	13	42.8208	50.54	8	13	89.954	62.45	13	26	81.6495	53.43	11	26
Q3SZV3	Elongation factor 1-gamma OS=Bos taurus GN=EEF1G PE=2 SV=1 - [EF1G_BOVIN]	51.59	1	27	27	707	142.498	36.82	17	38	133.386	34.09	14	37	117.61	36.82	17	37	84.9804	35	15	28	126.413	34.77	16	40	120.649	36.82	16	36	66.7245	22.5	10	20	51.4065	18.18	8	15	152.798	34.55	15	47	123.919	36.14	15	40	57.0684	25.45	12
Q3SYU2	Elongation factor 2 OS=Bos taurus GN=EEF2 PE=2 SV=3 - [EF2_BOVIN]	71.79	1	71	73	2317	520.279	57.93	48	149	447.627	57.11	44	132	403.901	51.4	42	129	326.804	53.73	42	116	311.617	52.8	40	101	318.937	50.7	38	106	159.535	39.51	31	59	138.53	36.71	29	55	527.609	60.02	52	155	497.417	62.12	53	157	205.143	41.84	31
A0QJ27	Elongation factor Ts OS=Mycobacterium avium (strain 104) GN=tsf PE=3 SV=1 - [EFTS_MYCA1]	4	2	1	1	1		0				0				0				0				0				0				0				0				0				0
P43896	Elongation factor Ts, mitochondrial OS=Bos taurus GN=TSFM PE=1 SV=1 - [EFTS_BOVIN]	26.04	1	7	7	50	3.22738	5.03	1	1	6.21627	9.17	2	2	8.17198	12.13	3	3	2.29388	11.54	3	3	7.07	10.65	3	3	7.47872	15.09	3	3	2.06763	5.03	1	1	2.96423	5.03	1	1	18.673	21.3	5	5	18.1266	18.93	4	5	5.98089	8.88	2
Q73SD1	Elongation factor Tu OS=Mycobacterium paratuberculosis (strain ATCC BAA-968 / K-10) GN=tuf PE=3 SV=1 - [EFTU_MYCPA]	38.89	1	9	10	32	1.70923	3.03	1	1	5.44288	2.27	1	2	2.10732	2.27	1	1	2.71394	2.27	1	1	2.74133	2.27	1	1		0			2.30845	2.27	1	2		0			21.9291	23.23	6	6	21.2115	28.03	7	7
P49410	Elongation factor Tu, mitochondrial OS=Bos taurus GN=TUFM PE=1 SV=1 - [EFTU_BOVIN]	71.9	1	31	32	730	184.063	58.63	22	49	162.994	56.42	21	42	110.392	51.33	20	34	72.3596	43.81	16	27	69.8355	35.84	14	23	67.8171	39.38	14	21	66.0887	46.24	16	24	71.7876	40.93	13	22	198.721	60.62	26	58	172.53	56.42	23	51	77.9266	43.81	17
Q2KPTB9	Elongation of very long chain fatty acids protein 5 OS=Bos taurus GN=ELOVL5 PE=2 SV=1 - [ELOV5_BOVIN]	4.35	1	1	1	1		0				0				0				0				0				0				0				0				0				0				0
Q2KJ61	Elongator complex protein 3 OS=Bos taurus GN=ELP3 PE=2 SV=2 - [ELP3_BOVIN]	24.13	1	11	11	50	15.3507	12.8	5	5	4.52146	5.48	2	2	5.58723	5.48	2	2	2.16763	8.04	3	3	6.04691	5.12	2	2	2.46639	2.38	1	1	5.01548	4.2	2	2	4.037	3.29	2	2	7.22664	9.14	4	4	6.5765	6.76	3	3	6.61192	6.03	2
Q2TBH6	Elongator complex protein 4 OS=Bos taurus GN=ELP4 PE=2 SV=1 - [ELP4_BOVIN]	10.64	1	3	3	12	9.0219	8.51	2	2	5.75205	8.51	2	2	2.66332	4.49	1	1		0			3.49421	4.49	1	1		0				0				0			1.63912	4.49	1	1	0	4.49	1	1		0
P38447	Endonuclease G, mitochondrial OS=Bos taurus GN=ENDOG PE=1 SV=1 - [NUCG_BOVIN]	21.74	1	5	5	16	2.89095	4.35	1	1		0				0			1.92236	3.34	1	1	7.92977	13.04	3	3		0				0				0			1.66617	4.35	1	1		0				0
Q2KJA1	Endophilin-A2 OS=Bos taurus GN=SH3GL1 PE=2 SV=1 - [SH3G1_BOVIN]	50.54	1	19	19	217	77.2115	44.29	14	22	52.3713	26.9	8	14	38.6127	21.74	6	10	35.7756	31.25	10	13	25.7141	25.27	7	7	16.9185	15.22	5	6	20.8041	17.93	6	7	17.172	24.18	7	7	50.9661	28.26	10	15	35.4254	20.38	7	11	24.8752	25.82	6
Q32LM0	Endophilin-B1 OS=Bos taurus GN=SH3GLB1 PE=2 SV=1 - [SHLB1_BOVIN]	32.88	1	12	13	95	24.5662	15.62	5	8	11.556	13.42	4	5	11.0959	13.42	4	4	7.82903	9.86	3	3	16.3013	19.73	6	6	14.2826	9.86	3	5	4.60521	5.75	2	2	5.11253	5.75	2	2	16.1917	19.73	7	7	15.8198	9.86	3	6	10.926	14.25	5
Q08DK5	Endophilin-B2 OS=Bos taurus GN=SH3GLB2 PE=2 SV=1 - [SHLB2_BOVIN]	34.43	1	10	11	59	9.00081	9.11	3	3	9.07408	10.38	3	3	5.67376	5.82	2	2	4.96432	7.09	2	2	13.8731	14.18	4	4	6.98818	5.82	2	3	1.6121	4.05	2	2	2.03074	4.05	2	2	12.6775	14.18	5	5	5.63336	6.84	2	2	0	2.03	1
A6QPT7	Endoplasmic reticulum aminopeptidase 2 OS=Bos taurus GN=ERAP2 PE=2 SV=1 - [ERAP2_BOVIN]	16.67	1	15	15	69	4.23879	1.89	2	2	8.57679	3.88	4	4	9.273	4.4	4	4	4.58967	3.88	3	3	12.1584	4.82	4	5	6.72842	3.25	3	4	10.955	4.72	4	4	9.20872	2.83	2	3	6.30839	3.14	3	3	9.01917	4.93	5	5	2.33434	0.94	1
Q32L47	Endoplasmic reticulum resident protein 27 OS=Bos taurus GN=ERP27 PE=2 SV=1 - [ERP27_BOVIN]	3.4	1	1	1	1		0				0				0				0				0				0				0				0				0				0				0
P81623	Endoplasmic reticulum resident protein 29 OS=Bos taurus GN=ERP29 PE=1 SV=2 - [ERP29_BOVIN]	62.4	1	21	21	514	129.518	36.82	9	48	113.529	36.05	8	43	67.1119	38.76	8	22	54.4434	35.66	8	20	62.3766	37.6	8	25	65.8244	33.33	7	28	31.6162	25.58	7	13	39.9861	32.56	7	16	87.9244	53.88	11	27	87.0332	38.76	10	27	32.4363	27.13	5
Q3T0L2	Endoplasmic reticulum resident protein 44 OS=Bos taurus GN=ERP44 PE=2 SV=1 - [ERP44_BOVIN]	61.33	1	18	19	375	78.1069	28.57	9	23	69.3929	30.79	9	23	57.5328	30.05	9	18	47.2747	27.59	9	17	50.0901	25.12	8	15	48.1395	26.6	8	14	28.3267	17.24	6	10	33.0856	17.24	6	11	81.2285	36.45	12	27	65.975	34.73	13	26	33.4643	20.94	7
Q5EAE0	Endoplasmic reticulum-Golgi intermediate compartment protein 3 OS=Bos taurus GN=ERGIC3 PE=2 SV=1 - [ERGI3_BOVIN]	22.98	1	8	8	17		0				0				0			2.3031	2.09	1	1		0				0				0				0			8.81148	9.66	4	4	3.69227	3.66	1	1		0
Q95M18	Endoplasmin OS=Bos taurus GN=HSP90B1 PE=2 SV=1 - [ENPL_BOVIN]	74.75	1	82	84	3869	851.113	58.46	57	247	824.362	57.96	60	240	576.037	60.32	56	178	489.119	54.48	51	171	476.969	56.72	50	157	426.253	56.84	49	139	313.751	48.01	42	109	314.314	45.52	39	112	701.449	66.29	68	222	650.252	57.71	62	207	351.001	45.52	44
Q6TUI4	Endoribonuclease Dicer OS=Bos taurus GN=DICER1 PE=2 SV=3 - [DICER_BOVIN]	1.25	3	2	3	21	0	0.62	1	1	1.67412	0.31	1	1	1.85948	0.62	2	2	0	0.31	1	1		0			1.7345	0.31	1	1	0	0.31	1	1	0	0.31	1	3	0	0.31	1	1	1.95249	0.31	1	1	1.68571	0.31	1
Q1LZ83	Endoribonuclease LACTB2 OS=Bos taurus GN=LACTB2 PE=2 SV=1 - [LACB2_BOVIN]	31.94	1	6	6	22	7.01413	14.24	3	3	0	3.13	1	1	2.15331	3.13	1	1	1.90805	3.13	1	1		0				0			0	3.13	1	1	0	3.13	1	1		0			2.02049	3.13	1	2		0
Q3T0V7	Endothelial differentiation-related factor 1 OS=Bos taurus GN=EDF1 PE=2 SV=1 - [EDF1_BOVIN]	45.27	1	10	10	66	11.6856	18.92	2	3	13.6403	15.54	2	4	11.3376	15.54	2	3	7.12812	16.89	3	3	4.01647	10.14	1	1	9.06002	20.95	3	4	7.12221	16.89	2	4	1.96757	10.14	1	1	13.1265	10.14	1	3	12.1208	10.14	1	3	4.85225	10.14	1
Q28105	Endothelial protein C receptor OS=Bos taurus GN=PROCR PE=2 SV=1 - [EPCR_BOVIN]	29.05	1	6	6	98	9.58352	11.62	3	4	10.0374	13.69	3	4	20.6859	17.01	4	8	10.9086	11.62	3	5	11.325	19.09	4	4	11.4776	13.69	3	4	8.78183	10.37	2	3	8.7446	10.37	2	3	22.244	24.48	5	8	23.2354	24.48	5	8	9.04442	10.37	2
P42891	Endothelin-converting enzyme 1 OS=Bos taurus GN=ECE1 PE=1 SV=2 - [ECE1_BOVIN]	17.9	1	8	8	24	5.81924	4.11	2	2	6.04029	7.69	3	3	1.84713	4.38	2	2		0				0			0	4.38	2	2	0	2.39	1	1		0			6.19943	5.84	2	2	0	2.12	1	1	2.30319	1.33	1
A4FUD6	Engulfment and cell motility protein 2 OS=Bos taurus GN=ELMO2 PE=2 SV=1 - [ELMO2_BOVIN]	28.06	1	16	16	124	26.3168	7.22	4	12	20.1862	5.14	3	11	2.43387	3.89	2	3	3.5529	5.69	3	3	8.63965	5.83	4	4	5.41656	5.28	3	3	1.67799	5.97	3	3	17.5301	16.53	9	9	11.4051	6.53	4	7	12.086	8.33	5	8	3.9649	3.89	2
A6QR40	Engulfment and cell motility protein 3 OS=Bos taurus GN=ELMO3 PE=2 SV=1 - [ELMO3_BOVIN]	16.56	1	7	7	20	5.68023	4.14	2	2	0	7.06	2	2	1.87427	1.07	1	1	0	1.07	1	1		0			0	1.99	1	1		0				0				0			1.82202	1.07	1	1		0
Q3SZC0	Enhancer of rudimentary homolog OS=Bos taurus GN=ERH PE=3 SV=1 - [ERH_BOVIN]	51.92	1	7	7	122	20.185	43.27	4	8	34.8566	44.23	5	11	14.316	50.96	6	6	16.4839	43.27	5	7	12.1195	22.12	2	6	9.09149	22.12	2	3	8.20605	16.35	1	2	8.82272	16.35	1	2	26.3806	44.23	5	8	21.9772	32.69	3	6	12.2949	24.04	2
Q0VD27	Enolase-phosphatase E1 OS=Bos taurus GN=ENOPH1 PE=2 SV=1 - [ENOPH_BOVIN]	28.74	1	5	5	63	11.3528	16.09	3	4	4.80922	16.09	3	3	4.76347	7.66	2	2	3.88694	7.66	2	3	9.08285	16.09	3	3	8.1542	16.09	3	3	4.47261	7.66	2	2	2.88383	4.6	1	1	9.82142	12.64	3	4	13.2491	15.71	3	6	9.50736	16.09	3
Q2TBT3	Enoyl-CoA hydratase domain-containing protein 2, mitochondrial OS=Bos taurus GN=ECHDC2 PE=2 SV=1 - [ECHD2_BOVIN]	21.62	1	4	4	11		0				0			6.13533	12.16	3	4	7.0265	5.07	1	2		0				0				0				0				0				0				0
Q58DM8	Enoyl-CoA hydratase, mitochondrial OS=Bos taurus GN=ECHS1 PE=2 SV=1 - [ECHM_BOVIN]	31.38	1	10	10	249	54.6783	21.38	4	13	49.6199	24.83	5	15	43.0858	21.38	4	11	53.3224	28.62	6	17	34.4977	18.28	4	9	25.5986	23.79	5	8	33.9277	16.9	3	9	26.8362	16.9	3	9	36.4733	25.52	5	10	51.6304	21.38	4	15	17.3344	14.48	3
P17471	Envelope glycoprotein B OS=Bovine herpesvirus 1.1 (strain P8-2) GN=gB PE=3 SV=2 - [GB_BHV1P]	4.63	1	1	1	1		0				0				0				0				0				0				0				0				0				0				0
P19557	Envelope glycoprotein OS=Bovine immunodeficiency virus (strain R29) GN=env PE=2 SV=1 - [ENV_BIV29]	1.66	1	2	2	6		0				0				0				0				0				0				0			0	0.88	1	1	0	0.88	1	1		0				0
P04875	Envelopment polyprotein OS=Bunyavirus snowshoe hare GN=GP PE=1 SV=1 - [GP_BUNSH]	0.97	1	2	2	2		0				0				0				0				0				0				0				0				0				0				0
Q8JSZ3	Envelopment polyprotein OS=Crimean-Congo hemorrhagic fever virus (strain Nigeria/IbAr10200/1970) GN=GP PE=3 SV=1 - [GP_CCHFI]	0.83	1	2	2	3		0				0				0				0				0				0				0				0			1.60833	0.48	1	1	0	0.48	1	1		0
P79345	Epididymal secretory protein E1 OS=Bos taurus GN=NPC2 PE=1 SV=1 - [NPC2_BOVIN]	42.28	1	6	6	83	10.1045	18.12	2	3	10.9534	33.56	3	3	13.2027	31.54	3	4	10.2332	24.16	2	3	12.0086	33.56	3	4	14.7521	33.56	3	4	13.069	24.16	2	4	21.4433	33.56	4	7	40.9273	39.6	4	10	35.9703	33.56	3	10	8.2971	24.16	2
Q17QH8	Epimerase family protein SDR39U1 OS=Bos taurus GN=SDR39U1 PE=2 SV=1 - [D39U1_BOVIN]	10.54	1	3	3	8		0				0			5.28885	7.48	2	2		0			2.4162	3.06	1	1	2.4169	3.06	1	1		0			2.13607	3.06	1	1		0				0				0
P79119	Epiphycan OS=Bos taurus GN=EPYC PE=1 SV=1 - [EPYC_BOVIN]	7.17	1	2	2	2		0				0				0				0				0				0				0				0			1.80181	1.87	1	1		0				0
Q3T0L5	Epithelial cell adhesion molecule OS=Bos taurus GN=EPCAM PE=2 SV=1 - [EPCAM_BOVIN]	37.26	1	14	14	294	70.9121	32.48	9	23	61.4024	25.8	10	20	55.3874	18.47	6	18	37.2079	16.56	6	12	39.5456	18.47	7	14	32.9973	13.06	5	10	7.01553	8.28	2	2	9.89163	17.83	4	4	76.9255	30.89	10	24	53.8826	33.12	12	21	21.0515	13.06	5
P54281	Epithelial chloride channel protein OS=Bos taurus PE=2 SV=1 - [ECLC_BOVIN]	5.2	1	5	5	19		0				0			2.84272	1.11	1	1		0			7.88952	1.99	2	3	1.91684	1.11	1	1		0				0			0	0.89	1	1		0				0
Q29S03	Epsilon-sarcoglycan OS=Bos taurus GN=SGCE PE=2 SV=3 - [SGCE_BOVIN]	24.26	1	8	8	19	3.2304	3.89	1	1		0				0				0			5.14106	4.58	2	2	5.05967	9.84	3	3		0				0			2.33641	2.29	1	1		0				0
A1A4N1	Equilibrative nucleoside transporter 3 OS=Bos taurus GN=SLC29A3 PE=2 SV=1 - [S29A3_BOVIN]	1.9	1	1	1	1		0				0				0				0				0				0				0				0			2.02926	1.9	1	1		0				0
P33946	ER lumen protein-retaining receptor 1 OS=Bos taurus GN=KDELR1 PE=2 SV=2 - [ERD21_BOVIN]	17.92	2	3	3	28		0			3.40634	5.19	1	1	5.68697	5.19	1	2	4.7828	8.96	2	2		0			4.32572	8.96	2	2		0			1.86969	3.77	1	1	3.80866	5.19	1	1	5.26033	8.96	2	2	3.23992	5.19	1
A1A4M2	ER membrane protein complex subunit 10 OS=Bos taurus GN=EMC10 PE=2 SV=1 - [EMC10_BOVIN]	16.03	1	4	4	34	3.71137	6.49	1	1	10.1951	6.49	1	3	9.46898	10.31	2	4	0	10.31	2	2		0			3.17759	6.49	1	1		0				0			11.9257	9.16	2	4	10.4652	10.31	2	4		0
Q5E993	ER membrane protein complex subunit 2 OS=Bos taurus GN=EMC2 PE=2 SV=1 - [EMC2_BOVIN]	25.59	1	7	7	66	7.77048	13.13	3	3	3.06114	4.04	1	1	11.0531	12.79	3	4	6.00049	8.42	2	3	2.46409	4.04	1	1	9.64328	8.42	2	4	3.28614	8.42	2	2	6.96704	8.42	2	3	16.7411	16.84	5	6	11.3555	16.16	4	4	7.85598	12.79	3
Q3ZCB8	ER membrane protein complex subunit 3 OS=Bos taurus GN=EMC3 PE=2 SV=3 - [EMC3_BOVIN]	32.57	1	7	7	33	8.25596	14.18	3	3	8.91396	8.81	2	3	3.47584	5.36	1	1	2.82558	5.36	1	1	6.46135	5.36	1	2	2.98177	5.36	1	1		0				0			6.17936	8.81	2	2	6.74533	8.81	2	2	1.71357	8.05	2
Q3T0K8	ER membrane protein complex subunit 4 OS=Bos taurus GN=EMC4 PE=2 SV=1 - [EMC4_BOVIN]	32.24	1	5	5	24		0			5.11516	14.21	2	2	2.36043	5.46	1	1	3.96147	8.74	1	2	0	8.74	1	1	0	8.74	1	1		0				0			5.22662	14.21	2	2	4.77111	14.21	2	2	2.22274	8.74	1
Q3ZCG8	ER membrane protein complex subunit 6 OS=Bos taurus GN=EMC6 PE=3 SV=1 - [EMC6_BOVIN]	20	1	2	2	18	3.15976	9.09	1	1	2.02809	10.91	1	1		0				0			1.96692	10.91	1	1	3.71229	10.91	1	2		0				0			5.23079	20	2	2	7.67011	20	2	3		0
A5PJA8	ER membrane protein complex subunit 7 OS=Bos taurus GN=EMC7 PE=2 SV=1 - [EMC7_BOVIN]	33.61	1	6	6	25	8.97055	12.03	2	3	6.17071	12.03	2	2	1.6378	2.49	1	1		0			2.19637	4.15	1	1		0			2.49762	5.39	1	1		0			2.76152	5.39	1	1	10.4519	9.96	2	3	3.83107	5.39	1
Q32KL5	ER membrane protein complex subunit 8 OS=Bos taurus GN=EMC8 PE=2 SV=1 - [EMC8_BOVIN]	40	1	7	7	23	3.72631	7.62	1	1		0			3.13318	7.62	1	1		0			5.33018	13.33	2	2	2.41019	7.62	1	1	3.10243	8.1	1	1	2.70479	8.1	1	1	8.3031	12.86	2	3	6.87741	12.86	3	3		0
A6QLH5	ERI1 exoribonuclease 3 OS=Bos taurus GN=ERI3 PE=2 SV=1 - [ERI3_BOVIN]	18.1	1	6	6	26	6.30411	5.64	1	2	0	5.64	1	1	0	1.78	1	1	1.72075	2.67	1	1	0	1.78	1	1	0	5.64	1	1	2.87543	5.64	2	2		0			5.8247	5.64	1	2	3.78302	7.42	2	3	2.37992	3.56	1
Q1RMU4	Erlin-2 OS=Bos taurus GN=ERLIN2 PE=2 SV=1 - [ERLN2_BOVIN]	67.16	1	22	22	250	25.5554	28.99	9	11	36.8431	44.08	13	15	34.0848	31.95	9	13	28.7691	29.88	8	12	23.9781	32.84	9	10	16.1713	21.89	7	8	14.223	17.16	5	6	21.3024	18.34	5	7	41.2477	48.22	13	17	37.2947	31.66	11	16	24.8414	26.63	7
A5PJN2	ERO1-like protein alpha OS=Bos taurus GN=ERO1A PE=2 SV=1 - [ERO1A_BOVIN]	53.21	1	22	22	175	19.7556	16.67	7	7	17.9653	22.86	7	7	18.9507	19.02	8	9	16.8563	17.31	6	6	8.76381	8.55	3	3	18.8055	13.46	5	6	26.8775	24.57	8	9	21.8162	21.79	8	8	58.0298	36.11	14	19	74.0218	45.73	18	24	25.4687	23.5	8
Q2M2S2	Essential MCU regulator, mitochondrial OS=Bos taurus GN=SMDT1 PE=3 SV=1 - [EMRE_BOVIN]	45.79	1	4	4	41	7.86274	29.91	2	3	4.51781	29.91	2	2	6.03159	36.45	3	3	3.35291	16.82	2	2	10.5051	16.82	2	5	9.85572	10.28	1	4		0				0			1.9122	9.35	1	1	1.85955	6.54	1	1	3.93638	29.91	2
Q2HJH3	Ester hydrolase C11orf54 homolog OS=Bos taurus PE=2 SV=1 - [CK054_BOVIN]	37.46	1	10	10	160	41.4822	27.3	6	12	29.7767	27.3	7	11	22.8417	25.08	5	7	20.2787	19.37	5	8	21.4248	20.63	5	8	18.7405	20.63	5	6	5.53992	3.81	1	2	7.32758	6.35	2	3	39.2639	27.3	7	12	36.8091	24.44	6	12	9.9931	13.02	3
Q3SZ07	Esterase OVCA2 OS=Bos taurus GN=OVCA2 PE=2 SV=1 - [OVCA2_BOVIN]	18.06	1	3	3	22	6.34554	13.22	2	2	1.8879	3.52	1	1	2.17958	3.52	1	1		0			6.76755	13.22	2	2	1.65072	3.52	1	1		0				0			1.97957	3.52	1	1	1.95351	3.52	1	1	0	3.52	1
P19217	Estrogen sulfotransferase OS=Bos taurus GN=SULT1E1 PE=1 SV=1 - [ST1E1_BOVIN]	2.37	1	1	1	1		0				0				0				0				0				0				0				0				0				0				0
Q5EA75	Ethanolamine-phosphate cytidylyltransferase OS=Bos taurus GN=PCYT2 PE=2 SV=1 - [PCY2_BOVIN]	19.79	1	6	6	15	9.9588	11.05	3	3	2.91675	4.37	1	1		0				0				0				0				0				0				0				0			2.6185	7.46	2
Q2HS5	Ethylmalonyl-CoA decarboxylase OS=Bos taurus GN=ECHDC1 PE=2 SV=1 - [ECHD1_BOVIN]	39.87	1	10	10	66	3.37614	7.84	2	2	11.4414	21.57	5	5	13.3983	18.63	4	5	2.3829	7.84	2	2	15.1902	20.92	5	6	18.2222	22.88	5	6		0			2.06781	4.25	1	1	6.08281	12.75	3	3	6.51308	10.78	3	3		0
Q08DE5	Etoposide-induced protein 2.4 homolog OS=Bos taurus GN=EI24 PE=2 SV=1 - [EI24_BOVIN]	4.71	1	2	2	6		0				0				0			1.63866	2.35	1	1	1.91386	2.35	1	1	1.75482	2.35	1	1	2.09681	2.35	1	1		0				0				0				0
Q32LN0	ETS homologous factor OS=Bos taurus GN=EHF PE=2 SV=1 - [EHF_BOVIN]	2	1	1	1	1		0				0				0				0				0				0				0				0				0				0				0
A0JN51	ETS-related transcription factor Elf-1 OS=Bos taurus GN=ELF1 PE=2 SV=1 - [ELF1_BOVIN]	5.37	1	1	1	1		0				0				0				0				0				0				0				0				0				0				0
Q58DT0	ETS-related transcription factor Elf-5 OS=Bos taurus GN=ELF5 PE=2 SV=1 - [ELF5_BOVIN]	30.98	1	3	3	7		0			2.11069	5.49	1	1		0				0				0				0				0				0			0	2.35	1	1	0	2.35	1	1		0
Q3SZ54	Eukaryotic initiation factor 4A-I OS=Bos taurus GN=EIF4A1 PE=2 SV=1 - [IF4A1_BOVIN]	60.59	1	13	28	1049	167.783	55.67	24	59	170.597	59.36	24	63	141.386	50.74	22	68	101.132	52.71	20	56	119.5	58.62	22	47	120.451	59.61	22	51	85.5752	36.45	17	35	79.1713	32.02	16	33	187.697	55.91	22	61	179.632	60.34	25	63	95.2118	34.73	18
Q3SZ65	Eukaryotic initiation factor 4A-II OS=Bos taurus GN=EIF4A2 PE=2 SV=1 - [IF4A2_BOVIN]	68.06	1	14	29	960	169.773	57.49	24	61	143.59	53.56	23	57	148.2	60.44	26	70	100.546	50.61	20	52	110.451	55.53	22	44	118.2	67.57	25	52	75.0592	36.86	16	31	76.686	33.17	16	33	145.399	49.39	20	52	153.396	51.84	25	56	76.3044	35.14	19
Q2NL22	Eukaryotic initiation factor 4A-III OS=Bos taurus GN=EIF4A3 PE=2 SV=3 - [IF4A3_BOVIN]	57.66	1	24	28	461	94.8787	36.01	17	26	82.7401	42.34	21	29	77.9102	36.98	16	27	83.5169	40.39	19	33	38.6047	25.06	13	17	45.9639	27.25	14	18	25.0251	18.25	8	9	33.0634	22.38	10	13	108.726	35.77	18	36	102.253	42.82	21	35	33.9366	29.68	14
Q0VCX5	Eukaryotic peptide chain release factor subunit 1 OS=Bos taurus GN=ETF1 PE=2 SV=3 - [ERF1_BOVIN]	40.96	1	17	17	206	23.6531	17.62	6	8	36.4392	20.59	8	13	35.2833	20.82	8	13	17.7705	19.45	8	10	29.6485	21.74	8	10	26.1493	18.31	7	9	20.9185	19.91	7	7	15.1332	14.87	5	5	35.1794	27.46	12	13	16.9298	10.3	5	7	16.3263	14.42	6
Q5E938	Eukaryotic translation initiation factor 1 OS=Bos taurus GN=EIF1 PE=3 SV=1 - [EIF1_BOVIN]	67.26	1	9	9	81	24.2256	65.49	5	6	24.5771	49.56	3	6	25.4636	50.44	4	6	6.48291	35.4	2	2	11.1934	47.79	3	3	6.74242	34.51	3	3	9.39073	47.79	3	3	4.40654	14.16	1	1	18.0213	49.56	4	5	16.6024	49.56	4	5	5.76897	30.09	3
P68102	Eukaryotic translation initiation factor 2 subunit 1 OS=Bos taurus GN=EIF2S1 PE=2 SV=2 - [IF2A_BOVIN]	74.6	1	28	28	336	52.415	46.35	12	19	37.5975	32.38	9	14	29.083	33.97	9	11	28.0891	44.44	13	14	45.1358	46.35	11	15	38.221	46.03	12	14	20.2674	26.98	8	11	30.6237	36.19	11	14	65.0492	55.56	17	24	46.9198	37.14	11	17	26.2847	31.11	8
Q5E9D0	Eukaryotic translation initiation factor 2 subunit 2 OS=Bos taurus GN=EIF2S2 PE=2 SV=1 - [IF2B_BOVIN]	50.15	1	19	19	167	39.3198	32.43	9	13	22.3637	24.32	6	8	31.9254	26.73	8	10	27.1431	22.82	8	9	7.06295	10.51	3	3	13.12	13.51	4	5	16.7617	16.22	4	6	12.6148	15.92	4	4	34.7439	28.53	9	13	19.0338	22.52	6	7	6.70445	9.31	2
Q2KHU8	Eukaryotic translation initiation factor 2 subunit 3 OS=Bos taurus GN=EIF2S3 PE=2 SV=1 - [IF2G_BOVIN]	50	1	22	22	383	62.3187	34.32	12	21	74.89	37.08	15	23	66.5215	35.38	14	22	67.4232	36.44	13	26	62.3319	37.08	13	21	43.9101	28.81	12	16	39.1991	26.69	9	15	40.8111	30.51	10	15	75.2646	37.29	16	24	58.8997	37.29	13	20	36.7402	27.75	10
A7MB16	Eukaryotic translation initiation factor 3 subunit B OS=Bos taurus GN=EIF3B PE=2 SV=1 - [EIF3B_BOVIN]	42.62	1	30	30	378	81.0701	24.55	15	23	58.0091	17.81	11	18	64.1503	24.17	15	21	44.339	20.87	12	17	53.1876	21.5	13	15	46.3767	20.23	12	15	27.5415	13.23	10	12	34.2629	19.47	12	12	87.4322	31.93	20	28	66.2784	23.16	16	23	46.8847	22.65	14
Q3SYW6	Eukaryotic translation initiation factor 3 subunit C OS=Bos taurus GN=EIF3C PE=2 SV=1 - [EIF3C_BOVIN]	39.58	1	37	37	445	93.7651	23.14	18	30	69.3632	23.25	19	25	77.2115	20.18	16	25	64.7037	18.09	16	25	66.9435	19.85	15	22	54.1137	15.68	13	19	40.0448	15.24	12	14	31.7258	12.39	9	10	98.6765	24.01	22	34	87.5071	25.55	21	30	46.1852	17.43	13
Q3T122	Eukaryotic translation initiation factor 3 subunit D OS=Bos taurus GN=EIF3D PE=2 SV=1 - [EIF3D_BOVIN]	52.37	1	21	21	174	28.476	19.71	7	9	32.7172	22.99	9	11	22.4017	18.61	8	9	15.3973	12.77	6	6	2.97396	2.01	1	1	1.92804	1.46	1	1	14.4801	14.05	5	5	13.4554	11.31	5	6	66.6463	38.5	14	21	27.1031	24.45	9	10	6.45464	8.39	3
Q3T102	Eukaryotic translation initiation factor 3 subunit E OS=Bos taurus GN=EIF3E PE=2 SV=1 - [EIF3E_BOVIN]	44.49	1	20	20	238	30.512	25.39	10	11	20.5088	19.1	7	9	33.2443	23.37	12	15	29.7315	25.62	11	14	14.3378	10.56	5	6	17.3518	14.16	7	7	7.88121	10.56	5	6	7.30483	9.21	5	7	37.3402	29.44	13	17	27.933	27.64	12	13	18.9864	13.93	8
Q3ZC12	Eukaryotic translation initiation factor 3 subunit G OS=Bos taurus GN=EIF3G PE=2 SV=1 - [EIF3G_BOVIN]	36.88	1	14	14	105	22.7258	23.75	5	6	23.4864	23.75	6	7	9.87127	12.19	3	3	8.75404	13.44	3	3	11.9708	14.69	4	5	10.1707	12.19	3	3	16.9808	16.25	5	6	6.6123	13.44	4	4	23.7193	21.25	6	7	17.5235	12.5	4	5	7.65546	11.88	3
Q56JZ5	Eukaryotic translation initiation factor 3 subunit H OS=Bos taurus GN=EIF3H PE=2 SV=1 - [EIF3H_BOVIN]	56.82	1	19	19	144	19.2192	25.85	7	7	15.5363	19.89	5	6	20.7758	37.5	8	8	2.05765	9.09	3	4	17.5252	19.32	6	9	17.8247	19.03	5	9	5.30522	10.51	3	3	0	3.41	1	1	27.9519	30.11	6	10	15.104	23.3	7	11	6.87429	11.08	3
Q5E966	Eukaryotic translation initiation factor 3 subunit I OS=Bos taurus GN=EIF3I PE=2 SV=1 - [EIF3I_BOVIN]	85.23	1	21	21	198	32.6531	28.92	9	11	28.1366	36.92	9	10	20.1257	18.77	6	8	23.3113	24.31	7	9	16.5752	17.23	5	7	18.9639	17.23	5	7	7.59076	9.23	3	3	5.23921	10.15	3	3	52.8409	47.38	13	18	47.2238	49.54	14	16	16.0156	18.46	5
Q0VCU8	Eukaryotic translation initiation factor 3 subunit J OS=Bos taurus GN=EIF3J PE=2 SV=1 - [EIF3J_BOVIN]	45.7	1	15	15	76	13.7858	19.53	5	5	10.6284	7.03	2	4	5.36304	7.81	2	2	7.03287	7.81	2	3	6.68025	7.03	2	3	7.49793	7.81	2	3	5.88153	8.2	2	2	10.3237	16.41	4	4	19.0451	21.48	6	7	19.275	19.53	6	7	7.46272	12.11	3
Q3T0V3	Eukaryotic translation initiation factor 3 subunit K OS=Bos taurus GN=EIF3K PE=2 SV=1 - [EIF3K_BOVIN]	53.21	1	10	10	82	7.76188	19.72	3	3	7.24687	24.31	4	5	18.2445	24.77	4	6	3.57116	5.05	1	2	2.2352	5.05	1	1	6.69989	11.93	2	2	5.1822	12.84	2	2	5.12459	11.47	2	2	17.4211	34.4	6	8	8.74953	14.68	3	4	5.62149	17.89	3
Q3ZCK1	Eukaryotic translation initiation factor 3 subunit L OS=Bos taurus GN=EIF3L PE=2 SV=1 - [EIF3L_BOVIN]	52.48	1	29	29	347	53.7141	22.87	13	17	50.7913	22.52	13	16	53.7828	26.95	16	19	48.1564	23.4	12	16	37.1276	22.87	12	15	37.05	22.34	12	13	27.2437	14.36	9	11	29.3833	18.62	10	12	77.6579	35.11	19	26	72.3114	34.93	17	26	24.2404	11.35	8
Q3T148	Eukaryotic translation initiation factor 3 subunit M OS=Bos taurus GN=EIF3M PE=2 SV=2 - [EIF3M_BOVIN]	44.5	1	18	18	203	33.3476	29.22	9	10	25.1567	26.27	7	7	35.8269	33.78	11	11	26.6327	34.58	11	12	36.8995	26.27	8	9	28.9161	18.5	6	7	20.8792	20.64	6	6	12.0969	17.16	5	5	48.5469	33.78	10	15	26.7783	32.98	9	10	33.5928	21.98	7
Q95L46	Eukaryotic translation initiation factor 4 gamma 2 OS=Bos taurus GN=EIF4G2 PE=2 SV=2 - [IF4G2_BOVIN]	41.12	1	35	35	358	67.2732	22.38	19	24	54.0702	20.95	17	21	59.594	20.95	17	23	44.2405	14.33	10	19	52.9328	19.85	17	22	47.764	19.51	14	17	22.0457	11.25	8	10	24.4496	11.36	9	10	53.0579	19.63	16	23	38.3724	14.22	12	16	29.7036	14.33	12
Q9N0T5	Eukaryotic translation initiation factor 4E OS=Bos taurus GN=EIF4E PE=2 SV=2 - [IF4E_BOVIN]	34.1	1	10	10	95	9.04006	16.59	4	5	10.0119	18.43	4	4	19.8331	23.5	5	7	14.246	20.28	4	5	3.53477	6.45	2	2	1.80679	3.23	1	1	8.71019	16.13	3	3	5.6207	9.68	2	2	21.115	24.42	5	7	14.3057	24.42	5	6	6.84904	14.75	3
Q0P5A7	Eukaryotic translation initiation factor 4E-binding protein 1 OS=Bos taurus GN=EIF4EBP1 PE=3 SV=1 - [4EBP1_BOVIN]	21.19	1	2	2	4	2.14736	16.1	1	1	0	5.08	1	1		0				0				0				0				0				0				0				0				0
Q1JPH6	Eukaryotic translation initiation factor 4H OS=Bos taurus GN=EIF4H PE=2 SV=1 - [IF4H_BOVIN]	46.49	1	10	10	124	20.2004	28.95	6	9	18.3444	32.46	7	9	15.6808	16.23	4	6	14.736	16.23	4	6	8.12771	16.23	4	4	13.252	16.23	4	7	5.01419	8.77	2	2	2.04842	3.07	1	1	9.0076	15.79	4	4	12.7041	16.23	4	5	6.45234	14.47	3
Q6EWQ7	Eukaryotic translation initiation factor 5A-1 OS=Bos taurus GN=EIF5A PE=2 SV=3 - [IF5A1_BOVIN]	56.49	1	13	13	454	100.043	56.49	11	24	73.6408	56.49	10	19	76.223	56.49	10	25	63.6857	55.84	7	19	68.3336	55.84	8	19	60.7703	51.3	8	15	45.1254	55.84	10	15	47.5884	51.3	9	15	86.6373	56.49	12	25	92.0499	56.49	11	27	60.473	55.84	9
Q9TU47	Eukaryotic translation initiation factor 6 OS=Bos taurus GN=EIF6 PE=2 SV=2 - [IF6_BOVIN]	56.73	1	8	8	134	40.9274	42.86	6	11	38.9573	33.06	5	10	21.1298	18.78	3	5	10.6251	17.14	3	3	28.9669	32.65	5	8	21.1495	22.86	3	6	5.04043	11.43	2	3	20.7098	18.78	3	6	46.9968	37.14	5	11	39.7769	23.27	3	8	7.84275	11.43	2
Q3SX05	Evolutionarily conserved signaling intermediate in Toll pathway, mitochondrial OS=Bos taurus GN=ECSIT PE=2 SV=1 - [ECSIT_BOVIN]	3.46	1	1	1	3	1.61356	3.46	1	1	0	3.46	1	1		0				0				0				0				0				0			0	3.46	1	1		0				0
Q95135	Excitatory amino acid transporter 3 OS=Bos taurus GN=SLC1A1 PE=2 SV=1 - [EAA3_BOVIN]	3.24	1	1	1	1		0			2.89326	3.24	1	1		0				0				0				0				0				0				0				0				0
Q0V8C2	Exocyst complex component 3 OS=Bos taurus GN=EXOC3 PE=2 SV=1 - [EXOC3_BOVIN]	9.66	1	7	7	23		0			1.67786	1.21	1	1		0				0				0				0				0				0			6.4557	3.49	2	2	6.10678	4.56	3	3	1.97459	1.34	1
A4IF89	Exocyst complex component 8 OS=Bos taurus GN=EXOC8 PE=2 SV=1 - [EXOC8_BOVIN]	13.1	2	10	10	23	3.26024	1.52	1	1	2.85895	2.34	2	2		0				0				0				0			0	1.1	1	1		0			3.88869	2.34	2	2	0	2.34	2	2		0
A2VDX7	Exonuclease V OS=Bos taurus GN=EXO5 PE=2 SV=2 - [EXO5_BOVIN]	4.32	1	1	1	1		0				0				0			0	4.32	1	1		0				0				0				0				0				0				0
Q2KID0	Exosome complex component RRP4 OS=Bos taurus GN=EXOSC2 PE=2 SV=1 - [EXOS2_BOVIN]	35.84	1	8	8	28		0			6.38555	10.58	2	2	3.65455	5.46	1	1	2.00074	9.22	2	2	3.77989	5.46	1	1	2.75704	5.46	1	1		0				0			4.5482	7.51	2	2	9.92409	17.75	4	4		0
Q3T0E1	Exosome complex component RRP40 OS=Bos taurus GN=EXOSC3 PE=2 SV=1 - [EXOS3_BOVIN]	13.09	1	4	4	11		0				0				0			1.61169	2.55	1	1		0				0			2.34757	5.09	1	1	2.22724	5.09	1	1	5.22469	8	2	2		0			2.76	5.09	1
Q7YRA3	Exosome complex component RRP41 OS=Bos taurus GN=EXOSC4 PE=2 SV=3 - [EXOS4_BOVIN]	15.1	1	3	3	4	7.19394	10.2	2	3		0				0				0				0				0				0				0				0				0				0
Q3SWZ4	Exosome complex component RRP45 OS=Bos taurus GN=EXOSC9 PE=2 SV=1 - [EXOS9_BOVIN]	13.64	1	5	5	15		0				0			1.88958	2.27	1	1	2.39933	2.95	1	1		0				0				0				0			2.42484	3.41	1	1	5.75669	2.95	1	2		0
O77783	Exostosin-2 OS=Bos taurus GN=EXT2 PE=1 SV=1 - [EXT2_BOVIN]	2.09	1	1	1	1		0				0				0				0				0				0				0			0	2.09	1	1		0				0				0
A5D785	Exportin-2 OS=Bos taurus GN=CSE1L PE=2 SV=1 - [XPO2_BOVIN]	44.9	1	42	42	513	116.394	29.66	21	35	97.9998	27.91	22	34	63.1192	21.22	16	23	62.9845	26.88	21	25	67.0568	23.79	18	23	58.842	24.82	20	22	42.054	19.57	15	18	35.6197	16.48	13	13	78.5773	28.84	22	29	80.4089	30.59	23	29	62.8722	26.16	20
P35384	Extracellular calcium-sensing receptor OS=Bos taurus GN=CASR PE=2 SV=1 - [CASR_BOVIN]	1.2	1	2	2	4		0				0				0				0				0			0	0.55	1	1		0				0				0			0	0.65	1	1		0
P31976	Ezrin OS=Bos taurus GN=EZR PE=1 SV=2 - [EZRI_BOVIN]	72.46	1	50	64	1702	439.335	62.65	42	150	382.471	55.77	36	134	179.622	51.46	30	67	136.978	39.76	24	55	153.688	48.71	28	60	147.949	45.61	26	55	133.857	36.14	22	52	106.985	33.39	21	45	317.292	58.86	43	118	295.897	58.18	42	117	105.111	37.87	20
A4FUA8	F-actin-capping protein subunit alpha-1 OS=Bos taurus GN=CAPZA1 PE=2 SV=1 - [CAZA1_BOVIN]	78.32	1	14	19	600	167.773	66.78	15	49	171.214	78.32	19	47	100.037	68.18	13	28	91.8383	68.18	13	27	71.4944	61.54	11	20	69.4293	61.19	12	18	60.4994	46.5	8	16	62.9031	45.45	9	18	172.798	71.68	15	48	170.12	69.58	14	47	75.2591	54.9	10
Q5E997	F-actin-capping protein subunit alpha-2 OS=Bos taurus GN=CAPZA2 PE=1 SV=3 - [CAZA2_BOVIN]	80.42	1	14	19	416	102.982	69.93	14	28	92.6322	64.69	13	30	72.0623	65.38	13	21	66.3696	44.76	10	21	62.4949	52.45	11	17	60.4612	47.9	11	17	44.6275	45.8	9	14	49.7432	46.85	9	15	122.482	77.62	16	35	102.102	59.44	11	30	55.2854	51.4	9
P79136	F-actin-capping protein subunit beta OS=Bos taurus GN=CAPZB PE=1 SV=1 - [CAPZB_BOVIN]	59.14	1	26	26	839	163.884	52.82	19	51	143.766	49.83	16	44	159.547	54.49	18	55	119.893	47.18	15	44	90.053	52.49	17	34	102.819	51.83	15	36	58.5477	40.2	14	23	59.3736	43.85	13	21	152.289	52.82	16	47	141.833	51.83	16	46	79.7292	33.89	12
P50448	Factor XIIa inhibitor OS=Bos taurus PE=1 SV=1 - [F12AI_BOVIN]	14.53	1	8	8	123	34.4495	8.12	3	9	29.8756	8.12	3	8	17.6735	8.12	3	5	9.8228	5.98	2	3	28.3577	10.26	4	8	27.1303	10.26	4	8	8.66309	2.35	2	4		0			24.4427	8.12	3	7	24.6403	8.12	3	7	6.75197	2.14	1
Q5EA45	FAD-dependent oxidoreductase domain-containing protein 1 OS=Bos taurus GN=FOXRED1 PE=2 SV=1 - [FXRD1_BOVIN]	2.26	1	1	1	1		0				0				0				0				0				0				0				0				0				0				0
A5PKK9	Fanconi anemia core complex-associated protein 20 OS=Bos taurus GN=FAAP20 PE=2 SV=2 - [FAP20_BOVIN]	3.65	1	1	1	6		0				0				0				0				0				0			1.93431	3.65	1	2	1.79172	3.65	1	2		0				0			1.69699	3.65	1
Q8WMY2	Farnesyl pyrophosphate synthase OS=Bos taurus GN=FDPS PE=1 SV=1 - [FPPS_BOVIN]	15.3	1	6	6	54	14.4912	6.23	2	5	12.4294	9.92	3	4	10.2464	9.92	3	3	11.5939	9.92	3	4	6.60587	6.23	2	2	5.69381	6.23	2	2	0	2.83	1	1		0			15.4116	9.35	3	5	19.0572	12.18	4	7	2.63992	2.83	1
Q645M6	FAS-associated death domain protein OS=Bos taurus GN=FADD PE=2 SV=1 - [FADD_BOVIN]	12.44	1	2	3	24	1.75591	3.35	1	1	1.65263	3.35	1	2		0			1.75143	3.35	1	1		0				0				0				0			2.64123	5.74	1	1	2.7891	5.74	1	1	2.10224	5.74	1
Q2HPTB0	FAS-associated factor 2 OS=Bos taurus GN=FAF2 PE=2 SV=1 - [FAF2_BOVIN]	38.2	1	13	13	65	2.91015	5.62	2	2	14.1439	7.64	2	4	5.39585	7.19	2	2	4.18695	7.19	2	2	1.82731	3.82	1	1	2.69212	9.89	2	2	3.34786	3.82	1	1	2.99805	3.82	1	1	18.9291	17.98	7	8	16.8111	18.88	6	7	10.4753	6.52	2
A4IFN5	Fat storage-inducing transmembrane protein 2 OS=Bos taurus GN=FITM2 PE=2 SV=1 - [FITM2_BOVIN]	2.29	1	1	1	8		0				0				0				0			0	2.29	1	1		0				0				0				0				0				0
A4FV48	Fatty acid desaturase 2 OS=Bos taurus GN=FADS2 PE=2 SV=1 - [FADS2_BOVIN]	3.6	1	2	2	3		0				0				0				0			2.569	2.25	1	1	1.98043	2.25	1	1		0				0				0				0				0
Q71SP7	Fatty acid synthase OS=Bos taurus GN=FASN PE=2 SV=1 - [FAS_BOVIN]	19.5	1	40	40	396	78.9514	8.52	16	25	81.2816	8.52	16	28	74.8561	9.67	19	28	81.5365	9.79	19	30	43.2759	7.2	14	18	47.2636	8.04	15	17	5.25306	1.23	2	2	9.14078	1.91	3	3	49.2782	8.67	15	18	52.2212	8.44	14	18	2.79668	0.56	1
P48035	Fatty acid-binding protein, adipocyte OS=Bos taurus GN=FABP4 PE=2 SV=2 - [FABP4_BOVIN]	35.61	2	4	5	136	9.30072	14.39	2	4	7.44198	14.39	2	3	23.4675	21.21	4	9	26.3135	21.21	4	11	16.139	21.21	3	8	16.2635	21.21	3	8	2.02517	5.3	1	1		0			16.5562	35.61	4	6	14.835	21.21	4	7	1.99953	9.09	1
Q09139	Fatty acid-binding protein, brain OS=Bos taurus GN=FABP7 PE=1 SV=2 - [FABP7_BOVIN]	63.64	1	8	8	170	48.6802	48.48	6	15	44.2246	48.48	6	16	33.7359	45.45	5	11	28.9878	45.45	5	9	33.0558	45.45	5	12	28.3787	45.45	6	11	16.1904	34.09	3	5	11.8039	49.24	4	5	23.5063	40.91	4	7	24.1194	40.91	4	8	19.7502	41.67	4
P55052	Fatty acid-binding protein, epidermal OS=Bos taurus GN=FABP5 PE=1 SV=4 - [FABP5_BOVIN]	83.7	1	19	19	606	111.881	74.81	14	29	108.339	74.81	14	32	148.785	60	12	37	106.457	70.37	13	33	35.511	46.67	6	11	46.2955	51.85	8	14	92.4573	64.44	12	25	97.8575	69.63	13	27	290.113	83.7	18	72	291.047	74.81	16	68	98.6162	58.52	12
P10790	Fatty acid-binding protein, heart OS=Bos taurus GN=FABP3 PE=1 SV=2 - [FABPH_BOVIN]	47.37	2	8	9	223	34.7168	43.61	8	14	29.1054	43.61	8	12	43.4262	42.11	7	17	22.9239	41.35	6	11	26.5316	22.56	4	9	28.0489	42.11	7	12	3.8371	17.29	3	3	11.5963	17.29	3	4	15.3235	35.34	6	8	21.9347	45.86	7	11	11.1774	30.08	5
Q56JX9	Fatty acid-binding protein, intestinal OS=Bos taurus GN=FABP2 PE=2 SV=3 - [FABPI_BOVIN]	46.97	1	9	9	332	32.9034	43.18	6	11	7.10992	15.15	3	4	2.00452	6.82	1	1	3.46013	12.12	2	2		0			3.49378	12.12	2	2		0				0			9.19588	33.33	4	6	16.677	46.21	7	9	11.7709	33.33	4
P80425	Fatty acid-binding protein, liver OS=Bos taurus GN=FABP1 PE=1 SV=1 - [FABPL_BOVIN]	62.99	1	7	7	217	2.57334	7.87	1	1	5.71682	18.9	2	2	10.6668	27.56	3	4	7.23403	23.62	3	4	28.9263	38.58	5	13	45.606	38.58	5	20		0				0				0				0				0
Q2NL16	F-box only protein 28 OS=Bos taurus GN=FBXO28 PE=2 SV=1 - [FBX28_BOVIN]	6.25	1	1	1	1		0				0				0				0				0				0				0				0				0				0				0
A6H7H7	F-box only protein 3 OS=Bos taurus GN=FBXO3 PE=2 SV=1 - [FBX3_BOVIN]	10.02	1	3	4	17	2.4156	2.56	1	1	2.94099	2.56	1	1	6.67354	6.18	2	2		0			5.02696	6.18	2	2	2.26585	3.62	1	1		0				0			2.60426	2.56	1	1		0				0
Q32LM4	F-box only protein 39 OS=Bos taurus GN=FBXO39 PE=2 SV=1 - [FBX39_BOVIN]	1.58	1	1	1	1		0				0				0				0				0				0				0				0				0				0				0
Q3SX24	F-box only protein 6 OS=Bos taurus GN=FBXO6 PE=2 SV=1 - [FBX6_BOVIN]	16.6	1	5	5	21		0			2.29989	4.15	1	1		0				0			1.73396	4.15	1	1		0			2.98135	4.15	1	1	3.15944	4.15	1	1	4.28665	9.06	3	4	5.77157	8.3	2	2		0
Q2T9S7	F-box only protein 7 OS=Bos taurus GN=FBXO7 PE=2 SV=1 - [FBX7_BOVIN]	11.11	1	5	5	14	2.23384	2.3	1	1		0			2.56473	2.11	1	1	1.90611	4.41	2	2		0				0				0				0			2.48816	2.49	1	1	2.06918	2.49	1	1		0
Q32PG9	F-box/LRR-repeat protein 12 OS=Bos taurus GN=FBXL12 PE=2 SV=1 - [FXL12_BOVIN]	4.91	1	1	1	1		0				0				0				0				0				0			0	4.91	1	1		0				0				0				0
E1BNS0	F-box/LRR-repeat protein 15 OS=Bos taurus GN=FBXL15 PE=3 SV=1 - [FXL15_BOVIN]	4	1	1	1	1		0				0				0				0			1.96511	4	1	1		0				0				0				0				0				0
A6H779	F-box/LRR-repeat protein 2 OS=Bos taurus GN=FBXL2 PE=2 SV=1 - [FBXL2_BOVIN]	6.15	1	1	3	7		0				0				0				0				0				0			2.03325	1.89	1	1		0				0				0			2.14084	2.6	1
Q58DG6	F-box/LRR-repeat protein 20 OS=Bos taurus GN=FBXL20 PE=2 SV=2 - [FXL20_BOVIN]	19.5	1	5	7	26	5.04902	8.49	2	2	2.38105	7.8	2	2		0			1.99127	2.52	1	1	5.76725	10.32	3	3		0				0				0			5.23488	4.36	2	2	2.31301	10.32	3	3	6.38984	6.88	3
B3FL73	F-box/LRR-repeat protein 21 OS=Ovis aries GN=Fbxl21 PE=1 SV=1 - [FXL21_SHEEP]	5.3	1	1	1	1		0				0				0				0				0				0				0				0				0				0
Q0VD31	F-box/LRR-repeat protein 4 OS=Bos taurus GN=FBXL4 PE=2 SV=1 - [FBXL4_BOVIN]	1.77	1	1	1	1		0				0				0				0				0				0				0				0				0				0				0
Q08DG4	F-box/LRR-repeat protein 8 OS=Bos taurus GN=FBXL8 PE=2 SV=1 - [FBXL8_BOVIN]	6.95	1	2	2	4		0				0				0				0				0				0				0				0				0				0				0
Q58D00	F-box/WD repeat-containing protein 2 OS=Bos taurus GN=FBXW2 PE=2 SV=1 - [FBXW2_BOVIN]	3.08	1	1	1	1	1.79742	3.08	1	1		0				0				0				0				0				0				0				0				0				0
Q32LP0	Fermitin family homolog 3 OS=Bos taurus GN=FERMT3 PE=2 SV=1 - [URP2_BOVIN]	58.35	1	33	33	501	85.6426	37.44	18	30	63.6903	32.33	16	21	58.5489	30.68	16	21	43.8951	24.21	12	15	37.4739	24.36	12	13	43.5385	27.97	15	18	41.1635	18.95	10	15	42.3092	20.75	10	14	149.615	45.26	24	49	133.042	47.22	25	49	46.5751	28.27	14
O46414	Ferritin heavy chain OS=Bos taurus GN=FTH1 PE=2 SV=3 - [FRIH_BOVIN]	48.62	1	1	7	57	1.77745	3.87	1	1	0	3.87	1	1	0	3.87	1	1		0			0	3.87	1	1	0	16.02	2	2	6.23637	17.13	3	4	4.59783	11.05	2	2	16.6856	35.91	5	6	9.77755	15.47	3	4		0
P18685	Ferritin heavy chain OS=Ovis aries GN=FTH1 PE=1 SV=3 - [FRIH_SHEEP]	55.56	1	1	7	53	1.77745	4.09	1	1	0	4.09	1	1	0	4.09	1	1		0			0	4.09	1	1	0	16.96	2	2	6.23637	18.13	3	4	4.59783	11.7	2	2	12.6854	29.24	4	5	9.77755	16.37	3	4
O46415	Ferritin light chain OS=Bos taurus GN=FTL PE=2 SV=3 - [FRIL_BOVIN]	54.86	2	7	7	16		0				0			3.69423	9.14	1	1		0				0			3.62862	9.14	1	1		0				0			6.36511	16.57	2	2	5.67609	27.43	3	3		0
A0QHT7	Ferrochelatase OS=Mycobacterium avium (strain 104) GN=hemH PE=3 SV=1 - [HEMH_MYCA1]	2.08	2	1	1	1		0				0				0				0				0				0				0				0				0				0
P22600	Ferrochelatase, mitochondrial OS=Bos taurus GN=FECH PE=1 SV=3 - [HEMH_BOVIN]	35.82	1	12	12	54	16.8887	16.11	4	5	14.8321	11.3	4	6	18.2306	15.14	4	6	10.9829	11.78	3	4	8.07218	11.54	3	4	2.15746	7.69	2	2	1.72163	3.85	1	1	2.64401	3.85	1	1	0	5.29	2	2	2.75737	3.85	1	1	0	3.85	1
Q58D62	Fetuin-B OS=Bos taurus GN=FETUB PE=1 SV=1 - [FETUB_BOVIN]	13.7	1	5	5	56	2.66583	5.94	2	2	6.18668	11.11	4	5	5.94161	10.59	4	5	0	2.33	1	1	8.80403	8.01	3	4	10.5116	10.59	4	5	1.94696	2.84	1	1		0			5.05387	10.59	4	4	3.91302	5.68	2	2	1.76508	2.84	1
Q2YDD1	FGFR1 oncogene partner OS=Bos taurus GN=FGFR1OP PE=2 SV=1 - [FR1OP_BOVIN]	6.02	1	1	1	3	3.3819	6.02	1	1		0				0				0				0				0				0				0				0				0				0
P98133	Fibrillin-1 OS=Bos taurus GN=FBN1 PE=1 SV=2 - [FBN1_BOVIN]	59.8	1	152	152	7757	1533.86	48.45	108	449	1502.28	47.89	112	456	929.048	40.82	91	314	847.456	42.46	94	311	1284.89	45.07	98	466	1263.2	45.32	97	467	611.421	29.95	69	253	623.72	32.36	71	265	1162.74	47.44	115	386	1062.74	46.12	113	353	515.767	32.25	68
P68214	Fibrinogen alpha chain (Fragment) OS=Ovis aries GN=FGA PE=1 SV=1 - [FIBA_SHEEP]	100	1	1	1	117	21.647	100	1	5	17.5279	100	1	4	24.6061	100	1	6	19.5485	100	1	5	18.9547	100	1	7	33.0646	100	1	11	18.1064	100	1	5	11.2669	100	1	3	11.3214	100	1	3	13.8748	100	1	4
P02672	Fibrinogen alpha chain OS=Bos taurus GN=FGA PE=1 SV=5 - [FIBA_BOVIN]	17.07	1	16	16	270	46.1583	7.64	6	14	50.3667	9.11	8	14	33.6538	9.27	7	11	35.2518	7.97	7	13	27.3625	7.8	6	9	27.1014	4.88	4	9	6.93246	3.41	2	3	15.2313	4.23	3	5	72.6882	10.24	10	21	62.1236	10.24	9	19	13.0007	4.23	3
P68116	Fibrinogen beta chain (Fragment) OS=Ovis aries GN=FGB PE=1 SV=1 - [FIBB_SHEEP]	100	1	3	3	16	2.11209	40	1	1		0				0				0				0				0				0				0				0			2.30785	40	1	1
P02676	Fibrinogen beta chain OS=Bos taurus GN=FGB PE=1 SV=2 - [FIBB_BOVIN]	50.43	1	30	30	761	90.6826	26.28	16	30	99.6427	30.98	20	35	120.087	28.42	16	47	91.2589	25.43	14	36	93.2853	35.04	18	35	89.8464	30.56	14	33	25.4031	17.09	8	9	33.1701	17.09	8	11	113.258	35.47	20	39	120.513	39.96	22	39	29.0136	18.38	8
P12799	Fibrinogen gamma-B chain OS=Bos taurus GN=FGG PE=1 SV=1 - [FIBG_BOVIN]	34.68	1	20	20	360	44.7661	17.57	9	16	48.206	22.52	11	22	35.851	13.96	7	16	41.9179	14.64	8	17	55.2463	15.32	6	18	51.1199	18.02	8	20	10.0013	3.83	2	4	10.279	2.03	1	4	79.103	20.72	13	31	74.1954	22.3	13	29	15.0653	6.31	3
Q7M303	Fibroblast growth factor 1 OS=Ovis aries GN=FGF1 PE=2 SV=1 - [FGF1_SHEEP]	6.45	1	1	1	4	0	6.45	1	1		0				0			1.71422	6.45	1	1		0				0				0				0			1.86204	6.45	1	1		0
P03969	Fibroblast growth factor 2 OS=Bos taurus GN=FGF2 PE=1 SV=1 - [FGF2_BOVIN]	18.06	2	3	3	10		0				0			2.05924	5.16	1	1		0				0				0			1.8716	5.16	1	1		0			2.09751	6.45	1	1	1.7559	6.45	1	2		0
Q29RY7	Fibroleukin OS=Bos taurus GN=FGL2 PE=2 SV=1 - [FGL2_BOVIN]	29.93	1	11	12	58	7.48649	11.79	3	3	9.3087	10.43	4	4		0			3.7573	4.08	2	2	9.1011	11.34	3	3	0	1.36	1	1	0	2.95	2	2	2.01445	4.31	2	2	6.11717	5.22	3	3	3.71584	4.76	3	3	5.18682	4.31	2
P13605	Fibromodulin OS=Bos taurus GN=FMOD PE=1 SV=2 - [FMOD_BOVIN]	33.51	1	9	9	84	12.768	6.65	2	4	21.3371	13.03	3	6	20.4564	7.45	2	5	9.08845	17.29	4	5	12.0257	13.03	3	4	15.2316	13.03	3	5	3.31358	4.79	2	2	2.02064	4.79	2	2		0				0			2.53965	2.93	1
P07589	Fibronectin OS=Bos taurus GN=FN1 PE=1 SV=4 - [FINC_BOVIN]	49.8	1	110	110	3358	798.248	39.83	78	214	744.413	37.09	75	211	958.293	36.32	67	286	907.341	32.73	60	282	535.221	32.57	61	192	515.11	31.48	59	180	132.309	11.5	22	47	150.748	12.35	25	57	401.914	30.95	63	124	357.064	31.6	57	118	93.4185	12.51	25
Q2T9N0	Fibrous sheath CABYR-binding protein OS=Bos taurus GN=FSCB PE=2 SV=1 - [FSCB_BOVIN]	1.34	1	1	1	5		0			0	1.34	1	1	4.34315	1.34	1	2		0				0				0				0				0				0			1.6462	1.34	1	1		0
Q5EA62	Fibulin-5 OS=Bos taurus GN=FBLN5 PE=2 SV=1 - [FBLN5_BOVIN]	31.92	1	15	15	195	22.9563	17.19	6	10	17.2215	12.28	6	7	30.8837	14.06	6	15	24.8733	9.38	4	11	38.6644	18.75	9	22	30.2843	11.61	6	15	6.30922	5.13	2	3	7.85304	5.13	2	4	8.68605	4.46	2	4	6.5097	3.79	2	3	3.06477	2.68	1
Q1JQB5	Filamin-binding LIM protein 1 OS=Bos taurus GN=FBLIM1 PE=2 SV=1 - [FBLI1_BOVIN]	25.93	1	7	7	65	6.76695	3.97	1	2	12.1845	12.96	3	3	4.57512	8.2	2	3	7.93791	8.2	2	3		0				0			6.84827	8.2	2	2	6.93986	8.2	2	2	20.1603	17.72	4	6	20.823	15.87	4	7	9.57508	8.2	2
Q58DH8	Flap endonuclease 1 OS=Bos taurus GN=FEN1 PE=2 SV=1 - [FEN1_BOVIN]	30.53	1	1	9	46	9.08034	14.74	3	4	10.9784	14.74	4	6	5.63592	1.84	1	4	1.71541	1.84	1	2	5.50981	4.74	2	3	1.93145	1.84	1	2	1.94171	1.84	1	1		0			6.12936	1.84	1	3	4.57736	7.89	2	2		0
C8BKD0	Flap endonuclease 1 OS=Ovis aries GN=FEN1 PE=2 SV=1 - [FEN1_SHEEP]	29.21	1	1	9	47	9.08034	14.74	3	4	7.42437	10.53	3	5	5.63592	1.84	1	4	1.71541	1.84	1	2	5.50981	4.74	2	3	1.93145	1.84	1	2	1.94171	1.84	1	1		0			7.77269	4.74	2	4	4.57736	7.89	2	2
P52556	Flavin reductase (NADPH) OS=Bos taurus GN=BLVRB PE=1 SV=2 - [BLVRB_BOVIN]	56.31	1	10	10	242	48.3113	24.27	3	12	33.4852	24.27	3	10	25.2667	26.21	3	8	19.3764	36.41	4	7	23.637	24.27	3	7	30.2773	24.27	3	8	20.8133	24.27	4	8	15.9303	22.33	3	5	109.819	56.31	9	27	77.799	52.91	8	22	27.0632	20.39	3
Q08DN8	Flotillin-1 OS=Bos taurus GN=FLOT1 PE=2 SV=1 - [FLOT1_BOVIN]	78.69	1	31	31	337	52.8184	28.81	10	16	58.5459	37.24	13	20	39.0976	26.7	9	13	21.8545	16.39	6	8	45.2921	32.32	11	14	39.5088	32.32	11	15	49.7301	30.68	10	18	50.3043	35.83	12	19	74.6173	48.48	17	23	86.9111	47.54	18	29	41.3193	32.55	10
A6QLR4	Flotillin-2 OS=Bos taurus GN=FLOT2 PE=2 SV=1 - [FLOT2_BOVIN]	65.89	1	30	30	315	49.1981	30.14	12	16	40.2656	31.54	11	12	40.0244	32.24	11	14	15.3246	20.56	7	7	48.3038	33.41	13	16	22.3383	18.22	7	9	41.5606	30.84	13	14	44.995	30.84	11	16	77.057	47.66	19	25	70.779	41.59	17	24	57.778	36.21	15
Q73WP9	FO synthase OS=Mycobacterium paratuberculosis (strain ATCC BAA-968 / K-10) GN=fbiC PE=3 SV=1 - [FBIC_MYCPA]	2.65	1	1	1	1		0				0				0				0				0				0				0				0				0				0
P02702	Folate receptor alpha OS=Bos taurus GN=FOLR1 PE=1 SV=3 - [FOLR1_BOVIN]	9.13	1	2	2	9		0			1.71399	4.56	1	1		0				0			2.45222	4.56	1	1	2.28702	4.56	1	1		0			2.22335	4.56	1	1		0				0				0
P35376	Follicle-stimulating hormone receptor OS=Bos taurus GN=FSHR PE=2 SV=1 - [FSHR_BOVIN]	1.58	2	1	1	3	0	1.58	1	1	0	1.58	1	1	0	1.58	1	1		0				0				0				0				0				0				0				0
Q58D84	Follistatin-related protein 1 OS=Bos taurus GN=FSTL1 PE=2 SV=1 - [FSTL1_BOVIN]	9.12	1	3	3	17		0			0	2.61	1	1	1.98383	2.61	1	1		0			1.83196	2.61	1	1	1.9164	2.61	1	1	0	2.61	1	1	0	2.61	1	1	1.75359	2.61	1	1	1.75637	2.61	1	1		0
A6H751	Folylpolyglutamate synthase, mitochondrial OS=Bos taurus GN=FPGS PE=2 SV=1 - [FOLC_BOVIN]	2.22	1	1	1	1		0				0			2.12496	2.22	1	1		0				0				0				0				0				0				0				0
Q6VFT7	Forkhead box protein L2 OS=Bos taurus GN=FOXL2 PE=2 SV=1 - [FOXL2_BOVIN]	2.92	1	1	1	1		0				0				0				0			1.65549	2.92	1	1		0				0				0				0				0				0
A4IFD2	Forkhead box protein P1 OS=Bos taurus GN=FOXP1 PE=2 SV=1 - [FOXP1_BOVIN]	4.01	1	2	2	4		0			0	1.63	1	1		0				0				0				0				0				0			0	2.37	1	1		0				0
Q2KI95	Four and a half LIM domains protein 2 OS=Bos taurus GN=FHL2 PE=2 SV=1 - [FHL2_BOVIN]	69.18	1	19	19	112	22.5308	24.01	7	7	14.4271	18.64	5	6	11.1928	16.49	4	4	4.40308	22.58	5	5	16.1345	19.35	4	6	3.16058	4.3	1	1	5.36368	5.73	2	2	3.20933	6.45	1	1	22.6339	21.15	6	8	24.8488	34.05	8	8	8.71434	13.98	3
Q3ZBI6	Four and a half LIM domains protein 3 OS=Bos taurus GN=FHL3 PE=2 SV=1 - [FHL3_BOVIN]	29.64	1	7	7	32	5.07668	8.57	2	2		0				0				0			4.98417	9.64	2	2	2.49314	6.07	1	1	3.86215	9.64	2	2	3.63306	9.64	2	2	2.69252	6.07	1	1	3.5929	8.57	2	4	3.45388	8.57	2
Q2YDK0	Four and a half LIM domains protein 5 OS=Bos taurus GN=FHL5 PE=2 SV=1 - [FHL5_BOVIN]	3.52	1	1	1	1		0				0				0				0				0				0				0				0				0				0				0
Q2TBT7	Fragile X mental retardation syndrome-related protein 1 OS=Bos taurus GN=FXR1 PE=2 SV=1 - [FXR1_BOVIN]	24.96	1	13	13	72	19.5344	10.95	5	7	10.5697	4.99	3	4	2.16403	2.9	2	2	9.78262	9.34	4	4	2.01392	1.29	1	1	4.10584	3.06	2	2	4.31232	2.58	2	2	7.65063	4.19	3	3	15.8339	12.88	5	6	20.877	12.24	6	8	3.94141	2.58	2
Q05B87	Frataxin, mitochondrial OS=Bos taurus GN=FXN PE=2 SV=1 - [FRDA_BOVIN]	11.06	1	2	2	6		0				0				0				0				0				0				0				0				0				0				0
Q3SZB7	Fructose-1,6-bisphosphatase 1 OS=Bos taurus GN=FBP1 PE=2 SV=3 - [F16P1_BOVIN]	45.27	1	4	21	190	49.4329	20.71	6	13	42.8238	30.47	7	12	45.5521	30.77	8	13	41.3893	34.91	10	14	34.8051	20.71	6	10	15.8751	15.68	5	6	4.80169	8.28	2	2	4.93161	8.28	2	2	18.4668	19.82	5	8	16.239	19.53	5	7	6.35211	7.4	2
P09199	Fructose-1,6-bisphosphatase 1 OS=Ovis aries GN=FBP1 PE=1 SV=2 - [F16P1_SHEEP]	51.93	1	3	20	193	45.7389	27.89	7	12	41.6442	37.69	8	12	51.7021	30.86	8	15	39.0282	34.72	9	13	33.1353	20.77	6	10	12.7843	15.73	5	5	8.42112	12.46	3	3	8.16856	12.46	3	4	21.6907	19.88	5	9	12.3282	19.58	5	6
Q2KJJ9	Fructose-1,6-bisphosphatase isozyme 2 OS=Bos taurus GN=FBP2 PE=2 SV=1 - [F16P2_BOVIN]	49.85	1	12	14	114	40.1537	30.97	6	10	26.0943	27.43	6	9	16.2437	24.48	4	4	11.1358	16.81	4	5	10.8065	20.65	5	6	15.2526	19.76	4	5	2.55671	3.24	1	1	5.33313	9.14	2	2	24.8219	20.35	5	8	12.1752	19.17	4	7	3.4273	3.24	1
Q1JQA7	Fructose-2,6-bisphosphatase TIGAR OS=Bos taurus GN=TIGAR PE=2 SV=1 - [TIGAR_BOVIN]	6.3	1	1	1	4		0				0				0				0			0	6.3	1	1		0				0				0				0				0				0
Q3T0S5	Fructose-bisphosphate aldolase B OS=Bos taurus GN=ALDOB PE=2 SV=1 - [ALDOB_BOVIN]	56.59	1	1	19	371	132.892	37.36	11	31	147.41	46.98	12	36	80.4029	29.95	9	22	54.5221	39.84	11	17	70.5456	37.64	10	19	70.7616	37.36	10	18	21.8274	19.78	5	7	19.4042	21.15	6	6	76.4867	38.46	11	20	80.2123	32.97	12	21	20.8974	18.68	5
P52210	Fructose-bisphosphate aldolase B OS=Ovis aries GN=ALDOB PE=2 SV=2 - [ALDOB_SHEEP]	59.07	1	3	21	372	138.473	49.45	13	33	133.075	49.18	13	35	80.4029	39.56	10	23	54.5221	30.22	10	16	65.0287	28.02	9	18	70.7616	37.36	10	18	21.8274	19.78	5	7	19.4042	21.15	6	6	70.009	31.04	11	19	80.2123	32.97	12	21
Q0P563	Fucose mutarotase OS=Bos taurus GN=FUOM PE=2 SV=1 - [FUCM_BOVIN]	17.65	1	2	2	5		0				0				0				0			4.36987	13.73	1	1		0				0				0				0				0				0
A5PKH3	Fumarylacetoacetase OS=Bos taurus GN=FAH PE=2 SV=1 - [FAAA_BOVIN]	22.2	1	7	7	61	3.027	2.86	1	1	5.03459	5.01	2	2	9.42163	9.55	3	3	8.49597	7.88	3	4	6.82419	5.01	2	3	7.37166	5.01	2	3	5.54993	6.68	2	2	8.19061	8.83	3	3	8.46684	9.79	3	3	8.08485	7.88	3	3	7.35453	8.83	3
Q2KIB0	Fumarylacetoacetate hydrolase domain-containing protein 2 OS=Bos taurus GN=FAHD2 PE=2 SV=1 - [FAHD2_BOVIN]	29.3	1	8	8	81	6.54588	9.24	2	2	12.7792	18.15	4	4	16.7778	13.38	3	5	13.6224	19.43	4	7		0			3.32263	4.78	1	1	6.33845	4.78	1	2	6.06198	4.78	1	2	21.9884	13.38	3	7	22.2651	15.92	4	8	7.60259	11.46	3
Q8MJN0	FUN14 domain-containing protein 2 OS=Bos taurus GN=FUNDC2 PE=2 SV=1 - [FUND2_BOVIN]	23.16	1	4	4	63	9.58935	18.42	3	3	5.76397	12.63	2	2	9.8328	17.37	3	4	9.63421	17.37	3	4	7.6934	17.37	3	4	12.0651	23.16	4	5	4.92756	11.58	2	3	7.14521	17.37	3	3	6.28143	12.63	2	2	3.08757	6.84	1	1	5.77807	12.63	2
P22167	Fusion glycoprotein F0 OS=Bovine respiratory syncytial virus (strain Copenhagen) GN=F PE=2 SV=1 - [FUS_BRSVC]	1.92	2	1	1	1		0				0				0				0				0				0				0				0				0			1.93994	1.92	1	1		0
Q2KI19	G patch domain-containing protein 11 OS=Bos taurus GN=GPATCH11 PE=2 SV=2 - [GPT11_BOVIN]	6.15	1	2	2	2		0				0				0				0				0				0				0				0				0				0				0
Q2KJE1	G patch domain-containing protein 4 OS=Bos taurus GN=GPATCH4 PE=2 SV=1 - [GPTC4_BOVIN]	1.47	1	1	1	1		0				0				0				0				0				0				0				0			0	1.47	1	1		0				0
P43249	G protein-coupled receptor kinase 5 OS=Bos taurus GN=GRK5 PE=1 SV=1 - [GRK5_BOVIN]	2.03	1	1	1	8	2.87368	2.03	1	1	2.15888	2.03	1	1		0				0				0				0				0				0			2.49855	2.03	1	1	1.83113	2.03	1	1	1.77527	2.03	1
Q3MHH5	G1/S-specific cyclin-D3 OS=Bos taurus GN=CCND3 PE=2 SV=1 - [CCND3_BOVIN]	2.4	1	1	1	1		0				0				0				0				0				0				0				0				0				0				0
Q5E9K7	G1/S-specific cyclin-E2 OS=Bos taurus GN=CCNE2 PE=2 SV=1 - [CCNE2_BOVIN]	8.42	1	2	2	2		0				0				0				0			0	4.46	1	1		0				0				0				0				0				0
Q1RMI3	GA-binding protein subunit beta-1 OS=Bos taurus GN=GABPB1 PE=2 SV=1 - [GABP1_BOVIN]	2.35	1	1	1	3		0				0			0	2.35	1	1		0				0				0				0				0				0				0				0
Q0V8G2	GA-binding protein subunit beta-2 OS=Bos taurus GN=GABPB2 PE=2 SV=2 - [GABP2_BOVIN]	2.01	1	1	1	1		0				0				0				0				0				0				0				0				0				0				0
P19558	Gag polyprotein OS=Bovine immunodeficiency virus (strain R29) GN=gag PE=1 SV=2 - [GAG_BIV29]	1.89	2	1	1	1		0				0				0				0				0				0				0				0				0				0				0
P03344	Gag polyprotein OS=Bovine leukemia virus (isolate Japanese BLV-1) GN=gag PE=1 SV=3 - [GAG_BLVJ]	4.34	2	2	2	3		0				0				0				0				0				0			0	2.81	1	1		0				0				0				0
A6H768	Galactokinase OS=Bos taurus GN=GALK1 PE=2 SV=2 - [GALK1_BOVIN]	58.16	1	20	20	281	67.5421	32.4	9	18	46.6248	23.72	7	12	32.9457	27.81	7	10	24.069	21.43	6	8	31.2385	24.49	6	10	43.7829	32.14	9	14	24.7554	19.39	8	9	35.5618	27.3	9	13	75.0926	37.5	12	22	76.188	41.84	13	26	31.5802	22.19	6
Q28113	Galactoside 2-alpha-L-fucosyltransferase 2 OS=Bos taurus GN=FUT2 PE=3 SV=2 - [FUT2_BOVIN]	9.59	1	2	2	3		0			0	6.69	1	1		0				0				0				0				0				0			2.43675	2.91	1	1	1.66603	2.91	1	1		0
Q11126	Galactoside 3(4)-L-fucosyltransferase OS=Bos taurus GN=FUT3 PE=2 SV=2 - [FUT3_BOVIN]	4.38	1	1	1	3		0				0				0				0			3.6278	4.38	1	1		0				0				0				0				0				0
A6QNK1	Galactosylceramide sulfotransferase OS=Bos taurus GN=GAL3ST1 PE=2 SV=1 - [G3ST1_BOVIN]	2.36	1	1	1	3		0				0			0	2.36	1	1	2.49803	2.36	1	1		0				0				0				0				0				0				0
P81184	Galectin-1 OS=Ovis aries GN=LGALS1 PE=1 SV=2 - [LEG1_SHEEP]	60.74	2	9	9	400	64.0598	40.74	7	21	59.9131	29.63	5	19	91.1941	43.7	7	30	91.4178	35.56	7	31	57.5454	49.63	8	19	67.3175	35.56	7	21	49.1549	35.56	6	23	45.8615	35.56	7	23	65.6575	29.63	4	20	68.5315	43.7	7	22
A7E3W2	Galectin-3-binding protein OS=Bos taurus GN=LGALS3BP PE=1 SV=1 - [LG3BP_BOVIN]	5.23	1	4	4	40	6.07342	1.8	2	2	6.26443	1.8	2	2	7.96311	1.8	2	3	5.13283	1.62	1	2	2.00024	1.62	1	1	4.22109	1.62	1	2	2.16184	1.62	1	1	5.07199	1.62	1	2	8.33279	5.23	3	3	2.1371	3.42	1	1	2.08478	1.62	1
Q3T0D6	Galectin-4 OS=Bos taurus GN=LGALS4 PE=2 SV=1 - [LEG4_BOVIN]	45.18	1	14	14	312	101.338	23.49	8	32	78.9291	18.07	7	27	68.343	21.39	6	20	59.8162	18.07	7	21	40.2637	19.58	6	15	30.6686	12.65	4	13	13.4609	12.05	4	5	18.8393	15.66	5	8	44.9333	15.66	6	14	50.4979	19.88	6	15	15.2053	12.05	4
Q3MHZ8	Galectin-9 OS=Bos taurus GN=LGALS9 PE=2 SV=1 - [LEG9_BOVIN]	26.48	1	9	9	226	41.9668	20.28	6	15	39.7935	20.28	6	14	22.2599	20.85	6	8	27.1201	21.97	7	14	29.1102	14.93	5	10	30.0341	14.93	5	10	17.4467	16.9	5	8	20.1958	16.9	5	8	59.5681	25.92	8	21	56.2918	24.79	8	20	18.2343	15.21	4
P20237	Gamma-aminobutyric acid receptor subunit alpha-4 OS=Bos taurus GN=GABRA4 PE=2 SV=2 - [GBRA4_BOVIN]	2.52	1	1	1	1		0				0				0				0				0				0				0				0			0	2.52	1	1		0				0
P22300	Gamma-aminobutyric acid receptor subunit gamma-2 OS=Bos taurus GN=GABRG2 PE=2 SV=1 - [GBRG2_BOVIN]	1.26	1	1	1	3		0				0			0	1.26	1	1	0	1.26	1	2		0				0				0				0				0				0				0
Q0II76	Gamma-aminobutyric acid receptor subunit rho-2 OS=Bos taurus GN=GABRR2 PE=2 SV=4 - [GBRR2_BOVIN]	8.6	1	1	1	2		0				0				0				0				0				0				0				0			0	8.6	1	2		0				0
Q9GJW7	Gamma-aminobutyric acid receptor-associated protein OS=Bos taurus GN=GABARAP PE=3 SV=2 - [GBRAP_BOVIN]	9.4	1	1	1	2		0				0				0				0				0				0				0				0				0				0			2.13652	9.4	1
Q8HYB6	Gamma-aminobutyric acid receptor-associated protein-like 1 OS=Bos taurus GN=GABARAPL1 PE=3 SV=2 - [GBRL1_BOVIN]	42.74	1	1	1	1		0				0				0				0				0				0			0	42.74	1	1		0				0				0				0
P60519	Gamma-aminobutyric acid receptor-associated protein-like 2 OS=Bos taurus GN=GABARAPL2 PE=1 SV=1 - [GBRL2_BOVIN]	35.9	1	4	4	19	3.70174	10.26	1	1	2.57586	10.26	1	1	3.33791	10.26	1	1	2.32525	10.26	1	1		0				0				0				0				0			3.43977	10.26	1	1	3.38329	10.26	1
A7YWG4	Gamma-glutamyl hydrolase OS=Bos taurus GN=GGH PE=2 SV=1 - [GGH_BOVIN]	2.52	1	1	1	1		0				0				0				0				0				0				0				0			1.67174	2.52	1	1		0				0
Q0VFX9	Gamma-glutamylaminecyclotransferase OS=Bos taurus GN=GGACT PE=2 SV=1 - [GGACT_BOVIN]	10.71	1	2	2	6		0				0				0				0			0	6.55	1	1	0	6.55	1	1		0				0			0	6.55	1	1	0	6.55	1	1		0
Q32LE4	Gamma-glutamylcyclotransferase OS=Bos taurus GN=GGCT PE=2 SV=1 - [GGCT_BOVIN]	6.91	1	1	1	1		0				0				0				0				0				0				0				0				0			0	6.91	1	1		0
A6QPN6	Gamma-interferon-inducible lysosomal thiol reductase OS=Bos taurus GN=IFI30 PE=2 SV=1 - [GILT_BOVIN]	9.02	1	2	2	33	3.81564	4.92	1	1		0			7.55562	4.92	1	2	5.9875	9.02	2	2	3.94635	4.92	1	1	6.20721	9.02	2	2	7.23489	9.02	2	2	6.25674	9.02	2	2	6.52205	9.02	2	2	6.02466	4.1	1	2	5.93778	9.02	2
P81127	Gamma-soluble NSF attachment protein OS=Bos taurus GN=NAPG PE=1 SV=3 - [SNAG_BOVIN]	45.83	1	12	12	58	17.6986	21.79	5	6	11.6507	15.38	4	5	2.30759	12.18	3	3		0			6.69938	8.01	2	2	8.15953	11.22	3	3	6.12587	13.78	4	4		0			14.6213	16.67	4	5	10.2757	9.62	2	3	3.97926	10.26	3
Q9NZ50	Gamma-synuclein OS=Bos taurus GN=SNCG PE=1 SV=1 - [SYUG_BOVIN]	70.08	2	9	9	47	8.42068	29.13	3	3	17.5858	42.52	5	6	12.714	49.61	5	5	8.53532	30.71	2	3	7.62801	34.65	3	3	3.01163	10.24	1	1	3.5281	10.24	1	1	2.99534	10.24	1	1	6.03006	10.24	1	2	6.46949	30.71	2	2	2.93043	10.24	1
A6QQZ0	Ganglioside-induced differentiation-associated protein 1 OS=Bos taurus GN=GDAP1 PE=2 SV=1 - [GDAP1_BOVIN]	2.23	1	1	1	2		0			2.0638	2.23	1	1	1.85661	2.23	1	1		0				0				0				0				0				0				0				0
Q2KIX2	Ganglioside-induced differentiation-associated protein 2 OS=Bos taurus GN=GDAP2 PE=2 SV=1 - [GDAP2_BOVIN]	2.21	1	1	1	3		0				0				0				0			0	2.21	1	1	0	2.21	1	1		0				0				0				0				0
P18246	Gap junction alpha-1 protein OS=Bos taurus GN=GJA1 PE=2 SV=2 - [CXA1_BOVIN]	12.27	1	4	4	19	2.11835	3.92	1	1		0			6.63442	7.83	2	3		0			6.26692	9.92	3	3	2.05107	3.92	1	1		0				0			0	3.92	1	1		0				0
Q9TU17	Gap junction alpha-3 protein OS=Ovis aries GN=GJA3 PE=2 SV=3 - [CXA3_SHEEP]	13.08	1	1	1	1		0				0				0			2.86674	13.08	1	1		0				0				0				0				0				0
A4IFL1	Gap junction alpha-4 protein OS=Bos taurus GN=GJA4 PE=2 SV=1 - [CXA4_BOVIN]	2.1	1	1	1	1		0				0				0				0				0				0				0				0				0				0				0
Q5E9Z5	Gap junction beta-6 protein OS=Bos taurus GN=GJB6 PE=2 SV=1 - [CXB6_BOVIN]	2.68	1	1	1	1		0			0	2.68	1	1		0				0				0				0				0				0				0				0				0
A3KN25	Gap junction gamma-3 protein OS=Bos taurus GN=GJC3 PE=2 SV=1 - [CXG3_BOVIN]	9.82	1	2	3	6		0				0				0				0			1.73658	3.64	1	1	0	6.18	2	2		0				0				0				0				0
P09680	Gastric inhibitory polypeptide OS=Bos taurus GN=GIP PE=1 SV=1 - [GIP_BOVIN]	28.57	1	1	1	2		0				0				0				0				0				0				0				0				0				0				0
Q863C3	Gastrin-releasing peptide OS=Bos taurus GN=GRP PE=1 SV=3 - [GRP_BOVIN]	11.94	1	1	1	3		0				0				0				0				0				0				0				0				0				0			2.80024	11.94	1
Q3T0Z2	Gastrotropin OS=Bos taurus GN=FABP6 PE=2 SV=1 - [FABP6_BOVIN]	8.59	1	2	2	110	17.7335	8.59	2	9	25.9574	8.59	2	10	17.8406	8.59	2	8	26.6255	8.59	2	10	21.4838	8.59	2	9	17.3449	8.59	2	8	4.12843	8.59	2	3	0	8.59	1	2	3.29161	8.59	1	1	14.1576	8.59	2	6		0
A2VDY6	GATA zinc finger domain-containing protein 1 OS=Bos taurus GN=GATAD1 PE=2 SV=1 - [GATA1_BOVIN]	6.62	1	1	1	1	1.90693	6.62	1	1		0				0				0				0				0				0				0				0				0				0
Q0V8A3	GATS-like protein 3 OS=Bos taurus GN=GATSL3 PE=2 SV=1 - [GATL3_BOVIN]	11.85	1	4	4	15	4.36316	5.17	2	2	1.65405	1.82	1	1	0	1.82	1	1	0	3.34	1	1	5.92778	9.12	3	3	0	1.82	1	1		0				0				0				0				0
Q5E9X0	GDNF family receptor alpha-2 OS=Bos taurus GN=GFRA2 PE=2 SV=1 - [GFRA2_BOVIN]	14.66	1	2	2	3		0				0				0				0				0				0				0				0			0	12.72	1	1	0	12.72	1	1		0
A6QM03	GDP-fucose transporter 1 OS=Bos taurus GN=SLC35C1 PE=2 SV=1 - [FUCT1_BOVIN]	11.81	1	3	3	7		0				0				0			0	5.49	2	2		0				0				0				0				0				0				0
Q3SX14	Gelsolin OS=Bos taurus GN=GSN PE=2 SV=1 - [GELS_BOVIN]	55.54	1	48	48	1939	513.102	43.09	30	124	483.557	42.41	28	118	335.57	46.1	27	95	256.249	39.81	23	78	303.632	42	26	83	324.169	45.42	27	89	168.599	36.8	24	52	160.924	33.93	21	51	394.107	46.24	37	109	407.563	48.56	36	111	146.636	35.7	23
A6QLI8	General transcription factor IIE subunit 1 OS=Bos taurus GN=GTF2E1 PE=2 SV=1 - [T2EA_BOVIN]	4.57	1	2	2	7		0			0	1.6	1	1		0				0				0			2.68376	2.97	1	1		0			0	2.97	1	1	0	1.6	1	1		0				0
Q5EA53	General transcription factor IIF subunit 1 OS=Bos taurus GN=GTF2F1 PE=2 SV=1 - [T2FA_BOVIN]	11.8	1	5	5	25	2.35402	2.71	1	1	1.90728	3.09	1	1		0				0				0				0			3.92674	3.09	1	3		0			2.51591	3.09	1	1	4.8527	5.8	2	2	4.26304	5.8	2
Q2T9L9	General transcription factor IIF subunit 2 OS=Bos taurus GN=GTF2F2 PE=2 SV=1 - [T2FB_BOVIN]	13.25	1	4	4	10	2.52514	3.61	1	1	4.26632	6.02	2	2		0			2.18531	2.81	1	1		0			2.28303	2.81	1	1		0				0			2.38349	3.61	1	1	4.40751	7.23	2	2		0
Q2TBV5	General transcription factor IIH subunit 2 OS=Bos taurus GN=GTF2H2 PE=2 SV=1 - [TF2H2_BOVIN]	2.28	1	1	1	3	2.00539	2.28	1	1	1.82168	2.28	1	1		0				0				0			1.77887	2.28	1	1		0				0				0				0				0
Q05B56	General transcription factor IIH subunit 3 OS=Bos taurus GN=GTF2H3 PE=2 SV=1 - [TF2H3_BOVIN]	5.83	1	1	1	5		0			3.08722	5.83	1	1		0				0				0				0				0				0				0			3.56825	5.83	1	1	2.05027	5.83	1
Q2T9Z5	General transcription factor IIH subunit 5 OS=Bos taurus GN=GTF2H5 PE=3 SV=1 - [TF2H5_BOVIN]	21.13	1	1	1	4	0	21.13	1	1		0				0				0				0				0				0				0			2.29289	21.13	1	1	2.15696	21.13	1	1		0
A7MB80	General transcription factor II-I OS=Bos taurus GN=GTF2I PE=2 SV=1 - [GTF2I_BOVIN]	28.12	2	25	25	97	2.49291	3.07	3	3	12.88	6.24	6	7	11.2232	3.07	3	5	11.9602	4.81	4	6	6.08743	1.94	2	3	6.31472	4.09	4	4	0	2.66	2	2	4.97538	3.78	2	2	15.1359	6.85	6	7	14.2171	6.24	6	6	2.1367	1.12	1
P41541	General vesicular transport factor p115 OS=Bos taurus GN=USO1 PE=1 SV=1 - [USO1_BOVIN]	49.84	1	49	49	541	126.857	36.11	26	36	99.9627	30.07	20	32	82.34	28.62	21	27	69.6019	31.11	20	26	67.6396	29.14	20	23	60.5058	26.74	17	21	36.8232	16.23	13	17	30.5151	18.52	13	14	127.165	37.25	28	42	120.106	40.17	30	41	51.7846	19.04	17
Q288N7	Genome polyprotein OS=Bovine enteric calicivirus Newbury agent-1 (isolate Bovine/UK/Newbury1/1976) GN=ORF1 PE=3 SV=1 - [POLG_BECN1]	0.95	2	1	1	2		0				0				0				0				0				0				0				0				0			0	0.95	1	2		0
P12915	Genome polyprotein OS=Bovine enterovirus (strain VG-5-27) PE=1 SV=3 - [POLG_BOVEV]	2.34	1	4	4	4		0				0				0				0				0				0				0			0	0.37	1	1		0			2.38083	1.01	1	1		0
Q96662	Genome polyprotein OS=Bovine viral diarrhea virus (strain CP7) PE=1 SV=1 - [POLG_BVDVC]	0.97	1	1	1	2		0				0				0				0				0				0				0				0				0			0	0.97	1	2		0
Q01499	Genome polyprotein OS=Bovine viral diarrhea virus (strain SD-1) PE=1 SV=1 - [POLG_BVDVS]	0.26	1	1	1	3		0				0				0				0				0				0				0				0				0				0			2.52429	0.26	1
P49303	Genome polyprotein OS=Foot-and-mouth disease virus (isolate -/Azerbaijan/A22-550/1965 serotype A) PE=1 SV=1 - [POLG_FMDVZ]	0.39	1	1	1	2		0				0				0				0				0				0				0				0			0	0.39	1	1	0	0.39	1	1		0
P03310	Genome polyprotein OS=Foot-and-mouth disease virus (isolate -/Brazil/C3Indaial/1971 serotype C) PE=3 SV=2 - [POLG_FMDVI]	1.55	1	1	1	1		0				0				0				0				0				0				0				0				0				0				0
P03311	Genome polyprotein OS=Foot-and-mouth disease virus (isolate -/Spain/S8c1SantaPau/1970 serotype C) PE=1 SV=2 - [POLG_FMDVS]	0.39	2	1	1	4	2.12804	0.39	1	1	2.14492	0.39	1	1		0				0				0				0			1.69975	0.39	1	1		0				0			1.98674	0.39	1	1		0
P03305	Genome polyprotein OS=Foot-and-mouth disease virus (isolate Bovine/Germany/O1Kaufbeuren/1966 serotype O) PE=1 SV=1 - [POLG_FMDVO]	0.3	1	1	1	1		0				0				0				0				0				0				0				0				0				0				0
P32886	Genome polyprotein OS=Japanese encephalitis virus (strain Jaoars982) PE=3 SV=1 - [POLG_JAEVJ]	0.84	3	1	2	12	0	0.2	1	1		0			0	0.2	1	1	1.74507	0.2	1	1		0			0	0.2	1	1		0				0				0			1.93193	0.2	1	1		0
P22338	Genome polyprotein OS=Louping ill virus PE=3 SV=2 - [POLG_LIV]	0.32	1	1	1	1		0				0				0				0				0				0				0				0				0				0				0
P56966	Geranylgeranyl pyrophosphate synthase OS=Bos taurus GN=GGPS1 PE=1 SV=2 - [GGPPS_BOVIN]	20.67	1	7	7	34	2.17299	3.67	1	1	2.46675	4	1	1	8.2671	11	3	4	2.2437	9.67	3	3	5.84547	10	3	4	4.87082	4	1	2		0				0			9.78846	11.33	3	4	9.86909	13.67	4	5	0	3.67	1
Q5EAD5	Geranylgeranyl transferase type-1 subunit beta OS=Bos taurus GN=PGGT1B PE=2 SV=1 - [PGTB1_BOVIN]	15.92	1	5	5	8		0			2.90725	5.57	1	1		0			1.90828	3.45	1	1		0				0			1.81087	5.57	1	1		0				0				0				0
Q5EA80	Geranylgeranyl transferase type-2 subunit alpha OS=Bos taurus GN=RABGGTA PE=2 SV=1 - [PGTA_BOVIN]	34.22	1	16	16	45	6.83642	4.94	2	2	1.63191	2.65	2	2	0	1.76	1	1	2.12751	1.94	1	1	8.16939	7.76	3	3	1.98698	1.76	1	1	0	1.41	1	1		0			10.3554	13.23	4	4	6.22911	5.11	2	2		0
Q5E9B3	Geranylgeranyl transferase type-2 subunit beta OS=Bos taurus GN=RABGGTB PE=2 SV=1 - [PGTB2_BOVIN]	3.32	1	1	1	1		0				0				0				0				0				0				0				0				0				0				0
P60984	Glia maturation factor beta OS=Bos taurus GN=GMFB PE=1 SV=2 - [GMFB_BOVIN]	62.68	1	5	7	93	17.2907	37.32	4	5	18.6769	22.54	4	6	15.2568	31.69	4	5	7.90357	19.01	3	4	9.68606	22.54	2	4	11.0408	22.54	2	4	9.55199	14.08	2	4	1.86973	6.34	1	1	15.171	15.49	3	5	16.4696	20.42	4	7	12.0891	37.32	4
Q56JZ9	Glia maturation factor gamma OS=Bos taurus GN=GMFG PE=2 SV=1 - [GMFG_BOVIN]	59.86	1	7	9	128	13.5016	19.72	4	5	17.1434	16.9	4	6	11.4359	15.49	3	4	24.5985	15.49	3	8	9.10507	14.08	2	5	7.70033	10.56	2	4	15.5434	30.99	4	7	15.8807	30.99	4	6	14.0281	24.65	5	6	13.3711	15.49	3	5	10.5293	14.08	2
Q28115	Glial fibrillary acidic protein OS=Bos taurus GN=GFAP PE=1 SV=2 - [GFAP_BOVIN]	19.86	1	4	7	143	5.99745	3.5	2	3	10.9046	3.5	2	6	11.3881	3.5	2	7	15.031	3.5	2	8	10.1263	3.5	2	5	10.0186	3.5	2	5	11.8842	6.07	3	6	12.7973	8.64	4	7	9.87257	3.5	2	5	14.4858	5.84	3	7	24.0926	3.5	2
Q8MJ25	Glucagon (Fragment) OS=Ovis aries GN=GCG PE=2 SV=1 - [GLUC_SHEEP]	61.93	1	1	8	124	75.9982	61.36	7	18	59.5818	61.93	8	16	29.1174	43.18	5	8	29.9979	40.34	4	7	0	4.55	1	1	6.21687	24.43	2	2	3.33953	19.89	2	3	8.34487	31.25	3	4	42.1179	54.55	6	10	45.7692	47.16	5	12
P01272	Glucagon OS=Bos taurus GN=GCG PE=1 SV=1 - [GLUC_BOVIN]	48.33	1	1	8	98	59.7496	47.22	6	15	45.6118	47.78	7	13	24.1166	29.44	4	7	20.8251	26.67	3	5	0	4.44	1	1	3.83406	11.11	1	1	0	6.67	1	2	5.71277	17.78	2	3	32.0786	40.56	5	8	33.7464	33.33	4	9	2.26883	6.67	1
Q2HJ87	Glucocorticoid modulatory element-binding protein 1 OS=Bos taurus GN=GMEB1 PE=2 SV=1 - [GMEB1_BOVIN]	7.1	1	4	4	23	4.15709	4.26	2	2		0				0				0			0	2.49	2	3	1.75229	1.24	1	2		0			0	1.24	1	1	4.52429	5.86	3	4	0	3.02	1	2		0
P35547	Glucocorticoid receptor (Fragment) OS=Ovis aries GN=NR3C1 PE=2 SV=1 - [GCR_SHEEP]	12.42	1	2	2	4	3.19454	6.05	1	1		0				0				0				0				0				0				0				0				0
A4FV08	Glucosamine-6-phosphate isomerase 1 OS=Bos taurus GN=GNPDA1 PE=2 SV=1 - [GNPI1_BOVIN]	78.55	1	12	18	223	40.1162	48.1	9	12	35.0174	43.6	7	10	36.5406	46.71	11	14	32.197	54.33	10	13	11.4373	16.96	4	4	17.8228	31.49	5	5	24.5629	25.95	6	9	25.3579	40.48	7	9	90.9124	71.63	15	25	78.046	69.55	15	24	22.6677	34.6	6
Q17QL1	Glucosamine-6-phosphate isomerase 2 OS=Bos taurus GN=GNPDA2 PE=2 SV=1 - [GNPI2_BOVIN]	73.19	1	8	14	138	33.9476	51.45	8	9	17.6482	25.36	3	5	34.2073	56.16	9	11	21.9263	44.93	8	10	10.1301	16.3	3	3	8.78701	13.41	3	3	16.5557	32.97	6	8	10.6709	23.55	4	6	40.0302	55.43	9	13	28.1989	47.46	7	10	5.75811	15.22	2
Q148G2	Glucose-6-phosphatase 3 OS=Bos taurus GN=G6PC3 PE=2 SV=1 - [G6PC3_BOVIN]	6.07	1	1	1	3		0				0				0				0				0				0				0				0				0			3.2089	6.07	1	1		0
Q3ZBD7	Glucose-6-phosphate isomerase OS=Bos taurus GN=GPI PE=2 SV=4 - [G6PI_BOVIN]	43.27	1	21	21	542	119.978	28.55	14	35	95.407	29.8	14	28	119.393	29.8	15	37	87.826	33.03	15	31	70.683	29.98	14	23	62.7561	29.8	13	22	30.8836	19.03	7	10	39.6682	26.21	12	18	99.3795	28.19	13	35	112.149	29.62	15	39	35.348	29.26	13
A0QBN4	Glucose-6-phosphate isomerase OS=Mycobacterium avium (strain 104) GN=pgi PE=3 SV=1 - [G6PI_MYCA1]	1.26	2	1	1	2		0				0				0				0				0				0				0				0				0				0
Q5BIP5	Glucose-fructose oxidoreductase domain-containing protein 2 OS=Bos taurus GN=GFOD2 PE=2 SV=1 - [GFOD2_BOVIN]	5.71	1	2	2	2		0				0				0				0				0				0				0				0				0			0	3.12	1	1		0
Q32L52	Glucose-induced degradation protein 8 homolog OS=Bos taurus GN=GID8 PE=2 SV=1 - [GID8_BOVIN]	23.68	1	3	3	12	2.70252	7.46	1	1	2.48689	7.46	1	1	2.82094	7.46	1	1		0				0				0			2.81047	6.58	1	1		0			2.49891	7.46	1	1	3.5897	14.04	2	2		0
Q28034	Glucosidase 2 subunit beta OS=Bos taurus GN=PRKCSH PE=2 SV=1 - [GLU2B_BOVIN]	47.47	1	27	27	429	59.0375	33.96	13	20	42.6074	22.89	13	17	48.944	17.64	11	18	34.5097	22.51	11	18	32.999	20.45	11	15	38.9003	20.64	11	16	40.6238	15.01	8	14	38.469	13.7	7	14	76.8296	32.46	18	29	84.7762	34.33	19	34	38.6809	18.2	12
Q2KHZ8	Glucosylceramidase OS=Bos taurus GN=GBA PE=2 SV=1 - [GLCM_BOVIN]	31.53	1	12	12	117	26.8695	19.4	7	8	21.1889	19.22	7	8	24.2061	14.18	5	8	16.2659	13.62	5	8	11.5387	9.14	4	5	8.84427	9.14	3	4	6.19603	5.22	3	3	9.01733	8.96	4	4	27.7528	17.72	6	9	17.2311	19.22	7	8	7.43891	6.53	3
A0QDH1	Glutamate 5-kinase OS=Mycobacterium avium (strain 104) GN=proB PE=3 SV=1 - [PROB_MYCA1]	5.72	2	1	1	1		0				0				0				0				0				0				0				0				0			0	5.72	1	1
P00366	Glutamate dehydrogenase 1, mitochondrial OS=Bos taurus GN=GLUD1 PE=1 SV=2 - [DHE3_BOVIN]	59.86	1	36	36	863	220.675	43.73	23	61	205.443	45.88	27	61	138.424	37.1	20	43	107.032	37.46	19	37	92.9122	37.63	19	31	71.185	33.87	16	27	83.2442	31	16	28	75.952	31	16	25	271.389	43.91	29	76	223.948	45.16	26	70	67.4865	24.91	12
Q2T9Y6	Glutamate--cysteine ligase regulatory subunit OS=Bos taurus GN=GCLM PE=2 SV=1 - [GSH0_BOVIN]	37.96	1	7	7	29	8.25875	11.31	2	2	3.13994	5.47	1	1	3.18002	5.47	1	1		0			6.25392	12.77	2	2		0				0				0			9.60897	16.06	3	3	6.9867	10.22	2	3	2.39032	5.47	1
Q1JQD2	Glutamate-rich WD repeat-containing protein 1 OS=Bos taurus GN=GRWD1 PE=2 SV=1 - [GRWD1_BOVIN]	17.94	1	7	7	25	3.86597	3.59	1	1	2.60199	3.59	1	1	2.93777	3.59	1	1	1.99396	3.59	1	1	3.18266	3.59	1	1	2.47479	3.59	1	1		0				0			4.57587	5.83	2	2	4.04036	9.42	3	3		0
Q73VI4	Glutamate--tRNA ligase OS=Mycobacterium paratuberculosis (strain ATCC BAA-968 / K-10) GN=gltX PE=3 SV=1 - [SYE_MYCPA]	8.13	1	2	2	2		0				0				0				0				0				0				0				0				0				0
P15103	Glutamine synthetase OS=Bos taurus GN=GLUL PE=2 SV=4 - [GLNA_BOVIN]	18.23	1	6	6	15		0				0				0				0				0				0				0				0			5.87772	11.8	3	3	6.70123	11.8	3	3		0
Q3ZBF0	Glutamine-dependent NAD(+) synthetase OS=Bos taurus GN=NADSYN1 PE=2 SV=1 - [NADE_BOVIN]	11.61	1	5	5	28	5.39986	5.1	2	2	10.9614	7.22	3	4	7.01196	5.24	3	3	1.89423	2.97	2	2	3.5698	2.12	1	1	5.90378	4.39	2	2	1.69254	0.85	1	1	1.66782	0.85	1	1		0				0			3.79017	0.85	1
Q08DQ2	Glutamine--fructose-6-phosphate aminotransferase [isomerizing] 2 OS=Bos taurus GN=GFPT2 PE=2 SV=1 - [GFPT2_BOVIN]	23.61	1	14	14	172	26.2298	7.48	4	8	28.7947	10.12	5	8	32.2456	10.7	6	11	25.1442	7.48	4	9	36.0756	9.82	5	16	34.634	6.16	3	14	4.52034	2.93	1	1	2.00783	3.37	2	2	21.1563	9.38	5	8	15.9024	7.77	4	6	6.81492	6.16	3
Q73S23	Glutamine--fructose-6-phosphate aminotransferase [isomerizing] OS=Mycobacterium paratuberculosis (strain ATCC BAA-968 / K-10) GN=glmS PE=3 SV=3 - [GLMS_MYCPA]	1.76	1	1	1	16	1.70644	1.76	1	1	2.16966	1.76	1	1		0			2.45034	1.76	1	1		0			2.52804	1.76	1	1		0				0				0				0
Q0P5J0	Glutamine-rich protein 1 OS=Bos taurus GN=QRICH1 PE=2 SV=2 - [QRIC1_BOVIN]	16.69	1	10	10	39	6.30045	3.85	2	2	2.96635	2.31	1	1	2.61029	1.54	1	1		0			2.91064	1.54	1	1		0			2.791	2.31	1	1	2.53005	3.59	2	2	10.9868	9.24	5	5	5.58017	2.95	2	2	3.11339	2.31	1
Q3MHH4	Glutamine--tRNA ligase OS=Bos taurus GN=QARS PE=2 SV=1 - [SYQ_BOVIN]	42.19	1	29	29	236	55.8913	17.03	10	15	45.8081	19.1	11	15	42.6244	13.42	7	14	27.5689	10.06	6	9	26.2814	8.77	5	7	29.7002	13.16	8	11	11.4882	7.48	4	5	12.6114	7.74	4	4	50.3693	17.42	11	18	42.9852	22.71	14	17	21.1095	10.84	6
Q0V8G3	Glutaminyl-peptide cyclotransferase-like protein OS=Bos taurus GN=QPCTL PE=2 SV=1 - [QPCTL_BOVIN]	5.48	1	2	2	3		0				0				0				0				0				0				0				0				0				0				0
Q32LQ0	Glutamyl aminopeptidase OS=Bos taurus GN=ENPEP PE=2 SV=1 - [AMPE_BOVIN]	17.78	1	16	16	152	57.7292	16.74	13	20	66.2788	15.69	13	23	22.6157	9.73	7	9	10.9012	10.98	9	11	1.92226	3.45	2	2	4.86826	4.39	3	3	4.31134	1.67	2	2	4.21763	4.29	3	3	17.1903	11.09	8	8	19.7302	10.04	8	10		0
Q73SS1	Glutamyl-tRNA reductase OS=Mycobacterium paratuberculosis (strain ATCC BAA-968 / K-10) GN=hemA PE=3 SV=1 - [HEM1_MYCPA]	2.4	1	1	1	22	1.83799	2.4	1	1	0	2.4	1	1		0			0	2.4	1	1	0	2.4	1	3	1.79779	2.4	1	2		0				0				0			0	2.4	1	1
Q29RP9	Glutamyl-tRNA(Gln) amidotransferase subunit A, mitochondrial OS=Bos taurus GN=QRSL1 PE=2 SV=1 - [GATA_BOVIN]	5.32	1	2	2	2	5.05789	3.42	1	1		0				0				0			0	1.9	1	1		0				0				0				0				0				0
P10575	Glutaredoxin-1 OS=Bos taurus GN=GLRX PE=1 SV=3 - [GLRX1_BOVIN]	47.17	1	5	5	213	49.4103	47.17	5	12	49.1105	42.45	4	12	40.1582	42.45	4	11	37.6028	30.19	3	10	19.8853	47.17	4	6	24.7534	30.19	3	7	24.2763	30.19	3	7	26.8082	30.19	3	8	58.6192	30.19	3	16	70.4668	42.45	4	18	31.4429	30.19	3
Q32L67	Glutaredoxin-2, mitochondrial OS=Bos taurus GN=GLRX2 PE=2 SV=1 - [GLRX2_BOVIN]	12.1	1	1	1	1		0				0				0				0				0				0				0				0			0	12.1	1	1		0				0
Q58DA7	Glutaredoxin-3 OS=Bos taurus GN=GLRX3 PE=2 SV=1 - [GLRX3_BOVIN]	52.69	1	19	19	145	34.1832	38.32	9	11	30.5084	30.84	9	10	20.9025	26.65	7	7	21.0309	27.84	8	9	12.8587	17.37	5	5	10.5908	11.98	5	6		0			7.85183	10.18	3	3	26.4141	35.93	9	9	23.2045	32.63	10	11	8.65141	10.78	3
Q2KHZ9	Glutaryl-CoA dehydrogenase, mitochondrial OS=Bos taurus GN=GCDH PE=2 SV=1 - [GCDH_BOVIN]	26.26	1	10	10	103	27.0638	16.89	7	12	24.5401	16.21	5	9	17.0592	12.56	4	7	16.8829	12.56	4	7	8.4653	9.82	3	4	15.0305	16.89	4	4	3.26696	5.48	1	1	2.34692	5.48	1	1	14.6407	12.56	4	5	12.8669	14.16	4	4		0
P00435	Glutathione peroxidase 1 OS=Bos taurus GN=GPX1 PE=1 SV=3 - [GPX1_BOVIN]	51.22	1	11	11	176	5.07764	10.24	2	2	6.51755	18.54	3	3	24.1547	41.46	7	9	20.2975	32.68	6	8	28.8843	37.56	7	9	18.7672	22.93	5	9	2.11889	5.85	1	2	9.12467	19.02	3	3	13.4511	24.39	4	5	4.93223	8.78	2	2	5.20657	10.24	2
P37141	Glutathione peroxidase 3 OS=Bos taurus GN=GPX3 PE=2 SV=2 - [GPX3_BOVIN]	28.32	1	6	6	97	13.4265	19.03	4	5	13.4147	25.22	5	5	13.0214	17.7	4	5	15.3231	19.91	4	6	10.9162	17.7	4	5	13.4089	17.7	4	6	2.33066	8.41	2	2	7.78356	15.93	3	3	8.67804	17.7	4	4	8.51116	17.7	4	4	2.22557	5.31	1
A6QLY2	Glutathione peroxidase 7 OS=Bos taurus GN=GPX7 PE=2 SV=1 - [GPX7_BOVIN]	11.29	1	2	2	3		0				0				0				0				0				0				0				0				0				0				0
Q28035	Glutathione S-transferase A1 OS=Bos taurus GN=GSTA1 PE=2 SV=3 - [GSTA1_BOVIN]	37.84	1	8	14	87	7.71999	19.82	4	4	9.58584	24.77	5	5		0			1.66589	4.95	1	1	2.66419	4.95	1	1	0	4.5	1	1		0				0			2.22658	4.95	1	1	4.70357	7.66	2	2	2.00441	4.5	1
O18879	Glutathione S-transferase A2 OS=Bos taurus GN=GSTA2 PE=2 SV=4 - [GSTA2_BOVIN]	27.35	1	2	8	45	7.71999	15.25	3	3	5.67825	15.25	3	3		0				0				0				0				0				0				0			1.70356	2.69	1	1		0
Q5E9G0	Glutathione S-transferase A4 OS=Bos taurus GN=GSTA4 PE=2 SV=1 - [GSTA4_BOVIN]	30.63	1	6	6	31	7.91447	16.67	3	3	0	3.6	1	1	6.13228	16.22	3	3	4.46153	9.46	1	1	5.78841	16.22	3	3	1.98816	3.6	1	1		0			0	3.15	1	1	8.81678	20.27	3	3	4.66102	9.46	1	1		0
Q9N0V4	Glutathione S-transferase Mu 1 OS=Bos taurus GN=GSTM1 PE=1 SV=3 - [GSTM1_BOVIN]	52.75	1	15	15	476	89.7104	48.17	12	29	69.6236	44.04	11	24	76.4459	48.17	12	25	59.2399	47.25	11	24	60.5152	40.83	10	20	61.3795	48.17	12	23	55.0132	41.74	10	21	48.1359	42.66	10	21	56.1659	39.91	9	20	48.2516	44.95	10	20	55.3498	44.95	11
P28801	Glutathione S-transferase P OS=Bos taurus GN=GSTP1 PE=1 SV=2 - [GSTP1_BOVIN]	61.9	1	10	10	695	164.93	56.67	9	42	157.918	56.67	9	42	144.422	55.24	9	40	108.458	55.24	9	30	92.9908	50	8	25	95.3385	50	8	27	30.7609	20	3	8	26.6043	20	3	7	178.957	56.67	9	49	156.857	56.67	9	45	19.4311	20	3
Q2NL00	Glutathione S-transferase theta-1 OS=Bos taurus GN=GSTT1 PE=2 SV=3 - [GSTT1_BOVIN]	5.42	1	1	1	3		0			3.04383	5.42	1	1		0				0				0				0				0				0				0				0				0
Q5EAC2	Glutathione synthetase OS=Bos taurus GN=GSS PE=2 SV=1 - [GSHB_BOVIN]	24.89	1	10	10	46	12.5337	9.92	3	4	3.02392	4.43	1	1	5.24812	5.49	2	2	5.20471	10.13	3	3	0	1.69	1	1	0	1.9	1	1	3.8139	5.7	2	2		0			6.98215	5.49	2	3	7.87945	11.18	3	4	4.55542	5.49	2
P10096	Glyceraldehyde-3-phosphate dehydrogenase OS=Bos taurus GN=GAPDH PE=1 SV=4 - [G3P_BOVIN]	92.19	2	35	37	2646	629.801	82.58	25	154	557.128	80.18	26	155	456.574	78.68	27	127	348.134	74.17	20	111	445.516	67.57	19	119	414.821	75.38	21	119	264.91	73.87	20	81	224.676	64.26	21	75	613.889	80.78	30	185	559.17	79.58	29	185	242.743	70.57	21
Q2KJE5	Glyceraldehyde-3-phosphate dehydrogenase, testis-specific OS=Bos taurus GN=GAPDHS PE=2 SV=1 - [G3PT_BOVIN]	13.16	1	3	5	313	26.3492	6.08	2	8	41.8184	6.08	2	13	51.614	9.62	3	16	55.6397	9.62	3	18	59.0183	9.62	3	22	58.8379	6.08	2	18	24.1259	7.85	2	8	26.8238	4.3	1	7	47.5974	9.62	3	14	68.2059	9.62	3	22	20.3678	4.3	1
Q2KJF7	Glycerate kinase OS=Bos taurus GN=GLYCTK PE=2 SV=1 - [GLCTK_BOVIN]	4.78	1	2	2	2	3.06885	3.44	1	1		0				0			0	1.34	1	1		0				0				0				0				0				0				0
Q0IID9	Glycerol kinase OS=Bos taurus GN=GK PE=2 SV=1 - [GLPK_BOVIN]	23.79	1	11	11	46	5.39124	7.87	2	2	8.50332	4.29	2	3	5.23118	2.15	1	2		0				0				0				0			2.40379	2.15	1	1	17.9256	13.95	7	8	13.572	18.78	7	8	4.18943	5.55	3
A3FPG8	Glycerol-3-phosphate acyltransferase 4 OS=Bos taurus GN=GPAT4 PE=3 SV=1 - [GPAT4_BOVIN]	5.7	1	2	2	3		0			0	2.63	1	1		0				0				0				0				0				0				0			2.95685	3.07	1	1		0
Q5EA88	Glycerol-3-phosphate dehydrogenase [NAD(+)], cytoplasmic OS=Bos taurus GN=GPD1 PE=2 SV=3 - [GPDA_BOVIN]	41.55	1	12	12	65	12.78	16.33	4	4	9.41014	12.32	3	3	7.78614	9.74	2	2	7.78451	12.32	3	4	1.64101	2.58	1	1	2.31263	2.58	1	1		0			1.99336	2.58	1	1		0				0			3.1358	4.01	1
A6QLU1	Glycerol-3-phosphate dehydrogenase, mitochondrial OS=Bos taurus GN=GPD2 PE=2 SV=1 - [GPDM_BOVIN]	57.63	1	36	36	244	21.8852	15.54	8	11	20.5186	10.59	7	8	36.5581	15.96	10	15	32.1422	15.82	8	11	9.69434	4.68	3	4	10.6945	8.12	5	5	27.9159	18.16	11	11	21.9434	14.44	9	10	95.0951	41.68	25	35	92.7239	42.09	26	36	39.2199	21.05	12
Q2T9S4	Glycerol-3-phosphate phosphatase OS=Bos taurus GN=PGP PE=2 SV=1 - [PGP_BOVIN]	38.32	1	10	10	107	14.5128	21.5	5	5	16.8393	18.69	5	6	18.986	29.6	7	7	10.0413	20.87	5	5	14.9662	21.18	5	5	14.7525	22.12	5	5	4.11167	12.15	3	3	6.95528	12.15	3	3	16.4202	29.6	7	7	15.102	19.94	5	6	6.52761	8.41	2
Q3T0T0	Glycerophosphodiester phosphodiesterase 1 OS=Bos taurus GN=GDE1 PE=2 SV=1 - [GDE1_BOVIN]	6.95	1	3	3	6		0				0				0				0				0				0				0				0			0	1.81	1	1	0	1.81	1	1	1.88814	2.11	1
Q2HJ74	Glycine amidinotransferase, mitochondrial OS=Bos taurus GN=GATM PE=2 SV=1 - [GATM_BOVIN]	46.81	1	17	17	126	9.56249	11.82	4	4	8.46835	13.71	4	5	8.99824	7.09	2	3	2.71454	7.09	2	2	6.69966	10.17	3	5	10.4171	13.24	4	4	12.2368	14.89	5	5	6.52244	10.87	3	5	67.7596	32.86	11	26	61.7051	36.17	13	25	5.66886	6.86	2
P20821	Glycine cleavage system H protein, mitochondrial OS=Bos taurus GN=GCSH PE=1 SV=1 - [GCSH_BOVIN]	23.7	1	3	3	47	11.2697	23.7	3	4	11.8693	23.7	3	4	12.7633	23.7	3	4	4.80822	12.14	2	2	5.12086	6.36	1	2	4.65768	6.36	1	2	6.57002	12.14	2	3		0			4.89972	12.14	2	2	5.03232	12.14	2	2	7.05337	12.14	2
P57695	Glycine receptor subunit alpha-1 OS=Bos taurus GN=GLRA1 PE=1 SV=1 - [GLRA1_BOVIN]	1.31	1	1	1	1		0				0				0				0				0				0				0				0				0				0				0
Q73Y21	Glycine--tRNA ligase OS=Mycobacterium paratuberculosis (strain ATCC BAA-968 / K-10) GN=glyQS PE=3 SV=1 - [SYG_MYCPA]	1.51	1	1	1	1		0				0				0				0				0				0				0			0	1.51	1	1		0				0
A7MB78	Glycogen [starch] synthase, muscle OS=Bos taurus GN=GYS1 PE=2 SV=1 - [GYS1_BOVIN]	39.13	1	23	23	143	18.4324	8.97	5	7	25.9956	18.48	8	8	22.6035	14.13	8	10	11.9228	5.71	5	7	4.76848	4.62	3	3	19.79	9.92	5	7	7.97367	8.56	4	4	9.79166	6.39	3	4	30.5643	19.97	11	12	35.8181	16.71	10	13	11.2998	5.3	4
Q3B7M9	Glycogen phosphorylase, brain form OS=Bos taurus GN=PYGB PE=2 SV=3 - [PYGB_BOVIN]	58.72	1	1	54	887	202.96	46.98	35	60	187.712	43.53	36	61	159.361	42.82	33	55	102.794	37.13	29	41	132.168	41.4	30	46	106.72	40.93	28	40	62.378	24.2	17	22	85.8561	29.06	22	34	123.889	35.59	27	42	83.8556	29.77	22	33	40.4371	20.64	17
Q5MIB6	Glycogen phosphorylase, brain form OS=Ovis aries GN=PYGB PE=2 SV=3 - [PYGB_SHEEP]	66.43	1	8	61	1074	272.773	53.74	41	76	263.388	52.08	41	79	211.164	48.99	37	68	154.104	43.3	34	56	156.69	49.94	35	52	136.395	44.84	31	46	81.2399	32.62	21	27	103.62	35.23	25	39	153.989	41.87	31	49	106.079	35.94	26	40
Q5MIB5	Glycogen phosphorylase, liver form OS=Ovis aries GN=PYGL PE=2 SV=3 - [PYGL_SHEEP]	66.16	2	57	62	1192	272.114	48.77	43	88	284.725	53.94	49	95	212.62	49.12	40	74	172.971	41.95	34	68	153.631	43.36	34	58	133.198	42.42	32	51	75.1474	26.44	22	30	71.3252	26.44	22	28	117.911	36.19	31	46	124.516	33.02	28	48
P79334	Glycogen phosphorylase, muscle form OS=Bos taurus GN=PYGM PE=1 SV=3 - [PYGM_BOVIN]	54.87	1	1	46	447	98.582	25.53	19	30	96.4605	23.63	17	32	84.9994	28.03	18	27	60.9807	21.5	17	26	63.8011	24.47	17	25	62.9656	26.84	19	25	34.9779	13.66	11	13	34.5801	16.51	12	15	41.1516	11.76	9	15	44.3038	11.05	8	16	22.7309	11.28	9
O18751	Glycogen phosphorylase, muscle form OS=Ovis aries GN=PYGM PE=2 SV=3 - [PYGM_SHEEP]	59.5	1	3	48	470	98.582	25.53	19	30	100.832	25.18	18	34	95.8711	29.57	19	31	71.4693	24.35	19	30	72.1979	28.03	19	27	75.5684	29.1	20	27	36.7687	14.85	12	14	34.5801	16.51	12	15	43.0639	13.42	10	16	44.3038	11.05	8	16
P68265	Glycolipid transfer protein OS=Bos taurus GN=GLTP PE=1 SV=2 - [GLTP_BOVIN]	44.5	1	8	8	45	5.56821	11.48	2	2	6.08998	11.48	2	2	4.23971	10.53	2	2	2.69258	5.74	1	1	2.21606	9.09	2	2	1.96929	5.74	1	2	3.46434	5.74	1	2	5.82325	5.74	1	2	7.99113	16.27	3	3	7.1936	14.83	3	3	4.95095	10.53	2
Q0VC84	Glycoprotein-N-acetylgalactosamine 3-beta-galactosyltransferase 1 OS=Bos taurus GN=C1GALT1 PE=2 SV=1 - [C1GLT_BOVIN]	3.8	1	1	1	1		0				0				0				0				0				0				0				0			0	3.8	1	1		0				0
Q2YDM8	Glycosyltransferase 6 domain-containing protein 1 OS=Bos taurus GN=GLT6D1 PE=2 SV=1 - [GL6D1_BOVIN]	2.27	1	1	1	1		0				0			0	2.27	1	1		0				0				0				0				0				0				0				0
Q5E9E7	Glycosyltransferase 8 domain-containing protein 1 OS=Bos taurus GN=GLT8D1 PE=2 SV=1 - [GL8D1_BOVIN]	18.87	1	5	6	25	4.70527	7.55	2	2		0			0	2.43	1	1		0				0			5.0987	7.55	2	2	1.86168	2.43	1	1	1.85327	2.43	1	1	3.99969	7.55	2	2	2.93913	7.55	2	2		0
P31717	Glycylpeptide N-tetradecanoyltransferase 1 OS=Bos taurus GN=NMT1 PE=1 SV=2 - [NMT1_BOVIN]	33.6	1	10	15	100	30.2788	21.53	7	8	16.0908	16.1	5	6	28.9181	16.5	5	7	10.5172	7.85	2	3	10.7216	11.47	4	4	15.4595	14.89	5	5	5.10489	3.82	1	1	4.48945	5.23	2	2	22.778	15.09	5	7	12.3095	11.67	3	4	3.79977	2.82	1
Q9N181	Glycylpeptide N-tetradecanoyltransferase 2 OS=Bos taurus GN=NMT2 PE=2 SV=1 - [NMT2_BOVIN]	14.06	1	2	6	33	7.09758	6.02	2	2	4.35233	3.82	1	1	6.12196	6.02	2	2		0			8.4632	8.84	3	3	6.19385	6.02	2	2		0			0	1.41	1	1	5.97621	6.02	2	2	1.89577	3.82	1	1	3.79977	2.81	1
G3X745	Glypican-1 OS=Bos taurus GN=GPC1 PE=2 SV=1 - [GPC1_BOVIN]	15.21	1	7	7	26		0			7.65776	6.8	3	3	2.80213	3.4	2	2	2.45896	5.55	2	2	9.49855	7.51	3	3	3.75195	3.76	2	2	1.75398	3.04	1	1	0	1.25	1	1	4.36206	5.01	2	2	3.10666	5.01	2	2		0
Q32L93	GMP reductase 2 OS=Bos taurus GN=GMPR2 PE=2 SV=1 - [GMPR2_BOVIN]	53.74	1	14	14	177	52.6505	24.14	6	15	36.815	23.56	6	11	13.8471	14.08	4	5	12.8615	9.77	2	4	12.1789	7.18	2	4	13.0167	12.07	4	6	9.03723	16.67	4	4	20.6028	27.01	5	5	46.6597	43.39	10	16	34.1491	22.99	6	10	18.0531	27.01	5
Q73U79	GMP synthase [glutamine-hydrolyzing] OS=Mycobacterium paratuberculosis (strain ATCC BAA-968 / K-10) GN=guaA PE=3 SV=1 - [GUAA_MYCPA]	1.33	1	1	1	1		0				0				0				0			0	1.33	1	1		0				0				0				0				0
Q29S14	Golgi apparatus membrane protein TVP23 homolog B OS=Bos taurus GN=TVP23B PE=2 SV=1 - [TV23B_BOVIN]	7.69	1	2	2	3		0				0				0				0				0				0				0				0				0			0	3.85	1	1		0
Q5BIM9	Golgi pH regulator OS=Bos taurus GN=GPR89A PE=2 SV=2 - [GPHR_BOVIN]	5.05	1	2	2	4		0				0				0				0				0			3.01415	2.64	1	1		0			2.33756	2.42	1	1		0				0				0
A6H7F6	Golgi phosphoprotein 3-like OS=Bos taurus GN=GOLPH3L PE=2 SV=1 - [GLP3L_BOVIN]	41.05	1	12	12	55	3.76677	5.26	1	1	10.873	11.58	3	3	5.93784	11.58	2	2	5.62678	14.74	3	3	18.0057	19.3	5	6	11.1877	14.74	3	4		0			2.21278	9.82	2	2	7.83648	21.4	4	4	11.477	23.16	5	5	0	6.32	1
Q2TBU3	Golgi SNAP receptor complex member 1 OS=Bos taurus GN=GOSR1 PE=2 SV=1 - [GOSR1_BOVIN]	26.8	1	7	7	17		0			4.55507	12	2	2		0			1.67656	2.8	1	1	1.66569	3.6	1	1	2.20066	2.8	1	1		0				0				0			3.8686	2.8	1	2		0
Q0P5I8	Golgi to ER traffic protein 4 homolog OS=Bos taurus GN=GET4 PE=2 SV=1 - [GET4_BOVIN]	8.31	1	2	2	18	6.35001	8.31	2	3	3.57106	4.62	1	1	2.502	3.69	1	1	1.74498	4.62	1	1	1.81966	3.69	1	1	3.07412	4.62	1	1		0				0			5.54489	8.31	2	2	2.50854	4.62	1	1	3.10322	4.62	1
Q5EA55	Golgin subfamily A member 7 OS=Bos taurus GN=GOLGA7 PE=2 SV=1 - [GOGA7_BOVIN]	32.85	1	4	4	20	3.49508	10.95	1	1	9.47794	10.95	1	3		0				0			2.02831	8.03	1	1	1.81538	8.03	1	1		0				0			4.33945	16.79	2	2	7.11657	27.01	3	3	2.73858	10.95	1
Q3ZBM6	GPALPP motifs-containing protein 1 OS=Bos taurus GN=GPALPP1 PE=2 SV=1 - [GPAM1_BOVIN]	4.33	1	1	1	4		0				0			2.28569	4.33	1	2		0				0				0				0				0				0				0				0
Q1LZA0	GPI mannosyltransferase 3 OS=Bos taurus GN=PIGB PE=2 SV=1 - [PIGB_BOVIN]	10.54	1	1	1	3		0			0	10.54	1	3		0				0				0				0				0				0				0				0				0
Q3SZL5	GPI transamidase component PIG-S OS=Bos taurus GN=PIGS PE=2 SV=3 - [PIGS_BOVIN]	6.67	1	3	3	16		0			7.51055	6.67	3	3	1.60306	1.44	1	1	3.86066	2.88	1	1		0				0			4.83876	3.78	2	2		0			2.0252	1.44	1	1	5.09729	2.88	1	1	4.52596	3.78	2
Q3MHZ7	GPI-anchor transamidase OS=Bos taurus GN=PIGK PE=2 SV=1 - [GPI8_BOVIN]	13.67	1	4	4	26		0				0			2.40091	2.78	1	1	2.00591	2.78	1	1	2.55608	8.35	2	2	5.57643	5.82	2	2	4.79424	5.82	2	2	6.89597	5.82	2	3	2.19808	5.82	2	2	2.08111	3.04	1	2	5.20586	5.82	2
A4FUD1	GPN-loop GTPase 1 OS=Bos taurus GN=GPN1 PE=2 SV=1 - [GPN1_BOVIN]	13.4	1	4	4	7		0			4.03437	4.29	1	1		0				0				0				0				0				0			6.05564	9.65	3	3		0				0
Q0P5E2	GPN-loop GTPase 3 OS=Bos taurus GN=GPN3 PE=2 SV=1 - [GPN3_BOVIN]	4.58	1	1	1	1		0				0				0				0				0				0				0				0				0				0				0
Q1RMI1	G-protein coupled receptor 183 OS=Bos taurus GN=GPR183 PE=2 SV=1 - [GP183_BOVIN]	5.28	1	1	1	2		0				0				0				0				0				0			2.02412	5.28	1	1		0				0				0				0
Q7YRZ7	Granzyme A OS=Bos taurus GN=GZMA PE=2 SV=1 - [GRAA_BOVIN]	62.02	1	18	18	318	128.444	61.24	15	39	97.229	49.22	13	30	67.1091	51.16	11	21	38.0761	57.75	10	14	74.2043	49.61	12	23	70.3751	50.78	11	21	7.43452	13.95	3	3	9.17493	14.34	3	3	30.2574	39.15	7	9	23.994	31.4	6	8	16.9137	20.93	4
A6QLU3	GRB2-associated-binding protein 1 OS=Bos taurus GN=GAB1 PE=2 SV=1 - [GAB1_BOVIN]	1.59	1	1	1	1		0				0				0				0				0				0				0				0				0				0				0
A6QLK6	GRB2-related adapter protein OS=Bos taurus GN=GRAP PE=2 SV=1 - [GRAP_BOVIN]	10.6	1	1	1	1		0				0				0				0				0				0				0				0				0				0				0
A1A4P4	Growth arrest and DNA damage-inducible proteins-interacting protein 1 OS=Bos taurus GN=GADD45GIP1 PE=2 SV=1 - [G45IP_BOVIN]	25.23	1	6	6	25	0	4.05	1	1	7.74007	9.01	2	3	1.77545	4.5	1	1	3.89751	9.46	2	2		0			1.71497	4.95	1	1	2.28947	4.5	1	1	2.15171	4.5	1	1	2.37954	4.5	1	1	6.30454	9.01	2	3	2.19617	4.5	1
Q5ICW4	Growth factor receptor-bound protein 14 OS=Bos taurus GN=GRB14 PE=1 SV=1 - [GRB14_BOVIN]	3.33	1	1	1	1		0				0				0				0				0				0				0				0				0				0				0
Q1RMW5	Growth factor receptor-bound protein 7 OS=Bos taurus GN=GRB7 PE=2 SV=1 - [GRB7_BOVIN]	1.5	1	1	1	2	1.68529	1.5	1	1		0				0				0				0				0				0				0				0				0			0	1.5	1
O46600	Growth hormone receptor OS=Bos taurus GN=GHR PE=2 SV=2 - [GHR_BOVIN]	1.26	3	1	1	1		0				0				0				0				0				0				0				0				0				0				0
O77681	Growth/differentiation factor 9 OS=Ovis aries GN=GDF9 PE=3 SV=2 - [GDF9_SHEEP]	1.55	2	1	1	1		0				0				0				0			1.80796	1.55	1	1		0				0				0				0				0
Q3SZC1	GrpE protein homolog 1, mitochondrial OS=Bos taurus GN=GRPEL1 PE=1 SV=1 - [GRPE1_BOVIN]	32.26	1	7	7	79	14.6392	17.05	3	5	13.5961	11.06	3	6	10.7901	9.22	2	4	8.69678	9.22	2	4	2.87776	5.07	1	1	2.78586	5.07	1	1	4.92134	9.22	2	2	6.29485	9.22	2	3	20.1567	32.26	6	8	21.2686	24.88	5	10	8.90813	17.97	4
Q0P5N5	GrpE protein homolog 2, mitochondrial OS=Bos taurus GN=GRPEL2 PE=2 SV=1 - [GRPE2_BOVIN]	8.93	1	1	1	1		0				0				0				0				0				0				0				0				0			0	8.93	1	1		0
Q0P5A3	GSK3-beta interaction protein OS=Bos taurus GN=GSKIP PE=2 SV=1 - [GSKIP_BOVIN]	16.55	1	2	2	4		0				0				0				0				0				0				0				0			2.64499	7.19	1	1	2.88105	9.35	1	1		0
Q32L41	GTP cyclohydrolase 1 feedback regulatory protein OS=Bos taurus GN=GCHFR PE=3 SV=1 - [GFRP_BOVIN]	41.67	1	2	2	15	3.61439	21.43	1	1	3.32711	21.43	1	1		0			3.53583	20.24	1	1	2.83867	21.43	1	1	3.23107	21.43	1	1		0				0				0			5.81756	41.67	2	2		0
P08760	GTP:AMP phosphotransferase AK3, mitochondrial OS=Bos taurus GN=AK3 PE=1 SV=3 - [KAD3_BOVIN]	81.5	1	23	23	465	94.7188	72.69	20	34	96.0362	69.6	17	35	60.7038	61.23	12	23	48.3751	53.74	10	21	50.5859	60.79	12	23	55.1251	56.83	11	25	35.4416	47.14	11	16	33.7458	59.03	13	15	88.2378	66.96	19	32	74.9568	62.56	16	27	26.778	44.49	9
Q7YS69	GTPase RhebL1 OS=Bos taurus GN=RHEBL1 PE=2 SV=1 - [REBL1_BOVIN]	6.08	1	1	1	2		0				0				0				0				0				0				0				0				0				0				0
A5D794	GTPase-activating protein and VPS9 domain-containing protein 1 OS=Bos taurus GN=GAPVD1 PE=2 SV=1 - [GAPD1_BOVIN]	23.92	1	24	24	126	22.5518	6.09	7	9	26.4518	8.7	9	11	12.44	5.73	7	7	6.49006	6.16	5	5	14.7419	5.24	7	7	10.8011	4.32	5	5	7.87353	3.47	3	3	1.87421	1.63	2	2	19.6003	5.73	7	8	7.38968	2.9	4	5	6.46913	3.54	4
Q3T054	GTP-binding nuclear protein Ran OS=Bos taurus GN=RAN PE=2 SV=3 - [RAN_BOVIN]	54.63	1	18	18	431	96.1496	46.76	14	29	92.8238	48.15	12	29	74.3837	41.67	9	22	57.4368	42.13	9	18	49.3531	33.33	7	15	64.5467	35.19	8	19	21.8672	18.52	4	10	15.6715	17.13	4	7	107.764	51.39	15	35	94.5998	50.93	15	30	15.6803	18.98	5
Q58DC5	GTP-binding protein 1 OS=Bos taurus GN=GTPBP1 PE=2 SV=2 - [GTPB1_BOVIN]	33.63	1	15	15	80	19.2971	10.46	5	6	14.1964	7.03	4	5	6.91467	8.07	4	4	2.47707	2.09	1	1	7.72789	7.92	4	4	1.75309	1.35	1	1	0	4.93	2	2	2.84607	4.48	2	2	7.99145	8.37	3	3	14.5028	9.72	5	7	9.58721	6.73	4
Q3MHG6	GTP-binding protein 10 OS=Bos taurus GN=GTPBP10 PE=2 SV=1 - [GTPBA_BOVIN]	8.27	1	2	2	2		0				0			0	5.43	1	1		0				0				0				0			0	2.84	1	1		0				0				0
Q0P5E7	GTP-binding protein 8 OS=Bos taurus GN=GTPBP8 PE=2 SV=1 - [GTPB8_BOVIN]	2.43	1	1	1	2	0	2.43	1	1		0			0	2.43	1	1		0				0				0				0				0				0				0				0
Q56JV3	GTP-binding protein Rheb OS=Bos taurus GN=RHEB PE=2 SV=1 - [RHEB_BOVIN]	40.76	1	8	8	41	4.59824	20.11	3	3	2.28463	5.43	1	1	6.61165	14.13	2	2	5.22787	12.5	2	2	2.39324	9.24	2	2	2.84417	5.43	1	1	5.58918	12.5	2	2	3.59845	17.93	3	3	7.23718	15.76	3	3	6.38755	12.5	2	2	5.92356	12.5	2
[truncated: 2,409 more rows]
[truncated: 40 more columns]

## Sheet: NSAF values
Accession	Description	Average NSAF_K1	Average NSAF_K2	Average NSAF_K3	Average NSAF_P1	Average NSAF_P2	Average NSAF_P3	Average NSAF_P4	Average NSAF_P5	Average NSAF_P6	Average NSAF_P7
[truncated: 3,175 more rows]

[truncated: 4 more sheets: MAP proteins, DifferentialAnalysis_PTB vs K, DifferentialAnalysis_PTB1 vs K, DifferentialAnalysis_PTB2 vs K]
