# Supplementary material for: Characterization of paucibacillary ileal lesions in sheep with subclinical active infection by Mycobacterium avium subsp. paratuberculosis
Source: Vet Res. 2018 Dec 4;49:117. doi: 10.1186/s13567-018-0612-0 (PMC6278003; doi:10.1186/s13567-018-0612-0)
Supplement: Supplementary file 4 — Additional file 4. Results of KEGG enrichment analysis and GO analysis. Excel file reporting the detailed results obtained with STRING for KEGG enrichment analysis, Biological process, Molecular function and Cellular component. [file 13567_2018_612_MOESM4_ESM.xlsx]

## Sheet: KEGG enrichment analysis
Analysis of the 69 proteins increased in PTB samples
KEGG pathway	Pathway ID	Pathway description	Observed gene count	False discovery rate	Matching proteins in your network (IDs)	Matching proteins in your network (labels)
	4145	Phagosome	8	5.97e-06	ENSBTAP00000004480,ENSBTAP00000010525,ENSBTAP00000019929,ENSBTAP00000022687,ENSBTAP00000022774,ENSBTAP00000024812,ENSBTAP00000050728,ENSBTAP00000056220	ATP6V1A,ATP6V1B2,ATP6V1H,CTSS,ITGB2,NCF2,RAB5A,SEC61G
	5152	Tuberculosis	6	0.00103	ENSBTAP00000000735,ENSBTAP00000004480,ENSBTAP00000022687,ENSBTAP00000022774,ENSBTAP00000026750,ENSBTAP00000056220	ATP6V1H,BAC1,CTSS,ITGB2,MYD88,RAB5A
	5323	Rheumatoid arthritis	5	0.00103	ENSBTAP00000004480,ENSBTAP00000009348,ENSBTAP00000022687,ENSBTAP00000024812,ENSBTAP00000050728	ATP6V1A,ATP6V1B2,ATP6V1H,ITGAL,ITGB2
	4142	Lysosome	4	0.0282	ENSBTAP00000004480,ENSBTAP00000014960,ENSBTAP00000022774,ENSBTAP00000037502	ASAH1,ATP6V1H,CTSS,IGF2R
	5144	Malaria	3	0.0282	ENSBTAP00000000735,ENSBTAP00000009348,ENSBTAP00000022687	ITGAL,ITGB2,MYD88
	5150	Staphylococcus aureus infection	3	0.0282	ENSBTAP00000001674,ENSBTAP00000009348,ENSBTAP00000022687	ITGAL,ITGB2,PLG
	4721	Synaptic vesicle cycle	3	0.0365	ENSBTAP00000004480,ENSBTAP00000024812,ENSBTAP00000050728	ATP6V1A,ATP6V1B2,ATP6V1H
	5140	Leishmaniasis	3	0.0457	ENSBTAP00000000735,ENSBTAP00000010525,ENSBTAP00000022687	ITGB2,MYD88,NCF2

## Sheet: Biological process
Analysis of the 69 proteins increased in PTB samples
Biological process	Pathway ID	Pathway description	Observed gene count	False discovery rate	Matching proteins in your network (IDs)	Matching proteins in your network (labels)
	GO.0008150	biological_process	41	6.56e-12	ENSBTAP00000001674,ENSBTAP00000002925,ENSBTAP00000003990,ENSBTAP00000004180,ENSBTAP00000004181,ENSBTAP00000004480,ENSBTAP00000005618,ENSBTAP00000006727,ENSBTAP00000007150,ENSBTAP00000008335,ENSBTAP00000008907,ENSBTAP00000009348,ENSBTAP00000009604,ENSBTAP00000010168,ENSBTAP00000010176,ENSBTAP00000010393,ENSBTAP00000010856,ENSBTAP00000012797,ENSBTAP00000014960,ENSBTAP00000015850,ENSBTAP00000015889,…	100851201,ASAH1,ASNS,ATP1A2,ATP6V1A,ATP6V1B2,ATP6V1H,BAC1,BRIX1,CAPG,CATHL2,CD163,CD47,DNASE1,ENSBTAG00000024245,FHL3,GSTA1,HP,IGF2R,ITGAL,ITGB2,KRT73,LACTB,MEMO1,MTTP,MYH2,MYL1,NLE1,NPL,PAFAH2,PHGDH,PLG,PSMB7,RAB28,RAB5A,SAA2,SERPINB1,SLC1A5,SNRPB,STAT5A,UBA52
	GO.0044699	single-organism process	30	1.27e-06	ENSBTAP00000000735,ENSBTAP00000001383,ENSBTAP00000001674,ENSBTAP00000002925,ENSBTAP00000004180,ENSBTAP00000004181,ENSBTAP00000004480,ENSBTAP00000006727,ENSBTAP00000007150,ENSBTAP00000008907,ENSBTAP00000009348,ENSBTAP00000009604,ENSBTAP00000014960,ENSBTAP00000015850,ENSBTAP00000015915,ENSBTAP00000016774,ENSBTAP00000018050,ENSBTAP00000022687,ENSBTAP00000024253,ENSBTAP00000024812,ENSBTAP00000025423,…	100851201,ASAH1,ASNS,ATP1A2,ATP6V1A,ATP6V1B2,ATP6V1H,CAPG,CHI3L1,DNASE1,ENSBTAG00000024245,FHL3,ITGAL,ITGB2,MTTP,MYD88,MYL1,NLE1,NPL,ORMDL2,PAFAH2,PHGDH,PLG,RAB28,RAB5A,S100A8,SAA2,SAO,SLC1A5,STAT5A
	GO.0050896	response to stimulus	21	2.14e-06	ENSBTAP00000001674,ENSBTAP00000004180,ENSBTAP00000004181,ENSBTAP00000006718,ENSBTAP00000008335,ENSBTAP00000008948,ENSBTAP00000009348,ENSBTAP00000016774,ENSBTAP00000022687,ENSBTAP00000023164,ENSBTAP00000024253,ENSBTAP00000025423,ENSBTAP00000026215,ENSBTAP00000026750,ENSBTAP00000027649,ENSBTAP00000030310,ENSBTAP00000034497,ENSBTAP00000034715,ENSBTAP00000046095,ENSBTAP00000052168,ENSBTAP00000056220	ASNS,ASS1,ATP1A2,BAC1,CATHL2,CD163,CHI3L1,ENSBTAG00000031889,HP,ITGAL,ITGB2,KRT17,NLE1,PLG,RAB28,RAB5A,S100A8,SAA2,STAT5A,TMEM30A,VAPB
	GO.0009987	cellular process	31	2.4e-06	ENSBTAP00000000735,ENSBTAP00000002925,ENSBTAP00000003990,ENSBTAP00000004180,ENSBTAP00000004181,ENSBTAP00000004480,ENSBTAP00000005618,ENSBTAP00000007150,ENSBTAP00000008907,ENSBTAP00000008948,ENSBTAP00000009348,ENSBTAP00000009604,ENSBTAP00000010176,ENSBTAP00000010856,ENSBTAP00000015850,ENSBTAP00000016774,ENSBTAP00000018050,ENSBTAP00000019929,ENSBTAP00000022687,ENSBTAP00000024253,ENSBTAP00000024812,…	ASNS,ATP1A2,ATP6V1A,ATP6V1B2,ATP6V1H,BRIX1,CAPG,CHI3L1,DNASE1,ENSBTAG00000031889,FHL3,GSTA1,ITGAL,ITGB2,KRT17,MTTP,MYD88,NLE1,NPL,ORMDL2,PHGDH,PSMB7,RAB28,RAB5A,S100A8,SAA2,SEC61G,SLC1A5,SNRPB,STAT5A,UBA52
	GO.0044763	single-organism cellular process	26	1.07e-05	ENSBTAP00000000735,ENSBTAP00000002925,ENSBTAP00000004180,ENSBTAP00000004181,ENSBTAP00000004480,ENSBTAP00000007150,ENSBTAP00000008907,ENSBTAP00000008948,ENSBTAP00000009348,ENSBTAP00000009604,ENSBTAP00000015850,ENSBTAP00000016774,ENSBTAP00000018050,ENSBTAP00000019929,ENSBTAP00000022687,ENSBTAP00000022774,ENSBTAP00000024253,ENSBTAP00000024812,ENSBTAP00000025423,ENSBTAP00000027540,ENSBTAP00000030310,…	ASNS,ATP1A2,ATP6V1A,ATP6V1B2,ATP6V1H,CAPG,CHI3L1,CTSS,DNASE1,FHL3,ITGAL,ITGB2,KRT17,MTTP,MYD88,NLE1,NPL,ORMDL2,PHGDH,RAB28,RAB5A,S100A8,SAA2,SEC61G,SLC1A5,STAT5A
	GO.0051179	localization	18	1.07e-05	ENSBTAP00000004180,ENSBTAP00000004480,ENSBTAP00000015850,ENSBTAP00000016774,ENSBTAP00000018050,ENSBTAP00000020878,ENSBTAP00000022687,ENSBTAP00000023164,ENSBTAP00000023407,ENSBTAP00000024253,ENSBTAP00000024812,ENSBTAP00000026215,ENSBTAP00000030310,ENSBTAP00000034715,ENSBTAP00000037502,ENSBTAP00000046095,ENSBTAP00000050728,ENSBTAP00000056220	ATP1A2,ATP6V1A,ATP6V1B2,ATP6V1H,CD163,CHI3L1,ERO1L,IGF2R,ITGB2,MTTP,RAB13,RAB28,RAB5A,S100A8,SAA2,SLC1A5,STAT5A,VAPB
	GO.0008152	metabolic process	27	1.19e-05	ENSBTAP00000000735,ENSBTAP00000001674,ENSBTAP00000002925,ENSBTAP00000003990,ENSBTAP00000004181,ENSBTAP00000004480,ENSBTAP00000005618,ENSBTAP00000006727,ENSBTAP00000008907,ENSBTAP00000010176,ENSBTAP00000010856,ENSBTAP00000012797,ENSBTAP00000014960,ENSBTAP00000015850,ENSBTAP00000015915,ENSBTAP00000016774,ENSBTAP00000020878,ENSBTAP00000023098,ENSBTAP00000024253,ENSBTAP00000024812,ENSBTAP00000027540,…	100851201,ASAH1,ASNS,ATP1A2,ATP6V1A,ATP6V1B2,ATP6V1H,CHI3L1,DNASE1,ENSBTAG00000024245,ERO1L,GSTA1,LACTB,MTTP,MYD88,MYH2,NPL,ORMDL2,PAFAH2,PHGDH,PLG,PSMB7,RAB5A,S100A8,SNRPB,STAT5A,UBA52
	GO.0042221	response to chemical	13	1.19e-05	ENSBTAP00000000735,ENSBTAP00000006718,ENSBTAP00000009293,ENSBTAP00000016774,ENSBTAP00000020878,ENSBTAP00000022687,ENSBTAP00000022774,ENSBTAP00000023164,ENSBTAP00000023407,ENSBTAP00000024253,ENSBTAP00000030310,ENSBTAP00000034715,ENSBTAP00000046095	ATP1A2,BLOC1S3,CHI3L1,CTSS,ERO1L,ITGB2,MYD88,RAB13,S100A8,SAA2,STAT5A,TMEM30A,VAPB
	GO.0051716	cellular response to stimulus	17	1.27e-05	ENSBTAP00000000735,ENSBTAP00000004180,ENSBTAP00000004181,ENSBTAP00000008948,ENSBTAP00000009293,ENSBTAP00000009348,ENSBTAP00000016774,ENSBTAP00000022687,ENSBTAP00000022774,ENSBTAP00000023164,ENSBTAP00000024253,ENSBTAP00000025423,ENSBTAP00000027649,ENSBTAP00000030310,ENSBTAP00000034715,ENSBTAP00000046095,ENSBTAP00000056220	ASNS,ASS1,ATP1A2,BLOC1S3,CHI3L1,CTSS,ITGAL,ITGB2,KRT17,MYD88,NLE1,RAB28,RAB5A,S100A8,SAA2,STAT5A,VAPB
	GO.0070887	cellular response to chemical stimulus	11	1.27e-05	ENSBTAP00000000735,ENSBTAP00000016774,ENSBTAP00000020878,ENSBTAP00000022687,ENSBTAP00000022774,ENSBTAP00000023164,ENSBTAP00000023407,ENSBTAP00000024253,ENSBTAP00000030310,ENSBTAP00000034715,ENSBTAP00000046095	ATP1A2,CHI3L1,CTSS,ERO1L,ITGB2,MYD88,RAB13,S100A8,SAA2,STAT5A,VAPB
	GO.0009605	response to external stimulus	11	1.45e-05	ENSBTAP00000004181,ENSBTAP00000008335,ENSBTAP00000009293,ENSBTAP00000016774,ENSBTAP00000022687,ENSBTAP00000023407,ENSBTAP00000024253,ENSBTAP00000026750,ENSBTAP00000030310,ENSBTAP00000034497,ENSBTAP00000052168	ASNS,BAC1,BLOC1S3,CATHL2,CHI3L1,ENSBTAG00000031889,HP,ITGB2,RAB13,S100A8,SAA2
	GO.0006950	response to stress	14	1.67e-05	ENSBTAP00000000735,ENSBTAP00000001674,ENSBTAP00000004181,ENSBTAP00000008335,ENSBTAP00000009293,ENSBTAP00000016774,ENSBTAP00000023164,ENSBTAP00000024253,ENSBTAP00000026215,ENSBTAP00000026750,ENSBTAP00000027649,ENSBTAP00000030310,ENSBTAP00000034497,ENSBTAP00000052168	ASNS,ASS1,BAC1,BLOC1S3,CATHL2,CD163,CHI3L1,ENSBTAG00000031889,HP,MYD88,PLG,S100A8,SAA2,VAPB
	GO.0050789	regulation of biological process	22	4.76e-05	ENSBTAP00000000735,ENSBTAP00000001674,ENSBTAP00000004180,ENSBTAP00000004181,ENSBTAP00000006718,ENSBTAP00000007150,ENSBTAP00000008907,ENSBTAP00000008948,ENSBTAP00000009293,ENSBTAP00000009348,ENSBTAP00000010168,ENSBTAP00000010393,ENSBTAP00000015889,ENSBTAP00000022687,ENSBTAP00000022774,ENSBTAP00000024253,ENSBTAP00000025423,ENSBTAP00000027540,ENSBTAP00000027649,ENSBTAP00000034715,ENSBTAP00000046095,…	ASNS,ASS1,ATP1A2,BLOC1S3,CAPG,CHI3L1,CTSS,ITGAL,ITGB2,KRT17,KRT73,MEMO1,MYD88,NLE1,ORMDL2,PHGDH,PLG,RAB28,RAB5A,SERPINB1,STAT5A,TMEM30A
	GO.0050794	regulation of cellular process	21	6.34e-05	ENSBTAP00000000735,ENSBTAP00000004180,ENSBTAP00000004181,ENSBTAP00000006718,ENSBTAP00000007150,ENSBTAP00000008948,ENSBTAP00000009293,ENSBTAP00000009348,ENSBTAP00000010168,ENSBTAP00000010393,ENSBTAP00000015889,ENSBTAP00000016774,ENSBTAP00000022687,ENSBTAP00000022774,ENSBTAP00000024253,ENSBTAP00000025423,ENSBTAP00000027540,ENSBTAP00000027649,ENSBTAP00000027820,ENSBTAP00000034715,ENSBTAP00000056220	ASNS,ASS1,BLOC1S3,CAPG,CASP4,CHI3L1,CTSS,ITGAL,ITGB2,KRT17,KRT73,MEMO1,MYD88,NLE1,ORMDL2,RAB28,RAB5A,S100A8,SERPINB1,STAT5A,TMEM30A
	GO.0006952	defense response	9	8.65e-05	ENSBTAP00000000735,ENSBTAP00000008335,ENSBTAP00000016774,ENSBTAP00000024253,ENSBTAP00000026215,ENSBTAP00000026750,ENSBTAP00000030310,ENSBTAP00000034497,ENSBTAP00000052168	BAC1,CATHL2,CD163,CHI3L1,ENSBTAG00000031889,HP,MYD88,S100A8,SAA2
	GO.0006810	transport	15	0.000112	ENSBTAP00000004180,ENSBTAP00000004480,ENSBTAP00000015850,ENSBTAP00000018050,ENSBTAP00000020878,ENSBTAP00000023164,ENSBTAP00000023407,ENSBTAP00000024253,ENSBTAP00000024812,ENSBTAP00000026215,ENSBTAP00000034715,ENSBTAP00000037502,ENSBTAP00000046095,ENSBTAP00000050728,ENSBTAP00000056220	ATP1A2,ATP6V1A,ATP6V1B2,ATP6V1H,CD163,CHI3L1,ERO1L,IGF2R,MTTP,RAB13,RAB28,RAB5A,SLC1A5,STAT5A,VAPB
	GO.0065007	biological regulation	22	0.000112	ENSBTAP00000000735,ENSBTAP00000001674,ENSBTAP00000004180,ENSBTAP00000004181,ENSBTAP00000007150,ENSBTAP00000008907,ENSBTAP00000008948,ENSBTAP00000009293,ENSBTAP00000009348,ENSBTAP00000010168,ENSBTAP00000010393,ENSBTAP00000015850,ENSBTAP00000015889,ENSBTAP00000022687,ENSBTAP00000022774,ENSBTAP00000024253,ENSBTAP00000025423,ENSBTAP00000027540,ENSBTAP00000027649,ENSBTAP00000034715,ENSBTAP00000046095,…	ASNS,ASS1,ATP1A2,BLOC1S3,CAPG,CHI3L1,CTSS,ITGAL,ITGB2,KRT17,KRT73,MEMO1,MTTP,MYD88,NLE1,ORMDL2,PHGDH,PLG,RAB28,RAB5A,SERPINB1,STAT5A
	GO.0071704	organic substance metabolic process	23	0.000112	ENSBTAP00000000735,ENSBTAP00000001674,ENSBTAP00000002925,ENSBTAP00000003990,ENSBTAP00000004181,ENSBTAP00000005618,ENSBTAP00000006419,ENSBTAP00000006727,ENSBTAP00000008907,ENSBTAP00000010176,ENSBTAP00000010856,ENSBTAP00000014960,ENSBTAP00000015850,ENSBTAP00000015915,ENSBTAP00000016774,ENSBTAP00000020878,ENSBTAP00000024253,ENSBTAP00000024812,ENSBTAP00000027540,ENSBTAP00000033392,ENSBTAP00000034715,…	100851201,ASAH1,ASNS,ATP6V1A,ATP6V1B2,CHI3L1,DNASE1,ENSBTAG00000024245,ERO1L,GSTA1,MTHFD2,MTTP,MYD88,NPL,ORMDL2,PAFAH2,PHGDH,PLG,PSMB7,S100A8,SNRPB,STAT5A,UBA52
	GO.0044238	primary metabolic process	22	0.000219	ENSBTAP00000000735,ENSBTAP00000001674,ENSBTAP00000002925,ENSBTAP00000003990,ENSBTAP00000004181,ENSBTAP00000006419,ENSBTAP00000006727,ENSBTAP00000008907,ENSBTAP00000010176,ENSBTAP00000010856,ENSBTAP00000014960,ENSBTAP00000015850,ENSBTAP00000015915,ENSBTAP00000016774,ENSBTAP00000020878,ENSBTAP00000024253,ENSBTAP00000024812,ENSBTAP00000027540,ENSBTAP00000033392,ENSBTAP00000034715,ENSBTAP00000050728,…	100851201,ASAH1,ASNS,ATP6V1A,ATP6V1B2,CHI3L1,DNASE1,ENSBTAG00000024245,ERO1L,MTHFD2,MTTP,MYD88,NPL,ORMDL2,PAFAH2,PHGDH,PLG,PSMB7,S100A8,SNRPB,STAT5A,UBA52
	GO.1903034	regulation of response to wounding	6	0.000219	ENSBTAP00000000735,ENSBTAP00000001674,ENSBTAP00000016774,ENSBTAP00000022774,ENSBTAP00000027820,ENSBTAP00000034715	CASP4,CTSS,MYD88,PLG,S100A8,STAT5A
	GO.0050727	regulation of inflammatory response	5	0.000543	ENSBTAP00000000735,ENSBTAP00000016774,ENSBTAP00000022774,ENSBTAP00000027820,ENSBTAP00000034715	CASP4,CTSS,MYD88,S100A8,STAT5A
	GO.0032501	multicellular organismal process	15	0.000549	ENSBTAP00000000735,ENSBTAP00000001674,ENSBTAP00000006718,ENSBTAP00000008907,ENSBTAP00000015915,ENSBTAP00000022687,ENSBTAP00000022774,ENSBTAP00000023407,ENSBTAP00000024253,ENSBTAP00000025423,ENSBTAP00000027820,ENSBTAP00000033392,ENSBTAP00000034715,ENSBTAP00000046095,ENSBTAP00000049636	100851201,ATP1A2,CASP4,CHI3L1,CTSS,ENSBTAG00000024245,ITGB2,MYD88,MYL1,NLE1,PHGDH,PLG,RAB13,STAT5A,TMEM30A
	GO.0006954	inflammatory response	6	0.000561	ENSBTAP00000000735,ENSBTAP00000008335,ENSBTAP00000016774,ENSBTAP00000024253,ENSBTAP00000026215,ENSBTAP00000030310	CD163,CHI3L1,HP,MYD88,S100A8,SAA2
	GO.0032101	regulation of response to external stimulus	7	0.000722	ENSBTAP00000000735,ENSBTAP00000001674,ENSBTAP00000010393,ENSBTAP00000016774,ENSBTAP00000022774,ENSBTAP00000027820,ENSBTAP00000034715	CASP4,CTSS,KRT73,MYD88,PLG,S100A8,STAT5A
	GO.0042742	defense response to bacterium	5	0.000736	ENSBTAP00000000735,ENSBTAP00000008335,ENSBTAP00000026750,ENSBTAP00000034497,ENSBTAP00000052168	BAC1,CATHL2,ENSBTAG00000031889,HP,MYD88
	GO.0030154	cell differentiation	11	0.000926	ENSBTAP00000000735,ENSBTAP00000006718,ENSBTAP00000008907,ENSBTAP00000008948,ENSBTAP00000009293,ENSBTAP00000020878,ENSBTAP00000022687,ENSBTAP00000023407,ENSBTAP00000025423,ENSBTAP00000027820,ENSBTAP00000034715	BLOC1S3,CASP4,ERO1L,ITGB2,KRT17,MYD88,NLE1,PHGDH,RAB13,STAT5A,TMEM30A
	GO.0071310	cellular response to organic substance	8	0.000952	ENSBTAP00000000735,ENSBTAP00000020878,ENSBTAP00000022774,ENSBTAP00000023164,ENSBTAP00000023407,ENSBTAP00000024253,ENSBTAP00000034715,ENSBTAP00000046095	ATP1A2,CHI3L1,CTSS,ERO1L,MYD88,RAB13,STAT5A,VAPB
	GO.1901607	alpha-amino acid biosynthetic process	4	0.00104	ENSBTAP00000004181,ENSBTAP00000006419,ENSBTAP00000008907,ENSBTAP00000027649	ASNS,ASS1,MTHFD2,PHGDH
	GO.1902578	single-organism localization	12	0.00104	ENSBTAP00000004480,ENSBTAP00000015850,ENSBTAP00000018050,ENSBTAP00000020878,ENSBTAP00000022687,ENSBTAP00000023164,ENSBTAP00000023407,ENSBTAP00000024253,ENSBTAP00000024812,ENSBTAP00000034715,ENSBTAP00000046095,ENSBTAP00000050728	ATP1A2,ATP6V1A,ATP6V1B2,ATP6V1H,CHI3L1,ERO1L,ITGB2,MTTP,RAB13,SLC1A5,STAT5A,VAPB
	GO.0055085	transmembrane transport	8	0.00119	ENSBTAP00000004480,ENSBTAP00000006718,ENSBTAP00000009293,ENSBTAP00000018050,ENSBTAP00000019929,ENSBTAP00000024812,ENSBTAP00000046095,ENSBTAP00000050728	ATP1A2,ATP6V1A,ATP6V1B2,ATP6V1H,BLOC1S3,SEC61G,SLC1A5,TMEM30A
	GO.0044707	single-multicellular organism process	14	0.0014	ENSBTAP00000000735,ENSBTAP00000001674,ENSBTAP00000006718,ENSBTAP00000008907,ENSBTAP00000015915,ENSBTAP00000022687,ENSBTAP00000022774,ENSBTAP00000023407,ENSBTAP00000024253,ENSBTAP00000025423,ENSBTAP00000033392,ENSBTAP00000034715,ENSBTAP00000046095,ENSBTAP00000049636	100851201,ATP1A2,CHI3L1,CTSS,ENSBTAG00000024245,ITGB2,MYD88,MYL1,NLE1,PHGDH,PLG,RAB13,STAT5A,TMEM30A
	GO.0071840	cellular component organization or biogenesis	14	0.00153	ENSBTAP00000006718,ENSBTAP00000007150,ENSBTAP00000008907,ENSBTAP00000008948,ENSBTAP00000009604,ENSBTAP00000010856,ENSBTAP00000020878,ENSBTAP00000022687,ENSBTAP00000022774,ENSBTAP00000023164,ENSBTAP00000023407,ENSBTAP00000025423,ENSBTAP00000025572,ENSBTAP00000052168	BRIX1,CAPG,CTSS,ENSBTAG00000031889,ERO1L,FHL3,ITGB2,KRT17,NLE1,PHGDH,RAB13,SNRPB,TMEM30A,VAPB
	GO.0060326	cell chemotaxis	4	0.00225	ENSBTAP00000016774,ENSBTAP00000022687,ENSBTAP00000023407,ENSBTAP00000030310	ITGB2,RAB13,S100A8,SAA2
	GO.0048522	positive regulation of cellular process	12	0.00262	ENSBTAP00000000735,ENSBTAP00000004181,ENSBTAP00000006718,ENSBTAP00000008948,ENSBTAP00000009293,ENSBTAP00000016774,ENSBTAP00000022774,ENSBTAP00000024253,ENSBTAP00000025423,ENSBTAP00000027649,ENSBTAP00000027820,ENSBTAP00000034715	ASNS,ASS1,BLOC1S3,CASP4,CHI3L1,CTSS,KRT17,MYD88,NLE1,S100A8,STAT5A,TMEM30A
	GO.0044765	single-organism transport	11	0.00264	ENSBTAP00000004480,ENSBTAP00000015850,ENSBTAP00000018050,ENSBTAP00000020878,ENSBTAP00000023164,ENSBTAP00000023407,ENSBTAP00000024253,ENSBTAP00000024812,ENSBTAP00000034715,ENSBTAP00000046095,ENSBTAP00000050728	ATP1A2,ATP6V1A,ATP6V1B2,ATP6V1H,CHI3L1,ERO1L,MTTP,RAB13,SLC1A5,STAT5A,VAPB
	GO.0048519	negative regulation of biological process	12	0.00292	ENSBTAP00000000735,ENSBTAP00000001674,ENSBTAP00000004181,ENSBTAP00000007150,ENSBTAP00000015889,ENSBTAP00000020878,ENSBTAP00000023164,ENSBTAP00000025423,ENSBTAP00000027540,ENSBTAP00000027649,ENSBTAP00000034715,ENSBTAP00000046095	ASNS,ASS1,ATP1A2,CAPG,ERO1L,MYD88,NLE1,ORMDL2,PLG,SERPINB1,STAT5A,VAPB
	GO.0006953	acute-phase response	3	0.00347	ENSBTAP00000008335,ENSBTAP00000026215,ENSBTAP00000030310	CD163,HP,SAA2
	GO.0080134	regulation of response to stress	7	0.00347	ENSBTAP00000000735,ENSBTAP00000001674,ENSBTAP00000010393,ENSBTAP00000016774,ENSBTAP00000022774,ENSBTAP00000027820,ENSBTAP00000034715	CASP4,CTSS,KRT73,MYD88,PLG,S100A8,STAT5A
	GO.0016043	cellular component organization	13	0.00365	ENSBTAP00000006718,ENSBTAP00000007150,ENSBTAP00000008907,ENSBTAP00000008948,ENSBTAP00000009604,ENSBTAP00000010856,ENSBTAP00000020878,ENSBTAP00000022687,ENSBTAP00000022774,ENSBTAP00000023164,ENSBTAP00000023407,ENSBTAP00000025572,ENSBTAP00000052168	BRIX1,CAPG,CTSS,ENSBTAG00000031889,ERO1L,FHL3,ITGB2,KRT17,PHGDH,RAB13,SNRPB,TMEM30A,VAPB
	GO.1901564	organonitrogen compound metabolic process	10	0.0039	ENSBTAP00000004181,ENSBTAP00000005618,ENSBTAP00000006419,ENSBTAP00000008907,ENSBTAP00000010176,ENSBTAP00000020878,ENSBTAP00000024253,ENSBTAP00000024812,ENSBTAP00000027540,ENSBTAP00000050728	ASNS,ATP6V1A,ATP6V1B2,CHI3L1,ERO1L,GSTA1,MTHFD2,ORMDL2,PHGDH,UBA52
	GO.0031349	positive regulation of defense response	4	0.00426	ENSBTAP00000000735,ENSBTAP00000016774,ENSBTAP00000022774,ENSBTAP00000034715	CTSS,MYD88,S100A8,STAT5A
	GO.0007154	cell communication	11	0.00771	ENSBTAP00000000735,ENSBTAP00000004180,ENSBTAP00000004181,ENSBTAP00000008948,ENSBTAP00000009348,ENSBTAP00000022687,ENSBTAP00000023164,ENSBTAP00000024253,ENSBTAP00000025423,ENSBTAP00000034715,ENSBTAP00000056220	ASNS,CHI3L1,ITGAL,ITGB2,KRT17,MYD88,NLE1,RAB28,RAB5A,STAT5A,VAPB
	GO.0015991	ATP hydrolysis coupled proton transport	3	0.00776	ENSBTAP00000004480,ENSBTAP00000024812,ENSBTAP00000050728	ATP6V1A,ATP6V1B2,ATP6V1H
	GO.0051246	regulation of protein metabolic process	9	0.0078	ENSBTAP00000000735,ENSBTAP00000008948,ENSBTAP00000015889,ENSBTAP00000016774,ENSBTAP00000022687,ENSBTAP00000023164,ENSBTAP00000024253,ENSBTAP00000025423,ENSBTAP00000034715	CHI3L1,ITGB2,KRT17,MYD88,NLE1,S100A8,SERPINB1,STAT5A,VAPB
	GO.0009066	aspartate family amino acid metabolic process	3	0.00857	ENSBTAP00000004181,ENSBTAP00000008907,ENSBTAP00000027649	ASNS,ASS1,PHGDH
	GO.0006811	ion transport	7	0.0106	ENSBTAP00000004480,ENSBTAP00000006718,ENSBTAP00000018050,ENSBTAP00000020878,ENSBTAP00000024812,ENSBTAP00000046095,ENSBTAP00000050728	ATP1A2,ATP6V1A,ATP6V1B2,ATP6V1H,ERO1L,SLC1A5,TMEM30A
	GO.0050729	positive regulation of inflammatory response	3	0.0107	ENSBTAP00000016774,ENSBTAP00000022774,ENSBTAP00000034715	CTSS,S100A8,STAT5A
	GO.0006812	cation transport	6	0.0125	ENSBTAP00000004480,ENSBTAP00000018050,ENSBTAP00000020878,ENSBTAP00000024812,ENSBTAP00000046095,ENSBTAP00000050728	ATP1A2,ATP6V1A,ATP6V1B2,ATP6V1H,ERO1L,SLC1A5
	GO.0098662	inorganic cation transmembrane transport	5	0.0139	ENSBTAP00000004480,ENSBTAP00000018050,ENSBTAP00000024812,ENSBTAP00000046095,ENSBTAP00000050728	ATP1A2,ATP6V1A,ATP6V1B2,ATP6V1H,SLC1A5
	GO.0015672	monovalent inorganic cation transport	5	0.0141	ENSBTAP00000004480,ENSBTAP00000018050,ENSBTAP00000024812,ENSBTAP00000046095,ENSBTAP00000050728	ATP1A2,ATP6V1A,ATP6V1B2,ATP6V1H,SLC1A5
	GO.0007165	signal transduction	10	0.0149	ENSBTAP00000000735,ENSBTAP00000004180,ENSBTAP00000008948,ENSBTAP00000009348,ENSBTAP00000022687,ENSBTAP00000023164,ENSBTAP00000024253,ENSBTAP00000025423,ENSBTAP00000034715,ENSBTAP00000056220	CHI3L1,ITGAL,ITGB2,KRT17,MYD88,NLE1,RAB28,RAB5A,STAT5A,VAPB
	GO.0032870	cellular response to hormone stimulus	4	0.0158	ENSBTAP00000022774,ENSBTAP00000023407,ENSBTAP00000034715,ENSBTAP00000046095	ATP1A2,CTSS,RAB13,STAT5A
	GO.0009064	glutamine family amino acid metabolic process	3	0.0168	ENSBTAP00000004181,ENSBTAP00000008907,ENSBTAP00000027649	ASNS,ASS1,PHGDH
	GO.0051239	regulation of multicellular organismal process	8	0.019	ENSBTAP00000000735,ENSBTAP00000001674,ENSBTAP00000006718,ENSBTAP00000008948,ENSBTAP00000024253,ENSBTAP00000027820,ENSBTAP00000034715,ENSBTAP00000046095	ATP1A2,CASP4,CHI3L1,KRT17,MYD88,PLG,STAT5A,TMEM30A
	GO.0044700	single organism signaling	10	0.0205	ENSBTAP00000000735,ENSBTAP00000004180,ENSBTAP00000008948,ENSBTAP00000009348,ENSBTAP00000022687,ENSBTAP00000023164,ENSBTAP00000024253,ENSBTAP00000025423,ENSBTAP00000034715,ENSBTAP00000056220	CHI3L1,ITGAL,ITGB2,KRT17,MYD88,NLE1,RAB28,RAB5A,STAT5A,VAPB
	GO.0006915	apoptotic process	6	0.0212	ENSBTAP00000016774,ENSBTAP00000020878,ENSBTAP00000024253,ENSBTAP00000025423,ENSBTAP00000027820,ENSBTAP00000054758	CASP4,CHI3L1,DNASE1,ERO1L,NLE1,S100A8
	GO.0016482	cytoplasmic transport	5	0.0212	ENSBTAP00000009293,ENSBTAP00000019929,ENSBTAP00000020878,ENSBTAP00000023164,ENSBTAP00000023407	BLOC1S3,ERO1L,RAB13,SEC61G,VAPB
	GO.0019222	regulation of metabolic process	13	0.0212	ENSBTAP00000000735,ENSBTAP00000008907,ENSBTAP00000008948,ENSBTAP00000010393,ENSBTAP00000015889,ENSBTAP00000016774,ENSBTAP00000022687,ENSBTAP00000023164,ENSBTAP00000024253,ENSBTAP00000025423,ENSBTAP00000027540,ENSBTAP00000027649,ENSBTAP00000034715	ASS1,CHI3L1,ITGB2,KRT17,KRT73,MYD88,NLE1,ORMDL2,PHGDH,S100A8,SERPINB1,STAT5A,VAPB
	GO.0031323	regulation of cellular metabolic process	12	0.0212	ENSBTAP00000000735,ENSBTAP00000008948,ENSBTAP00000010393,ENSBTAP00000015889,ENSBTAP00000016774,ENSBTAP00000022687,ENSBTAP00000023164,ENSBTAP00000024253,ENSBTAP00000025423,ENSBTAP00000027540,ENSBTAP00000027649,ENSBTAP00000034715	ASS1,CHI3L1,ITGB2,KRT17,KRT73,MYD88,NLE1,ORMDL2,S100A8,SERPINB1,STAT5A,VAPB
	GO.0051240	positive regulation of multicellular organismal process	6	0.0222	ENSBTAP00000000735,ENSBTAP00000006718,ENSBTAP00000008948,ENSBTAP00000024253,ENSBTAP00000027820,ENSBTAP00000034715	CASP4,CHI3L1,KRT17,MYD88,STAT5A,TMEM30A
	GO.1901605	alpha-amino acid metabolic process	4	0.0244	ENSBTAP00000004181,ENSBTAP00000006419,ENSBTAP00000008907,ENSBTAP00000020878	ASNS,ERO1L,MTHFD2,PHGDH
	GO.0032268	regulation of cellular protein metabolic process	8	0.0254	ENSBTAP00000000735,ENSBTAP00000008948,ENSBTAP00000015889,ENSBTAP00000016774,ENSBTAP00000022687,ENSBTAP00000023164,ENSBTAP00000024253,ENSBTAP00000025423	CHI3L1,ITGB2,KRT17,MYD88,NLE1,S100A8,SERPINB1,VAPB
	GO.0048583	regulation of response to stimulus	9	0.0258	ENSBTAP00000000735,ENSBTAP00000001674,ENSBTAP00000010393,ENSBTAP00000016774,ENSBTAP00000022774,ENSBTAP00000024253,ENSBTAP00000025423,ENSBTAP00000027820,ENSBTAP00000034715	CASP4,CHI3L1,CTSS,KRT73,MYD88,NLE1,PLG,S100A8,STAT5A
	GO.0051247	positive regulation of protein metabolic process	6	0.0269	ENSBTAP00000000735,ENSBTAP00000008948,ENSBTAP00000016774,ENSBTAP00000023164,ENSBTAP00000024253,ENSBTAP00000034715	CHI3L1,KRT17,MYD88,S100A8,STAT5A,VAPB
	GO.1902580	single-organism cellular localization	5	0.0282	ENSBTAP00000009293,ENSBTAP00000019929,ENSBTAP00000022687,ENSBTAP00000023164,ENSBTAP00000023407	BLOC1S3,ITGB2,RAB13,SEC61G,VAPB
	GO.0043603	cellular amide metabolic process	6	0.0292	ENSBTAP00000004181,ENSBTAP00000005618,ENSBTAP00000006419,ENSBTAP00000010176,ENSBTAP00000027540,ENSBTAP00000027649	ASNS,ASS1,GSTA1,MTHFD2,ORMDL2,UBA52
	GO.0048518	positive regulation of biological process	11	0.0292	ENSBTAP00000000735,ENSBTAP00000004181,ENSBTAP00000006718,ENSBTAP00000008948,ENSBTAP00000009293,ENSBTAP00000022774,ENSBTAP00000024253,ENSBTAP00000025423,ENSBTAP00000027649,ENSBTAP00000027820,ENSBTAP00000034715	ASNS,ASS1,BLOC1S3,CASP4,CHI3L1,CTSS,KRT17,MYD88,NLE1,STAT5A,TMEM30A
	GO.0006541	glutamine metabolic process	2	0.0373	ENSBTAP00000004181,ENSBTAP00000008907	ASNS,PHGDH
	GO.0046348	amino sugar catabolic process	2	0.0373	ENSBTAP00000002925,ENSBTAP00000024253	CHI3L1,NPL
	GO.0044710	single-organism metabolic process	12	0.0384	ENSBTAP00000001383,ENSBTAP00000002925,ENSBTAP00000004181,ENSBTAP00000006727,ENSBTAP00000008907,ENSBTAP00000014960,ENSBTAP00000015850,ENSBTAP00000020878,ENSBTAP00000022774,ENSBTAP00000024812,ENSBTAP00000027540,ENSBTAP00000050728	ASAH1,ASNS,ATP6V1A,ATP6V1B2,CTSS,ERO1L,MTTP,NPL,ORMDL2,PAFAH2,PHGDH,SAO
	GO.0030593	neutrophil chemotaxis	2	0.0449	ENSBTAP00000016774,ENSBTAP00000022687	ITGB2,S100A8
	GO.0006807	nitrogen compound metabolic process	13	0.0456	ENSBTAP00000004181,ENSBTAP00000005618,ENSBTAP00000006419,ENSBTAP00000008907,ENSBTAP00000010176,ENSBTAP00000010856,ENSBTAP00000020878,ENSBTAP00000024253,ENSBTAP00000024812,ENSBTAP00000027540,ENSBTAP00000034715,ENSBTAP00000050728,ENSBTAP00000054758	ASNS,ATP6V1A,ATP6V1B2,CHI3L1,DNASE1,ERO1L,GSTA1,MTHFD2,ORMDL2,PHGDH,SNRPB,STAT5A,UBA52
	GO.0008104	protein localization	7	0.0456	ENSBTAP00000006718,ENSBTAP00000009293,ENSBTAP00000015850,ENSBTAP00000022687,ENSBTAP00000023407,ENSBTAP00000024253,ENSBTAP00000056220	BLOC1S3,CHI3L1,ITGB2,MTTP,RAB13,RAB5A,TMEM30A
	GO.0009617	response to bacterium	4	0.0486	ENSBTAP00000008335,ENSBTAP00000026750,ENSBTAP00000034497,ENSBTAP00000052168	BAC1,CATHL2,ENSBTAG00000031889,HP
	GO.0051251	positive regulation of lymphocyte activation	3	0.0486	ENSBTAP00000000735,ENSBTAP00000009293,ENSBTAP00000034715	BLOC1S3,MYD88,STAT5A
	GO.0060255	regulation of macromolecule metabolic process	11	0.0486	ENSBTAP00000000735,ENSBTAP00000008907,ENSBTAP00000008948,ENSBTAP00000015889,ENSBTAP00000016774,ENSBTAP00000022687,ENSBTAP00000023164,ENSBTAP00000024253,ENSBTAP00000025423,ENSBTAP00000027540,ENSBTAP00000034715	CHI3L1,ITGB2,KRT17,MYD88,NLE1,ORMDL2,PHGDH,S100A8,SERPINB1,STAT5A,VAPB
Analysis of the 27 proteins decreased in PTB samples
Biological process	Pathway ID	Pathway description	Observed gene count	False discovery rate	Matching proteins in your network (IDs)	Matching proteins in your network (labels)
	GO.0008150	biological_process	15	0.0348	ENSBTAP00000006190,ENSBTAP00000008833,ENSBTAP00000009327,ENSBTAP00000010856,ENSBTAP00000011586,ENSBTAP00000014054,ENSBTAP00000017816,ENSBTAP00000020243,ENSBTAP00000024122,ENSBTAP00000028899,ENSBTAP00000038183,ENSBTAP00000041398,ENSBTAP00000042896,ENSBTAP00000049952,ENSBTAP00000053217	CA3,CNTN1,DYNLL2,EEF1A2,FABP6,FBLN5,MYH1,MYH7,NCAM1,PSMB6,PTGS1,RNS1,SNRPB,TUBA1D,TUBA3E
	GO.0008152	metabolic process	13	0.0348	ENSBTAP00000006190,ENSBTAP00000008833,ENSBTAP00000009327,ENSBTAP00000010330,ENSBTAP00000010856,ENSBTAP00000011586,ENSBTAP00000016673,ENSBTAP00000017816,ENSBTAP00000020243,ENSBTAP00000028899,ENSBTAP00000038183,ENSBTAP00000041398,ENSBTAP00000053217	CA3,DYNLL2,EEF1A2,ITIH4,MYH1,MYH7,ORMDL1,PSMB6,PTGS1,RNS1,SNRPB,TUBA1D,TUBA3E

## Sheet: Molecular function
Analysis of the 69 proteins increased in PTB samples
Molecular function	Pathway ID	Pathway description	Observed gene count	False discovery rate	Matching proteins in your network (IDs)	Matching proteins in your network (labels)
	GO.0003674	molecular_function	42	1.3e-14	ENSBTAP00000001674,ENSBTAP00000002925,ENSBTAP00000003990,ENSBTAP00000004180,ENSBTAP00000004181,ENSBTAP00000004480,ENSBTAP00000005618,ENSBTAP00000006727,ENSBTAP00000008335,ENSBTAP00000008907,ENSBTAP00000008948,ENSBTAP00000009293,ENSBTAP00000009348,ENSBTAP00000009604,ENSBTAP00000010176,ENSBTAP00000010393,ENSBTAP00000010856,ENSBTAP00000012797,ENSBTAP00000014960,ENSBTAP00000015850,ENSBTAP00000015889,…	100851201,ASAH1,ASNS,ATP1A2,ATP6V1A,ATP6V1B2,ATP6V1H,BLOC1S3,CD163,CTSS,DNASE1,ENSBTAG00000024245,ENSBTAG00000031889,ERO1L,FHL3,GSTA1,HIST1H2BL,HP,IGF2R,ITGAL,ITGB2,KRT17,KRT73,LACTB,MTTP,MYH2,MYL1,NPL,PAFAH2,PHGDH,PLG,PSMB7,RAB13,RAB28,RAB5A,S100A8,SAA2,SERPINB1,SLC1A5,SNRPB,STAT5A,UBA52
	GO.0016787	hydrolase activity	17	8.08e-08	ENSBTAP00000001674,ENSBTAP00000003990,ENSBTAP00000004480,ENSBTAP00000006419,ENSBTAP00000006727,ENSBTAP00000012797,ENSBTAP00000014960,ENSBTAP00000015915,ENSBTAP00000022774,ENSBTAP00000023098,ENSBTAP00000024253,ENSBTAP00000024812,ENSBTAP00000033392,ENSBTAP00000046095,ENSBTAP00000050728,ENSBTAP00000054758,ENSBTAP00000056220	100851201,ASAH1,ATP1A2,ATP6V1A,ATP6V1B2,ATP6V1H,CHI3L1,CTSS,DNASE1,ENSBTAG00000024245,LACTB,MTHFD2,MYH2,PAFAH2,PLG,PSMB7,RAB5A
	GO.0003824	catalytic activity	24	1.2e-07	ENSBTAP00000001383,ENSBTAP00000001674,ENSBTAP00000002925,ENSBTAP00000003990,ENSBTAP00000004181,ENSBTAP00000004480,ENSBTAP00000005618,ENSBTAP00000006419,ENSBTAP00000006727,ENSBTAP00000008907,ENSBTAP00000012797,ENSBTAP00000014960,ENSBTAP00000015915,ENSBTAP00000020878,ENSBTAP00000022774,ENSBTAP00000023098,ENSBTAP00000024253,ENSBTAP00000024812,ENSBTAP00000027649,ENSBTAP00000033392,ENSBTAP00000046095,…	100851201,ASAH1,ASNS,ASS1,ATP1A2,ATP6V1A,ATP6V1B2,ATP6V1H,CHI3L1,CTSS,DNASE1,ENSBTAG00000024245,ERO1L,GSTA1,LACTB,MTHFD2,MYH2,NPL,PAFAH2,PHGDH,PLG,PSMB7,RAB5A,SAO
	GO.0005488	binding	25	3.61e-05	ENSBTAP00000001674,ENSBTAP00000004180,ENSBTAP00000004181,ENSBTAP00000006419,ENSBTAP00000008907,ENSBTAP00000009348,ENSBTAP00000009604,ENSBTAP00000010856,ENSBTAP00000012797,ENSBTAP00000015850,ENSBTAP00000016774,ENSBTAP00000022687,ENSBTAP00000023407,ENSBTAP00000024253,ENSBTAP00000024812,ENSBTAP00000027649,ENSBTAP00000033392,ENSBTAP00000034715,ENSBTAP00000037502,ENSBTAP00000042634,ENSBTAP00000046095,…	ASNS,ASS1,ATP1A2,ATP6V1A,ATP6V1B2,CHI3L1,ENSBTAG00000024245,ENSBTAG00000031889,FHL3,HIST1H2BL,IGF2R,ITGAL,ITGB2,MTHFD2,MTTP,MYH2,MYL1,PHGDH,PLG,RAB13,RAB28,RAB5A,S100A8,SNRPB,STAT5A
	GO.0015405	P-P-bond-hydrolysis-driven transmembrane transporter activity	4	0.00103	ENSBTAP00000004480,ENSBTAP00000019929,ENSBTAP00000046095,ENSBTAP00000050728	ATP1A2,ATP6V1A,ATP6V1H,SEC61G
	GO.0016820	hydrolase activity, acting on acid anhydrides, catalyzing transmembrane movement of substances	4	0.00103	ENSBTAP00000004480,ENSBTAP00000024812,ENSBTAP00000046095,ENSBTAP00000050728	ATP1A2,ATP6V1A,ATP6V1B2,ATP6V1H
	GO.0097367	carbohydrate derivative binding	11	0.00124	ENSBTAP00000004180,ENSBTAP00000004181,ENSBTAP00000012797,ENSBTAP00000023407,ENSBTAP00000024253,ENSBTAP00000024812,ENSBTAP00000027649,ENSBTAP00000037502,ENSBTAP00000046095,ENSBTAP00000050728,ENSBTAP00000056220	ASNS,ASS1,ATP1A2,ATP6V1A,ATP6V1B2,CHI3L1,IGF2R,MYH2,RAB13,RAB28,RAB5A
	GO.0022804	active transmembrane transporter activity	5	0.00166	ENSBTAP00000004480,ENSBTAP00000018050,ENSBTAP00000019929,ENSBTAP00000046095,ENSBTAP00000050728	ATP1A2,ATP6V1A,ATP6V1H,SEC61G,SLC1A5
	GO.0005215	transporter activity	8	0.0025	ENSBTAP00000004480,ENSBTAP00000009293,ENSBTAP00000015850,ENSBTAP00000018050,ENSBTAP00000024812,ENSBTAP00000037502,ENSBTAP00000046095,ENSBTAP00000050728	ATP1A2,ATP6V1A,ATP6V1B2,ATP6V1H,BLOC1S3,IGF2R,MTTP,SLC1A5
	GO.0022857	transmembrane transporter activity	7	0.00317	ENSBTAP00000004480,ENSBTAP00000009293,ENSBTAP00000018050,ENSBTAP00000019929,ENSBTAP00000024812,ENSBTAP00000046095,ENSBTAP00000050728	ATP1A2,ATP6V1A,ATP6V1B2,ATP6V1H,BLOC1S3,SEC61G,SLC1A5
	GO.0036094	small molecule binding	11	0.00463	ENSBTAP00000004180,ENSBTAP00000004181,ENSBTAP00000008907,ENSBTAP00000012797,ENSBTAP00000016774,ENSBTAP00000023407,ENSBTAP00000024812,ENSBTAP00000027649,ENSBTAP00000046095,ENSBTAP00000050728,ENSBTAP00000056220	ASNS,ASS1,ATP1A2,ATP6V1A,ATP6V1B2,MYH2,PHGDH,RAB13,RAB28,RAB5A,S100A8
	GO.0043168	anion binding	11	0.00463	ENSBTAP00000004180,ENSBTAP00000004181,ENSBTAP00000006419,ENSBTAP00000012797,ENSBTAP00000016774,ENSBTAP00000023407,ENSBTAP00000024812,ENSBTAP00000027649,ENSBTAP00000046095,ENSBTAP00000050728,ENSBTAP00000056220	ASNS,ASS1,ATP1A2,ATP6V1A,ATP6V1B2,MTHFD2,MYH2,RAB13,RAB28,RAB5A,S100A8
	GO.0032550	purine ribonucleoside binding	9	0.00529	ENSBTAP00000004180,ENSBTAP00000004181,ENSBTAP00000012797,ENSBTAP00000023407,ENSBTAP00000024812,ENSBTAP00000027649,ENSBTAP00000046095,ENSBTAP00000050728,ENSBTAP00000056220	ASNS,ASS1,ATP1A2,ATP6V1A,ATP6V1B2,MYH2,RAB13,RAB28,RAB5A
	GO.0035639	purine ribonucleoside triphosphate binding	9	0.00529	ENSBTAP00000004180,ENSBTAP00000004181,ENSBTAP00000012797,ENSBTAP00000023407,ENSBTAP00000024812,ENSBTAP00000027649,ENSBTAP00000046095,ENSBTAP00000050728,ENSBTAP00000056220	ASNS,ASS1,ATP1A2,ATP6V1A,ATP6V1B2,MYH2,RAB13,RAB28,RAB5A
	GO.0043167	ion binding	16	0.00529	ENSBTAP00000004180,ENSBTAP00000004181,ENSBTAP00000006419,ENSBTAP00000009348,ENSBTAP00000009604,ENSBTAP00000012797,ENSBTAP00000016774,ENSBTAP00000022687,ENSBTAP00000023407,ENSBTAP00000024812,ENSBTAP00000027649,ENSBTAP00000033392,ENSBTAP00000046095,ENSBTAP00000049636,ENSBTAP00000050728,ENSBTAP00000056220	ASNS,ASS1,ATP1A2,ATP6V1A,ATP6V1B2,ENSBTAG00000024245,FHL3,ITGAL,ITGB2,MTHFD2,MYH2,MYL1,RAB13,RAB28,RAB5A,S100A8
	GO.0000166	nucleotide binding	10	0.00546	ENSBTAP00000004180,ENSBTAP00000004181,ENSBTAP00000008907,ENSBTAP00000012797,ENSBTAP00000023407,ENSBTAP00000024812,ENSBTAP00000027649,ENSBTAP00000046095,ENSBTAP00000050728,ENSBTAP00000056220	ASNS,ASS1,ATP1A2,ATP6V1A,ATP6V1B2,MYH2,PHGDH,RAB13,RAB28,RAB5A
	GO.0004175	endopeptidase activity	5	0.00546	ENSBTAP00000001674,ENSBTAP00000003990,ENSBTAP00000015915,ENSBTAP00000022774,ENSBTAP00000033392	100851201,CTSS,ENSBTAG00000024245,PLG,PSMB7
	GO.0019829	cation-transporting ATPase activity	3	0.00546	ENSBTAP00000004480,ENSBTAP00000046095,ENSBTAP00000050728	ATP1A2,ATP6V1A,ATP6V1H
	GO.0032555	purine ribonucleotide binding	9	0.00546	ENSBTAP00000004180,ENSBTAP00000004181,ENSBTAP00000012797,ENSBTAP00000023407,ENSBTAP00000024812,ENSBTAP00000027649,ENSBTAP00000046095,ENSBTAP00000050728,ENSBTAP00000056220	ASNS,ASS1,ATP1A2,ATP6V1A,ATP6V1B2,MYH2,RAB13,RAB28,RAB5A
	GO.0008320	protein transmembrane transporter activity	2	0.00773	ENSBTAP00000009293,ENSBTAP00000019929	BLOC1S3,SEC61G
	GO.0016817	hydrolase activity, acting on acid anhydrides	6	0.00773	ENSBTAP00000004480,ENSBTAP00000012797,ENSBTAP00000024812,ENSBTAP00000046095,ENSBTAP00000050728,ENSBTAP00000056220	ATP1A2,ATP6V1A,ATP6V1B2,ATP6V1H,MYH2,RAB5A
	GO.0022891	substrate-specific transmembrane transporter activity	6	0.00785	ENSBTAP00000004480,ENSBTAP00000009293,ENSBTAP00000018050,ENSBTAP00000019929,ENSBTAP00000046095,ENSBTAP00000050728	ATP1A2,ATP6V1A,ATP6V1H,BLOC1S3,SEC61G,SLC1A5
	GO.1901363	heterocyclic compound binding	14	0.0103	ENSBTAP00000004180,ENSBTAP00000004181,ENSBTAP00000008907,ENSBTAP00000010856,ENSBTAP00000012797,ENSBTAP00000023407,ENSBTAP00000024812,ENSBTAP00000027649,ENSBTAP00000034715,ENSBTAP00000042634,ENSBTAP00000046095,ENSBTAP00000050728,ENSBTAP00000052168,ENSBTAP00000056220	ASNS,ASS1,ATP1A2,ATP6V1A,ATP6V1B2,ENSBTAG00000031889,HIST1H2BL,MYH2,PHGDH,RAB13,RAB28,RAB5A,SNRPB,STAT5A
	GO.0097159	organic cyclic compound binding	14	0.0114	ENSBTAP00000004180,ENSBTAP00000004181,ENSBTAP00000008907,ENSBTAP00000010856,ENSBTAP00000012797,ENSBTAP00000023407,ENSBTAP00000024812,ENSBTAP00000027649,ENSBTAP00000034715,ENSBTAP00000042634,ENSBTAP00000046095,ENSBTAP00000050728,ENSBTAP00000052168,ENSBTAP00000056220	ASNS,ASS1,ATP1A2,ATP6V1A,ATP6V1B2,ENSBTAG00000031889,HIST1H2BL,MYH2,PHGDH,RAB13,RAB28,RAB5A,SNRPB,STAT5A
	GO.0022892	substrate-specific transporter activity	6	0.0162	ENSBTAP00000004480,ENSBTAP00000009293,ENSBTAP00000015850,ENSBTAP00000018050,ENSBTAP00000046095,ENSBTAP00000050728	ATP1A2,ATP6V1A,ATP6V1H,BLOC1S3,MTTP,SLC1A5
	GO.0015077	monovalent inorganic cation transmembrane transporter activity	4	0.0265	ENSBTAP00000004480,ENSBTAP00000018050,ENSBTAP00000046095,ENSBTAP00000050728	ATP1A2,ATP6V1A,ATP6V1H,SLC1A5
	GO.0017111	nucleoside-triphosphatase activity	5	0.0323	ENSBTAP00000004480,ENSBTAP00000012797,ENSBTAP00000046095,ENSBTAP00000050728,ENSBTAP00000056220	ATP1A2,ATP6V1A,ATP6V1H,MYH2,RAB5A
	GO.0004252	serine-type endopeptidase activity	3	0.035	ENSBTAP00000001674,ENSBTAP00000015915,ENSBTAP00000033392	100851201,ENSBTAG00000024245,PLG
Analysis of the 27 proteins decreased in PTB samples
Molecular function	Pathway ID	Pathway description	Observed gene count	False discovery rate	Matching proteins in your network (IDs)	Matching proteins in your network (labels)
	GO.0003674	molecular_function	17	0.000107	ENSBTAP00000006190,ENSBTAP00000008833,ENSBTAP00000009327,ENSBTAP00000010330,ENSBTAP00000010856,ENSBTAP00000011586,ENSBTAP00000014054,ENSBTAP00000017120,ENSBTAP00000017816,ENSBTAP00000020243,ENSBTAP00000028899,ENSBTAP00000030018,ENSBTAP00000030514,ENSBTAP00000038183,ENSBTAP00000041398,ENSBTAP00000052749,ENSBTAP00000053217	ACTN3,CA3,CLEC12B,DYNLL2,EEF1A2,FABP6,HIST1H2BN,ITIH4,MPTX,MYH1,MYH7,PSMB6,PTGS1,RNS1,SNRPB,TUBA1D,TUBA3E
	GO.0005488	binding	14	0.000158	ENSBTAP00000008833,ENSBTAP00000009327,ENSBTAP00000010856,ENSBTAP00000011586,ENSBTAP00000014054,ENSBTAP00000017120,ENSBTAP00000020243,ENSBTAP00000028899,ENSBTAP00000030018,ENSBTAP00000030514,ENSBTAP00000038183,ENSBTAP00000041398,ENSBTAP00000052749,ENSBTAP00000053217	ACTN3,CA3,CLEC12B,EEF1A2,FABP6,HIST1H2BN,MPTX,MYH1,MYH7,PTGS1,RNS1,SNRPB,TUBA1D,TUBA3E
	GO.0017111	nucleoside-triphosphatase activity	6	0.000158	ENSBTAP00000006190,ENSBTAP00000009327,ENSBTAP00000028899,ENSBTAP00000038183,ENSBTAP00000041398,ENSBTAP00000053217	DYNLL2,EEF1A2,MYH1,MYH7,TUBA1D,TUBA3E
	GO.0016787	hydrolase activity	8	0.000786	ENSBTAP00000006190,ENSBTAP00000009327,ENSBTAP00000011586,ENSBTAP00000017816,ENSBTAP00000028899,ENSBTAP00000038183,ENSBTAP00000041398,ENSBTAP00000053217	DYNLL2,EEF1A2,MYH1,MYH7,PSMB6,RNS1,TUBA1D,TUBA3E
	GO.0003774	motor activity	3	0.00218	ENSBTAP00000006190,ENSBTAP00000009327,ENSBTAP00000053217	DYNLL2,MYH1,MYH7
	GO.0043167	ion binding	10	0.00411	ENSBTAP00000008833,ENSBTAP00000009327,ENSBTAP00000017120,ENSBTAP00000020243,ENSBTAP00000024122,ENSBTAP00000028899,ENSBTAP00000030018,ENSBTAP00000038183,ENSBTAP00000041398,ENSBTAP00000053217	ACTN3,CA3,EEF1A2,FBLN5,MPTX,MYH1,MYH7,PTGS1,TUBA1D,TUBA3E
	GO.0003824	catalytic activity	10	0.00653	ENSBTAP00000006190,ENSBTAP00000008833,ENSBTAP00000009327,ENSBTAP00000011586,ENSBTAP00000017816,ENSBTAP00000020243,ENSBTAP00000028899,ENSBTAP00000038183,ENSBTAP00000041398,ENSBTAP00000053217	CA3,DYNLL2,EEF1A2,MYH1,MYH7,PSMB6,PTGS1,RNS1,TUBA1D,TUBA3E
	GO.1901363	heterocyclic compound binding	9	0.0103	ENSBTAP00000008833,ENSBTAP00000009327,ENSBTAP00000010856,ENSBTAP00000011586,ENSBTAP00000028899,ENSBTAP00000038183,ENSBTAP00000041398,ENSBTAP00000052749,ENSBTAP00000053217	EEF1A2,HIST1H2BN,MYH1,MYH7,PTGS1,RNS1,SNRPB,TUBA1D,TUBA3E
	GO.0097159	organic cyclic compound binding	9	0.0104	ENSBTAP00000008833,ENSBTAP00000009327,ENSBTAP00000010856,ENSBTAP00000011586,ENSBTAP00000028899,ENSBTAP00000038183,ENSBTAP00000041398,ENSBTAP00000052749,ENSBTAP00000053217	EEF1A2,HIST1H2BN,MYH1,MYH7,PTGS1,RNS1,SNRPB,TUBA1D,TUBA3E
	GO.0003924	GTPase activity	3	0.0335	ENSBTAP00000028899,ENSBTAP00000038183,ENSBTAP00000041398	EEF1A2,TUBA1D,TUBA3E
	GO.0005200	structural constituent of cytoskeleton	2	0.0413	ENSBTAP00000038183,ENSBTAP00000041398	TUBA1D,TUBA3E

## Sheet: Cellular component
Analysis of the 69 proteins increased in PTB samples
Cellular component	Pathway ID	Pathway description	Observed gene count	False discovery rate	Matching proteins in your network (IDs)	Matching proteins in your network (labels)
	GO.0005575	cellular_component	52	1.04e-22	ENSBTAP00000000735,ENSBTAP00000001383,ENSBTAP00000001674,ENSBTAP00000002925,ENSBTAP00000003990,ENSBTAP00000004180,ENSBTAP00000004480,ENSBTAP00000005618,ENSBTAP00000006718,ENSBTAP00000006727,ENSBTAP00000007150,ENSBTAP00000008335,ENSBTAP00000008907,ENSBTAP00000008948,ENSBTAP00000009293,ENSBTAP00000009348,ENSBTAP00000009604,ENSBTAP00000010176,ENSBTAP00000010393,ENSBTAP00000010525,ENSBTAP00000010856,…	100851201,ASAH1,ATP1A2,ATP6V1H,BAC1,BLOC1S3,BRIX1,CAPG,CASP4,CATHL2,CD163,CD47,CHI3L1,DNASE1,ENSBTAG00000024245,ERO1L,FHL3,GSTA1,HIST1H2BL,HP,IGF2R,ITGAL,KRT17,KRT73,LACTB,MTTP,MYD88,MYH2,MYL1,NCF2,NLE1,NPL,ORMDL2,PAFAH2,PHGDH,PLAC9,PLG,PSMB7,RAB28,RAB5A,RPF2,S100A8,SAA2,SAO,SEC61G,SERPINB1,SLC1A5,SNRPB,STAT5A,TMEM30A,UBA52,VAPB
	GO.0005623	cell	49	1.4e-21	ENSBTAP00000000735,ENSBTAP00000002925,ENSBTAP00000003990,ENSBTAP00000004180,ENSBTAP00000004480,ENSBTAP00000005618,ENSBTAP00000006419,ENSBTAP00000006718,ENSBTAP00000006727,ENSBTAP00000007150,ENSBTAP00000008907,ENSBTAP00000008948,ENSBTAP00000009293,ENSBTAP00000009348,ENSBTAP00000009604,ENSBTAP00000010176,ENSBTAP00000010393,ENSBTAP00000010525,ENSBTAP00000010856,ENSBTAP00000012797,ENSBTAP00000014960,…	ASAH1,ASS1,ATP1A2,ATP6V1H,BLOC1S3,BRIX1,CAPG,CASP4,CD163,CD47,CHI3L1,CTSS,DNASE1,ENSBTAG00000031889,ERO1L,FHL3,GSTA1,HIST1H2BL,IGF2R,ITGAL,ITGB2,KRT17,KRT73,LACTB,MTHFD2,MTTP,MYD88,MYH2,MYL1,NCF2,NLE1,NPL,ORMDL2,PAFAH2,PHGDH,PSMB7,RAB13,RAB28,RAB5A,RPF2,S100A8,SEC61G,SERPINB1,SLC1A5,SNRPB,STAT5A,TMEM30A,UBA52,VAPB
	GO.0044464	cell part	49	1.4e-21	ENSBTAP00000000735,ENSBTAP00000002925,ENSBTAP00000003990,ENSBTAP00000004180,ENSBTAP00000004480,ENSBTAP00000005618,ENSBTAP00000006419,ENSBTAP00000006718,ENSBTAP00000006727,ENSBTAP00000007150,ENSBTAP00000008907,ENSBTAP00000008948,ENSBTAP00000009293,ENSBTAP00000009348,ENSBTAP00000009604,ENSBTAP00000010176,ENSBTAP00000010393,ENSBTAP00000010525,ENSBTAP00000010856,ENSBTAP00000012797,ENSBTAP00000014960,…	ASAH1,ASS1,ATP1A2,ATP6V1H,BLOC1S3,BRIX1,CAPG,CASP4,CD163,CD47,CHI3L1,CTSS,DNASE1,ENSBTAG00000031889,ERO1L,FHL3,GSTA1,HIST1H2BL,IGF2R,ITGAL,ITGB2,KRT17,KRT73,LACTB,MTHFD2,MTTP,MYD88,MYH2,MYL1,NCF2,NLE1,NPL,ORMDL2,PAFAH2,PHGDH,PSMB7,RAB13,RAB28,RAB5A,RPF2,S100A8,SEC61G,SERPINB1,SLC1A5,SNRPB,STAT5A,TMEM30A,UBA52,VAPB
	GO.0044424	intracellular part	44	5.72e-18	ENSBTAP00000000735,ENSBTAP00000002925,ENSBTAP00000003990,ENSBTAP00000004180,ENSBTAP00000004480,ENSBTAP00000005618,ENSBTAP00000006419,ENSBTAP00000006718,ENSBTAP00000006727,ENSBTAP00000007150,ENSBTAP00000008948,ENSBTAP00000009293,ENSBTAP00000009604,ENSBTAP00000010176,ENSBTAP00000010393,ENSBTAP00000010525,ENSBTAP00000010856,ENSBTAP00000012797,ENSBTAP00000014960,ENSBTAP00000015850,ENSBTAP00000015889,…	ASAH1,ASS1,ATP1A2,ATP6V1H,BLOC1S3,BRIX1,CAPG,CASP4,CHI3L1,CTSS,DNASE1,ENSBTAG00000031889,ERO1L,FHL3,GSTA1,HIST1H2BL,IGF2R,KRT17,KRT73,LACTB,MTHFD2,MTTP,MYD88,MYH2,MYL1,NCF2,NLE1,NPL,ORMDL2,PAFAH2,PSMB7,RAB13,RAB28,RAB5A,RPF2,S100A8,SEC61G,SERPINB1,SLC1A5,SNRPB,STAT5A,TMEM30A,UBA52,VAPB
	GO.0005622	intracellular	44	1.05e-17	ENSBTAP00000000735,ENSBTAP00000002925,ENSBTAP00000003990,ENSBTAP00000004180,ENSBTAP00000004480,ENSBTAP00000005618,ENSBTAP00000006419,ENSBTAP00000006718,ENSBTAP00000006727,ENSBTAP00000007150,ENSBTAP00000008948,ENSBTAP00000009293,ENSBTAP00000009604,ENSBTAP00000010176,ENSBTAP00000010393,ENSBTAP00000010525,ENSBTAP00000010856,ENSBTAP00000012797,ENSBTAP00000014960,ENSBTAP00000015850,ENSBTAP00000015889,…	ASAH1,ASS1,ATP1A2,ATP6V1H,BLOC1S3,BRIX1,CAPG,CASP4,CHI3L1,CTSS,DNASE1,ENSBTAG00000031889,ERO1L,FHL3,GSTA1,HIST1H2BL,IGF2R,KRT17,KRT73,LACTB,MTHFD2,MTTP,MYD88,MYH2,MYL1,NCF2,NLE1,NPL,ORMDL2,PAFAH2,PSMB7,RAB13,RAB28,RAB5A,RPF2,S100A8,SEC61G,SERPINB1,SLC1A5,SNRPB,STAT5A,TMEM30A,UBA52,VAPB
	GO.0005576	extracellular region	28	1.45e-15	ENSBTAP00000001383,ENSBTAP00000001674,ENSBTAP00000006419,ENSBTAP00000007150,ENSBTAP00000008335,ENSBTAP00000008907,ENSBTAP00000008948,ENSBTAP00000010176,ENSBTAP00000010393,ENSBTAP00000014960,ENSBTAP00000015889,ENSBTAP00000015915,ENSBTAP00000016774,ENSBTAP00000022687,ENSBTAP00000022774,ENSBTAP00000023407,ENSBTAP00000024253,ENSBTAP00000024812,ENSBTAP00000026215,ENSBTAP00000026750,ENSBTAP00000027649,…	100851201,ASAH1,ASS1,ATP6V1A,ATP6V1B2,BAC1,CAPG,CATHL2,CD163,CHI3L1,CTSS,DNASE1,ENSBTAG00000024245,ENSBTAG00000031889,HP,ITGB2,KRT17,KRT73,MTHFD2,PHGDH,PLAC9,PLG,RAB13,S100A8,SAA2,SAO,SERPINB1,UBA52
	GO.0043226	organelle	40	2.98e-15	ENSBTAP00000003990,ENSBTAP00000004180,ENSBTAP00000004480,ENSBTAP00000006419,ENSBTAP00000006718,ENSBTAP00000007150,ENSBTAP00000008907,ENSBTAP00000008948,ENSBTAP00000009293,ENSBTAP00000009604,ENSBTAP00000010176,ENSBTAP00000010393,ENSBTAP00000010856,ENSBTAP00000012797,ENSBTAP00000014960,ENSBTAP00000015850,ENSBTAP00000016774,ENSBTAP00000018050,ENSBTAP00000019929,ENSBTAP00000020878,ENSBTAP00000022060,…	ASAH1,ASS1,ATP1A2,ATP6V1A,ATP6V1B2,ATP6V1H,BLOC1S3,BRIX1,CAPG,CASP4,CHI3L1,CTSS,DNASE1,ERO1L,FHL3,HIST1H2BL,IGF2R,ITGB2,KRT17,KRT73,LACTB,MTHFD2,MTTP,MYH2,MYL1,NLE1,ORMDL2,PHGDH,PSMB7,RAB28,RAB5A,RPF2,S100A8,SEC61G,SLC1A5,SNRPB,STAT5A,TMEM30A,UBA52,VAPB
	GO.0043229	intracellular organelle	38	3.68e-14	ENSBTAP00000003990,ENSBTAP00000004180,ENSBTAP00000004480,ENSBTAP00000006419,ENSBTAP00000006718,ENSBTAP00000007150,ENSBTAP00000008948,ENSBTAP00000009293,ENSBTAP00000009604,ENSBTAP00000010176,ENSBTAP00000010393,ENSBTAP00000010856,ENSBTAP00000012797,ENSBTAP00000014960,ENSBTAP00000015850,ENSBTAP00000016774,ENSBTAP00000018050,ENSBTAP00000019929,ENSBTAP00000020878,ENSBTAP00000022060,ENSBTAP00000022774,…	ASAH1,ATP6V1A,ATP6V1B2,ATP6V1H,BLOC1S3,BRIX1,CAPG,CASP4,CHI3L1,CTSS,DNASE1,ENSBTAG00000031889,ERO1L,FHL3,HIST1H2BL,IGF2R,KRT17,KRT73,LACTB,MTHFD2,MTTP,MYH2,MYL1,NLE1,ORMDL2,PSMB7,RAB13,RAB28,RAB5A,RPF2,S100A8,SEC61G,SLC1A5,SNRPB,STAT5A,TMEM30A,UBA52,VAPB
	GO.0005737	cytoplasm	37	3.74e-13	ENSBTAP00000000735,ENSBTAP00000002925,ENSBTAP00000003990,ENSBTAP00000004180,ENSBTAP00000004480,ENSBTAP00000005618,ENSBTAP00000006419,ENSBTAP00000006718,ENSBTAP00000006727,ENSBTAP00000007150,ENSBTAP00000008948,ENSBTAP00000009293,ENSBTAP00000009604,ENSBTAP00000010176,ENSBTAP00000010525,ENSBTAP00000010856,ENSBTAP00000012797,ENSBTAP00000014960,ENSBTAP00000015850,ENSBTAP00000015889,ENSBTAP00000016774,…	ASAH1,ASS1,ATP1A2,ATP6V1H,BLOC1S3,CAPG,CASP4,CHI3L1,CTSS,ERO1L,FHL3,GSTA1,IGF2R,KRT17,LACTB,MTHFD2,MTTP,MYD88,MYH2,MYL1,NCF2,NPL,ORMDL2,PAFAH2,PSMB7,RAB13,RAB28,RAB5A,S100A8,SEC61G,SERPINB1,SLC1A5,SNRPB,STAT5A,TMEM30A,UBA52,VAPB
	GO.0043227	membrane-bounded organelle	36	1.65e-12	ENSBTAP00000003990,ENSBTAP00000004480,ENSBTAP00000006419,ENSBTAP00000006718,ENSBTAP00000007150,ENSBTAP00000008907,ENSBTAP00000008948,ENSBTAP00000009293,ENSBTAP00000009604,ENSBTAP00000010176,ENSBTAP00000010393,ENSBTAP00000010856,ENSBTAP00000014960,ENSBTAP00000015850,ENSBTAP00000016774,ENSBTAP00000018050,ENSBTAP00000019929,ENSBTAP00000020878,ENSBTAP00000022060,ENSBTAP00000022687,ENSBTAP00000022774,…	ASAH1,ASS1,ATP6V1A,ATP6V1B2,ATP6V1H,BLOC1S3,BRIX1,CAPG,CASP4,CHI3L1,CTSS,DNASE1,ERO1L,FHL3,HIST1H2BL,IGF2R,ITGB2,KRT17,KRT73,LACTB,MTHFD2,MTTP,NLE1,ORMDL2,PHGDH,PSMB7,RAB5A,RPF2,S100A8,SEC61G,SLC1A5,SNRPB,STAT5A,TMEM30A,UBA52,VAPB
	GO.0043231	intracellular membrane-bounded organelle	34	8.81e-12	ENSBTAP00000003990,ENSBTAP00000004480,ENSBTAP00000006419,ENSBTAP00000006718,ENSBTAP00000007150,ENSBTAP00000009293,ENSBTAP00000009604,ENSBTAP00000010176,ENSBTAP00000010393,ENSBTAP00000010856,ENSBTAP00000014960,ENSBTAP00000015850,ENSBTAP00000016774,ENSBTAP00000018050,ENSBTAP00000019929,ENSBTAP00000020878,ENSBTAP00000022060,ENSBTAP00000022774,ENSBTAP00000023098,ENSBTAP00000023164,ENSBTAP00000023407,…	ASAH1,ATP6V1A,ATP6V1B2,ATP6V1H,BLOC1S3,BRIX1,CAPG,CASP4,CHI3L1,CTSS,DNASE1,ENSBTAG00000031889,ERO1L,FHL3,HIST1H2BL,IGF2R,KRT73,LACTB,MTHFD2,MTTP,NLE1,ORMDL2,PSMB7,RAB13,RAB5A,RPF2,S100A8,SEC61G,SLC1A5,SNRPB,STAT5A,TMEM30A,UBA52,VAPB
	GO.0044421	extracellular region part	22	2.35e-11	ENSBTAP00000001383,ENSBTAP00000006419,ENSBTAP00000007150,ENSBTAP00000008335,ENSBTAP00000008907,ENSBTAP00000008948,ENSBTAP00000010176,ENSBTAP00000010393,ENSBTAP00000014960,ENSBTAP00000015889,ENSBTAP00000015915,ENSBTAP00000016774,ENSBTAP00000022687,ENSBTAP00000022774,ENSBTAP00000023407,ENSBTAP00000024253,ENSBTAP00000024812,ENSBTAP00000027649,ENSBTAP00000030310,ENSBTAP00000033392,ENSBTAP00000050728,…	100851201,ASAH1,ASS1,ATP6V1A,ATP6V1B2,CAPG,CHI3L1,CTSS,ENSBTAG00000024245,ENSBTAG00000031889,HP,ITGB2,KRT17,KRT73,MTHFD2,PHGDH,RAB13,S100A8,SAA2,SAO,SERPINB1,UBA52
	GO.0044446	intracellular organelle part	28	4.05e-10	ENSBTAP00000004180,ENSBTAP00000004480,ENSBTAP00000006718,ENSBTAP00000007150,ENSBTAP00000008948,ENSBTAP00000009604,ENSBTAP00000010176,ENSBTAP00000010393,ENSBTAP00000010856,ENSBTAP00000012797,ENSBTAP00000015850,ENSBTAP00000019929,ENSBTAP00000020878,ENSBTAP00000022060,ENSBTAP00000023164,ENSBTAP00000023407,ENSBTAP00000024812,ENSBTAP00000025423,ENSBTAP00000025572,ENSBTAP00000027540,ENSBTAP00000027820,…	ATP6V1A,ATP6V1B2,ATP6V1H,BRIX1,CAPG,CASP4,DNASE1,ENSBTAG00000031889,ERO1L,FHL3,HIST1H2BL,IGF2R,KRT17,KRT73,MTTP,MYH2,MYL1,NLE1,ORMDL2,RAB13,RAB28,RAB5A,RPF2,SEC61G,SNRPB,TMEM30A,UBA52,VAPB
	GO.0044444	cytoplasmic part	26	2.07e-08	ENSBTAP00000000735,ENSBTAP00000004480,ENSBTAP00000006419,ENSBTAP00000006718,ENSBTAP00000007150,ENSBTAP00000009293,ENSBTAP00000009604,ENSBTAP00000010176,ENSBTAP00000010856,ENSBTAP00000012797,ENSBTAP00000014960,ENSBTAP00000015850,ENSBTAP00000018050,ENSBTAP00000019929,ENSBTAP00000020878,ENSBTAP00000022774,ENSBTAP00000023098,ENSBTAP00000023164,ENSBTAP00000023407,ENSBTAP00000024253,ENSBTAP00000027540,…	ASAH1,ATP1A2,ATP6V1H,BLOC1S3,CAPG,CASP4,CHI3L1,CTSS,ERO1L,FHL3,IGF2R,LACTB,MTHFD2,MTTP,MYD88,MYH2,MYL1,ORMDL2,RAB13,RAB5A,SEC61G,SLC1A5,SNRPB,TMEM30A,UBA52,VAPB
	GO.0031982	vesicle	18	5.03e-08	ENSBTAP00000006718,ENSBTAP00000007150,ENSBTAP00000008907,ENSBTAP00000008948,ENSBTAP00000009293,ENSBTAP00000010176,ENSBTAP00000010393,ENSBTAP00000014960,ENSBTAP00000016774,ENSBTAP00000018050,ENSBTAP00000022687,ENSBTAP00000024812,ENSBTAP00000027649,ENSBTAP00000037502,ENSBTAP00000046095,ENSBTAP00000050728,ENSBTAP00000052168,ENSBTAP00000056220	ASAH1,ASS1,ATP1A2,ATP6V1A,ATP6V1B2,BLOC1S3,CAPG,ENSBTAG00000031889,IGF2R,ITGB2,KRT17,KRT73,PHGDH,RAB5A,S100A8,SLC1A5,TMEM30A,UBA52
	GO.0031988	membrane-bounded vesicle	17	2.35e-07	ENSBTAP00000006718,ENSBTAP00000007150,ENSBTAP00000008907,ENSBTAP00000008948,ENSBTAP00000009293,ENSBTAP00000010176,ENSBTAP00000010393,ENSBTAP00000014960,ENSBTAP00000016774,ENSBTAP00000018050,ENSBTAP00000022687,ENSBTAP00000024812,ENSBTAP00000027649,ENSBTAP00000037502,ENSBTAP00000050728,ENSBTAP00000052168,ENSBTAP00000056220	ASAH1,ASS1,ATP6V1A,ATP6V1B2,BLOC1S3,CAPG,ENSBTAG00000031889,IGF2R,ITGB2,KRT17,KRT73,PHGDH,RAB5A,S100A8,SLC1A5,TMEM30A,UBA52
	GO.0005615	extracellular space	11	8.7e-07	ENSBTAP00000001383,ENSBTAP00000006419,ENSBTAP00000008335,ENSBTAP00000015889,ENSBTAP00000015915,ENSBTAP00000016774,ENSBTAP00000022774,ENSBTAP00000024253,ENSBTAP00000030310,ENSBTAP00000033392,ENSBTAP00000052168	100851201,CHI3L1,CTSS,ENSBTAG00000024245,ENSBTAG00000031889,HP,MTHFD2,S100A8,SAA2,SAO,SERPINB1
	GO.0071944	cell periphery	15	5.38e-06	ENSBTAP00000000735,ENSBTAP00000004180,ENSBTAP00000006718,ENSBTAP00000008948,ENSBTAP00000009348,ENSBTAP00000016774,ENSBTAP00000018050,ENSBTAP00000022687,ENSBTAP00000023407,ENSBTAP00000024812,ENSBTAP00000026215,ENSBTAP00000037502,ENSBTAP00000046095,ENSBTAP00000048646,ENSBTAP00000056220	ATP1A2,ATP6V1B2,CD163,CD47,IGF2R,ITGAL,ITGB2,KRT17,MYD88,RAB13,RAB28,RAB5A,S100A8,SLC1A5,TMEM30A
	GO.0098588	bounding membrane of organelle	13	7.25e-06	ENSBTAP00000004480,ENSBTAP00000006718,ENSBTAP00000010176,ENSBTAP00000019929,ENSBTAP00000020878,ENSBTAP00000023164,ENSBTAP00000023407,ENSBTAP00000024812,ENSBTAP00000027540,ENSBTAP00000027820,ENSBTAP00000037502,ENSBTAP00000050728,ENSBTAP00000056220	ATP6V1A,ATP6V1B2,ATP6V1H,CASP4,ERO1L,IGF2R,ORMDL2,RAB13,RAB5A,SEC61G,TMEM30A,UBA52,VAPB
	GO.0032991	macromolecular complex	18	2e-05	ENSBTAP00000003990,ENSBTAP00000004480,ENSBTAP00000008948,ENSBTAP00000009293,ENSBTAP00000009348,ENSBTAP00000010176,ENSBTAP00000010393,ENSBTAP00000010856,ENSBTAP00000012797,ENSBTAP00000022687,ENSBTAP00000024812,ENSBTAP00000027820,ENSBTAP00000030310,ENSBTAP00000042634,ENSBTAP00000046095,ENSBTAP00000049636,ENSBTAP00000050728,ENSBTAP00000052168	ATP1A2,ATP6V1A,ATP6V1B2,ATP6V1H,BLOC1S3,CASP4,ENSBTAG00000031889,HIST1H2BL,ITGAL,ITGB2,KRT17,KRT73,MYH2,MYL1,PSMB7,SAA2,SNRPB,UBA52
	GO.0005886	plasma membrane	14	2.09e-05	ENSBTAP00000000735,ENSBTAP00000004180,ENSBTAP00000006718,ENSBTAP00000009348,ENSBTAP00000016774,ENSBTAP00000018050,ENSBTAP00000022687,ENSBTAP00000023407,ENSBTAP00000024812,ENSBTAP00000026215,ENSBTAP00000037502,ENSBTAP00000046095,ENSBTAP00000048646,ENSBTAP00000056220	ATP1A2,ATP6V1B2,CD163,CD47,IGF2R,ITGAL,ITGB2,MYD88,RAB13,RAB28,RAB5A,S100A8,SLC1A5,TMEM30A
	GO.0070062	extracellular exosome	13	2.4e-05	ENSBTAP00000007150,ENSBTAP00000008907,ENSBTAP00000008948,ENSBTAP00000010176,ENSBTAP00000010393,ENSBTAP00000014960,ENSBTAP00000016774,ENSBTAP00000022687,ENSBTAP00000023407,ENSBTAP00000024812,ENSBTAP00000027649,ENSBTAP00000050728,ENSBTAP00000052168	ASAH1,ASS1,ATP6V1A,ATP6V1B2,CAPG,ENSBTAG00000031889,ITGB2,KRT17,KRT73,PHGDH,RAB13,S100A8,UBA52
	GO.0043234	protein complex	16	2.74e-05	ENSBTAP00000003990,ENSBTAP00000004480,ENSBTAP00000008948,ENSBTAP00000009293,ENSBTAP00000009348,ENSBTAP00000010393,ENSBTAP00000010856,ENSBTAP00000012797,ENSBTAP00000022687,ENSBTAP00000024812,ENSBTAP00000027820,ENSBTAP00000042634,ENSBTAP00000046095,ENSBTAP00000049636,ENSBTAP00000050728,ENSBTAP00000052168	ATP1A2,ATP6V1A,ATP6V1B2,ATP6V1H,BLOC1S3,CASP4,ENSBTAG00000031889,HIST1H2BL,ITGAL,ITGB2,KRT17,KRT73,MYH2,MYL1,PSMB7,SNRPB
	GO.0005773	vacuole	7	3.56e-05	ENSBTAP00000004480,ENSBTAP00000010176,ENSBTAP00000014960,ENSBTAP00000022774,ENSBTAP00000024812,ENSBTAP00000037502,ENSBTAP00000050728	ASAH1,ATP6V1A,ATP6V1B2,ATP6V1H,CTSS,IGF2R,UBA52
	GO.0012505	endomembrane system	14	3.57e-05	ENSBTAP00000006718,ENSBTAP00000009293,ENSBTAP00000015850,ENSBTAP00000019929,ENSBTAP00000020878,ENSBTAP00000023164,ENSBTAP00000023407,ENSBTAP00000024253,ENSBTAP00000024812,ENSBTAP00000027540,ENSBTAP00000027820,ENSBTAP00000037502,ENSBTAP00000054758,ENSBTAP00000056220	ATP6V1B2,BLOC1S3,CASP4,CHI3L1,DNASE1,ERO1L,IGF2R,MTTP,ORMDL2,RAB13,RAB5A,SEC61G,TMEM30A,VAPB
	GO.0033180	proton-transporting V-type ATPase, V1 domain	3	3.92e-05	ENSBTAP00000004480,ENSBTAP00000024812,ENSBTAP00000050728	ATP6V1A,ATP6V1B2,ATP6V1H
	GO.0016023	cytoplasmic membrane-bounded vesicle	8	0.000144	ENSBTAP00000006718,ENSBTAP00000007150,ENSBTAP00000009293,ENSBTAP00000018050,ENSBTAP00000023407,ENSBTAP00000024812,ENSBTAP00000037502,ENSBTAP00000056220	ATP6V1B2,BLOC1S3,CAPG,IGF2R,RAB13,RAB5A,SLC1A5,TMEM30A
	GO.0043232	intracellular non-membrane-bounded organelle	14	0.000148	ENSBTAP00000004180,ENSBTAP00000007150,ENSBTAP00000008948,ENSBTAP00000009604,ENSBTAP00000010176,ENSBTAP00000010393,ENSBTAP00000012797,ENSBTAP00000016774,ENSBTAP00000022060,ENSBTAP00000025423,ENSBTAP00000025572,ENSBTAP00000042634,ENSBTAP00000049636,ENSBTAP00000052168	BRIX1,CAPG,ENSBTAG00000031889,FHL3,HIST1H2BL,KRT17,KRT73,MYH2,MYL1,NLE1,RAB28,RPF2,S100A8,UBA52
	GO.0005764	lysosome	6	0.000175	ENSBTAP00000010176,ENSBTAP00000014960,ENSBTAP00000022774,ENSBTAP00000024812,ENSBTAP00000037502,ENSBTAP00000050728	ASAH1,ATP6V1A,ATP6V1B2,CTSS,IGF2R,UBA52
	GO.0044425	membrane part	17	0.000223	ENSBTAP00000004480,ENSBTAP00000006718,ENSBTAP00000009348,ENSBTAP00000018050,ENSBTAP00000019929,ENSBTAP00000020878,ENSBTAP00000022687,ENSBTAP00000023164,ENSBTAP00000023407,ENSBTAP00000024812,ENSBTAP00000026215,ENSBTAP00000027540,ENSBTAP00000027820,ENSBTAP00000037502,ENSBTAP00000046095,ENSBTAP00000048646,ENSBTAP00000050728	ATP1A2,ATP6V1A,ATP6V1B2,ATP6V1H,CASP4,CD163,CD47,ERO1L,IGF2R,ITGAL,ITGB2,ORMDL2,RAB13,SEC61G,SLC1A5,TMEM30A,VAPB
	GO.0016020	membrane	20	0.000269	ENSBTAP00000000735,ENSBTAP00000004180,ENSBTAP00000004480,ENSBTAP00000006718,ENSBTAP00000009348,ENSBTAP00000010176,ENSBTAP00000016774,ENSBTAP00000018050,ENSBTAP00000019929,ENSBTAP00000020878,ENSBTAP00000022774,ENSBTAP00000023164,ENSBTAP00000023407,ENSBTAP00000026215,ENSBTAP00000027540,ENSBTAP00000027820,ENSBTAP00000037502,ENSBTAP00000046095,ENSBTAP00000048646,ENSBTAP00000056220	ATP1A2,ATP6V1H,CASP4,CD163,CD47,CTSS,ERO1L,IGF2R,ITGAL,MYD88,ORMDL2,RAB13,RAB28,RAB5A,S100A8,SEC61G,SLC1A5,TMEM30A,UBA52,VAPB
	GO.0033176	proton-transporting V-type ATPase complex	3	0.000309	ENSBTAP00000004480,ENSBTAP00000024812,ENSBTAP00000050728	ATP6V1A,ATP6V1B2,ATP6V1H
	GO.0005774	vacuolar membrane	5	0.000322	ENSBTAP00000004480,ENSBTAP00000010176,ENSBTAP00000024812,ENSBTAP00000037502,ENSBTAP00000050728	ATP6V1A,ATP6V1B2,ATP6V1H,IGF2R,UBA52
	GO.0005829	cytosol	9	0.000558	ENSBTAP00000000735,ENSBTAP00000009293,ENSBTAP00000010176,ENSBTAP00000010856,ENSBTAP00000024812,ENSBTAP00000027820,ENSBTAP00000046095,ENSBTAP00000050728,ENSBTAP00000056220	ATP1A2,ATP6V1A,ATP6V1B2,BLOC1S3,CASP4,MYD88,RAB5A,SNRPB,UBA52
	GO.0042470	melanosome	4	0.00076	ENSBTAP00000007150,ENSBTAP00000018050,ENSBTAP00000024812,ENSBTAP00000056220	ATP6V1B2,CAPG,RAB5A,SLC1A5
	GO.0005783	endoplasmic reticulum	8	0.00167	ENSBTAP00000006718,ENSBTAP00000015850,ENSBTAP00000019929,ENSBTAP00000020878,ENSBTAP00000023164,ENSBTAP00000024253,ENSBTAP00000027540,ENSBTAP00000027820	CASP4,CHI3L1,ERO1L,MTTP,ORMDL2,SEC61G,TMEM30A,VAPB
	GO.0005765	lysosomal membrane	4	0.00183	ENSBTAP00000010176,ENSBTAP00000024812,ENSBTAP00000037502,ENSBTAP00000050728	ATP6V1A,ATP6V1B2,IGF2R,UBA52
	GO.0043209	myelin sheath	4	0.00265	ENSBTAP00000008907,ENSBTAP00000024812,ENSBTAP00000046095,ENSBTAP00000050728	ATP1A2,ATP6V1A,ATP6V1B2,PHGDH
	GO.0044430	cytoskeletal part	7	0.00359	ENSBTAP00000004180,ENSBTAP00000007150,ENSBTAP00000008948,ENSBTAP00000009604,ENSBTAP00000010393,ENSBTAP00000012797,ENSBTAP00000049636	CAPG,FHL3,KRT17,KRT73,MYH2,MYL1,RAB28
	GO.0098805	whole membrane	8	0.00359	ENSBTAP00000004480,ENSBTAP00000006718,ENSBTAP00000010176,ENSBTAP00000023407,ENSBTAP00000024812,ENSBTAP00000037502,ENSBTAP00000050728,ENSBTAP00000056220	ATP6V1A,ATP6V1B2,ATP6V1H,IGF2R,RAB13,RAB5A,TMEM30A,UBA52
	GO.0005856	cytoskeleton	8	0.00365	ENSBTAP00000004180,ENSBTAP00000007150,ENSBTAP00000008948,ENSBTAP00000009604,ENSBTAP00000010393,ENSBTAP00000012797,ENSBTAP00000016774,ENSBTAP00000049636	CAPG,FHL3,KRT17,KRT73,MYH2,MYL1,RAB28,S100A8
	GO.0008305	integrin complex	2	0.00568	ENSBTAP00000009348,ENSBTAP00000022687	ITGAL,ITGB2
	GO.0005634	nucleus	14	0.0068	ENSBTAP00000003990,ENSBTAP00000007150,ENSBTAP00000009604,ENSBTAP00000010176,ENSBTAP00000010393,ENSBTAP00000010856,ENSBTAP00000016774,ENSBTAP00000022060,ENSBTAP00000025423,ENSBTAP00000025572,ENSBTAP00000034715,ENSBTAP00000042634,ENSBTAP00000052168,ENSBTAP00000054758	BRIX1,CAPG,DNASE1,ENSBTAG00000031889,FHL3,HIST1H2BL,KRT73,NLE1,PSMB7,RPF2,S100A8,SNRPB,STAT5A,UBA52
	GO.0044432	endoplasmic reticulum part	6	0.00956	ENSBTAP00000015850,ENSBTAP00000019929,ENSBTAP00000020878,ENSBTAP00000023164,ENSBTAP00000027540,ENSBTAP00000027820	CASP4,ERO1L,MTTP,ORMDL2,SEC61G,VAPB
	GO.0030133	transport vesicle	3	0.013	ENSBTAP00000006718,ENSBTAP00000009293,ENSBTAP00000023407	BLOC1S3,RAB13,TMEM30A
	GO.0030016	myofibril	3	0.0179	ENSBTAP00000009604,ENSBTAP00000012797,ENSBTAP00000049636	FHL3,MYH2,MYL1
	GO.0098796	membrane protein complex	6	0.0179	ENSBTAP00000004480,ENSBTAP00000009348,ENSBTAP00000022687,ENSBTAP00000024812,ENSBTAP00000046095,ENSBTAP00000050728	ATP1A2,ATP6V1A,ATP6V1B2,ATP6V1H,ITGAL,ITGB2
	GO.0044459	plasma membrane part	6	0.0204	ENSBTAP00000006718,ENSBTAP00000009348,ENSBTAP00000022687,ENSBTAP00000023407,ENSBTAP00000046095,ENSBTAP00000050728	ATP1A2,ATP6V1A,ITGAL,ITGB2,RAB13,TMEM30A
	GO.0016459	myosin complex	2	0.0237	ENSBTAP00000012797,ENSBTAP00000049636	MYH2,MYL1
	GO.0005902	microvillus	2	0.0262	ENSBTAP00000024812,ENSBTAP00000050728	ATP6V1A,ATP6V1B2
	GO.0031252	cell leading edge	3	0.0267	ENSBTAP00000023407,ENSBTAP00000024812,ENSBTAP00000056220	ATP6V1B2,RAB13,RAB5A
	GO.0005789	endoplasmic reticulum membrane	5	0.0332	ENSBTAP00000019929,ENSBTAP00000020878,ENSBTAP00000023164,ENSBTAP00000027540,ENSBTAP00000027820	CASP4,ERO1L,ORMDL2,SEC61G,VAPB
	GO.0042175	nuclear outer membrane-endoplasmic reticulum membrane network	5	0.0343	ENSBTAP00000019929,ENSBTAP00000020878,ENSBTAP00000023164,ENSBTAP00000027540,ENSBTAP00000027820	CASP4,ERO1L,ORMDL2,SEC61G,VAPB
	GO.0016021	integral component of membrane	11	0.0413	ENSBTAP00000006718,ENSBTAP00000009348,ENSBTAP00000018050,ENSBTAP00000019929,ENSBTAP00000022687,ENSBTAP00000023164,ENSBTAP00000026215,ENSBTAP00000027540,ENSBTAP00000037502,ENSBTAP00000046095,ENSBTAP00000048646	ATP1A2,CD163,CD47,IGF2R,ITGAL,ITGB2,ORMDL2,SEC61G,SLC1A5,TMEM30A,VAPB
	GO.0030139	endocytic vesicle	2	0.0469	ENSBTAP00000023407,ENSBTAP00000037502	IGF2R,RAB13
	GO.0044445	cytosolic part	3	0.0493	ENSBTAP00000009293,ENSBTAP00000010176,ENSBTAP00000027820	BLOC1S3,CASP4,UBA52
Analysis of the 27 proteins decreased in PTB samples
Cellular component	Pathway ID	Pathway description	Observed gene count	False discovery rate	Matching proteins in your network (IDs)	Matching proteins in your network (labels)
	GO.0005575	cellular_component	19	8.82e-06	ENSBTAP00000006190,ENSBTAP00000009327,ENSBTAP00000010330,ENSBTAP00000010856,ENSBTAP00000011586,ENSBTAP00000014054,ENSBTAP00000016673,ENSBTAP00000017120,ENSBTAP00000020243,ENSBTAP00000024122,ENSBTAP00000028349,ENSBTAP00000028899,ENSBTAP00000030514,ENSBTAP00000038183,ENSBTAP00000041398,ENSBTAP00000042896,ENSBTAP00000049952,ENSBTAP00000052749,ENSBTAP00000053217	CA3,CLEC12B,CNTN1,DYNLL2,EEF1A2,FABP6,FBLN5,HIST1H2BN,ITIH4,MPTX,MYH1,MYH7,NCAM1,ORMDL1,RNS1,SNRPB,TFF3,TUBA1D,TUBA3E
	GO.0016459	myosin complex	3	0.000693	ENSBTAP00000006190,ENSBTAP00000009327,ENSBTAP00000053217	DYNLL2,MYH1,MYH7
	GO.0005623	cell	15	0.00225	ENSBTAP00000006190,ENSBTAP00000009327,ENSBTAP00000010856,ENSBTAP00000014054,ENSBTAP00000016673,ENSBTAP00000020243,ENSBTAP00000028349,ENSBTAP00000028899,ENSBTAP00000030514,ENSBTAP00000038183,ENSBTAP00000041398,ENSBTAP00000042896,ENSBTAP00000049952,ENSBTAP00000052749,ENSBTAP00000053217	CA3,CLEC12B,CNTN1,DYNLL2,EEF1A2,FABP6,HIST1H2BN,MYH1,MYH7,NCAM1,ORMDL1,SNRPB,TFF3,TUBA1D,TUBA3E
	GO.0043234	protein complex	9	0.00225	ENSBTAP00000006190,ENSBTAP00000009327,ENSBTAP00000010856,ENSBTAP00000017816,ENSBTAP00000028899,ENSBTAP00000038183,ENSBTAP00000041398,ENSBTAP00000052749,ENSBTAP00000053217	DYNLL2,EEF1A2,HIST1H2BN,MYH1,MYH7,PSMB6,SNRPB,TUBA1D,TUBA3E
	GO.0044464	cell part	15	0.00225	ENSBTAP00000006190,ENSBTAP00000009327,ENSBTAP00000010856,ENSBTAP00000014054,ENSBTAP00000016673,ENSBTAP00000020243,ENSBTAP00000028349,ENSBTAP00000028899,ENSBTAP00000030514,ENSBTAP00000038183,ENSBTAP00000041398,ENSBTAP00000042896,ENSBTAP00000049952,ENSBTAP00000052749,ENSBTAP00000053217	CA3,CLEC12B,CNTN1,DYNLL2,EEF1A2,FABP6,HIST1H2BN,MYH1,MYH7,NCAM1,ORMDL1,SNRPB,TFF3,TUBA1D,TUBA3E
	GO.0032982	myosin filament	2	0.00447	ENSBTAP00000009327,ENSBTAP00000053217	MYH1,MYH7
	GO.0044424	intracellular part	13	0.0117	ENSBTAP00000006190,ENSBTAP00000008833,ENSBTAP00000009327,ENSBTAP00000010856,ENSBTAP00000014054,ENSBTAP00000016673,ENSBTAP00000020243,ENSBTAP00000028349,ENSBTAP00000028899,ENSBTAP00000038183,ENSBTAP00000041398,ENSBTAP00000052749,ENSBTAP00000053217	CA3,DYNLL2,EEF1A2,FABP6,HIST1H2BN,MYH1,MYH7,ORMDL1,PTGS1,SNRPB,TFF3,TUBA1D,TUBA3E
	GO.0044430	cytoskeletal part	5	0.0117	ENSBTAP00000006190,ENSBTAP00000009327,ENSBTAP00000038183,ENSBTAP00000041398,ENSBTAP00000053217	DYNLL2,MYH1,MYH7,TUBA1D,TUBA3
	GO.0005622	intracellular	13	0.0123	ENSBTAP00000006190,ENSBTAP00000008833,ENSBTAP00000009327,ENSBTAP00000010856,ENSBTAP00000014054,ENSBTAP00000016673,ENSBTAP00000020243,ENSBTAP00000028349,ENSBTAP00000028899,ENSBTAP00000038183,ENSBTAP00000041398,ENSBTAP00000052749,ENSBTAP00000053217	CA3,DYNLL2,EEF1A2,FABP6,HIST1H2BN,MYH1,MYH7,ORMDL1,PTGS1,SNRPB,TFF3,TUBA1D,TUBA3E
	GO.0005737	cytoplasm	12	0.0141	ENSBTAP00000006190,ENSBTAP00000008833,ENSBTAP00000009327,ENSBTAP00000010856,ENSBTAP00000014054,ENSBTAP00000016673,ENSBTAP00000020243,ENSBTAP00000028349,ENSBTAP00000028899,ENSBTAP00000038183,ENSBTAP00000041398,ENSBTAP00000053217	CA3,DYNLL2,EEF1A2,FABP6,MYH1,MYH7,ORMDL1,PTGS1,SNRPB,TFF3,TUBA1D,TUBA3E
	GO.0044446	intracellular organelle part	10	0.0141	ENSBTAP00000006190,ENSBTAP00000008833,ENSBTAP00000009327,ENSBTAP00000010856,ENSBTAP00000016673,ENSBTAP00000017816,ENSBTAP00000038183,ENSBTAP00000041398,ENSBTAP00000052749,ENSBTAP00000053217	DYNLL2,HIST1H2BN,MYH1,MYH7,ORMDL1,PSMB6,PTGS1,SNRPB,TUBA1D,TUBA3E
	GO.0015629	actin cytoskeleton	3	0.0207	ENSBTAP00000006190,ENSBTAP00000009327,ENSBTAP00000053217	DYNLL2,MYH1,MYH7
	GO.0005856	cytoskeleton	5	0.0283	ENSBTAP00000006190,ENSBTAP00000009327,ENSBTAP00000038183,ENSBTAP00000041398,ENSBTAP00000053217	DYNLL2,MYH1,MYH7,TUBA1D,TUBA3
	GO.0005874	microtubule	3	0.0305	ENSBTAP00000006190,ENSBTAP00000038183,ENSBTAP00000041398	DYNLL2,TUBA1D,TUBA3E
	GO.0005576	extracellular region	7	0.0444	ENSBTAP00000008833,ENSBTAP00000010330,ENSBTAP00000011586,ENSBTAP00000017120,ENSBTAP00000017816,ENSBTAP00000024122,ENSBTAP00000028349	FBLN5,ITIH4,MPTX,PSMB6,PTGS1,RNS1,TFF3
	GO.0043229	intracellular organelle	11	0.0444	ENSBTAP00000006190,ENSBTAP00000008833,ENSBTAP00000009327,ENSBTAP00000010856,ENSBTAP00000016673,ENSBTAP00000017816,ENSBTAP00000028899,ENSBTAP00000038183,ENSBTAP00000041398,ENSBTAP00000052749,ENSBTAP00000053217	DYNLL2,EEF1A2,HIST1H2BN,MYH1,MYH7,ORMDL1,PSMB6,PTGS1,SNRPB,TUBA1D,TUBA3E
